# Supplementary material for: Comparative analysis of the complete mitochondrial genome sequences and anther development cytology between maintainer and Ogura-type cytoplasm male-sterile cabbage (B. oleracea Var. capitata)
Source: BMC Genomics. 2021 Sep 7;22:646. doi: 10.1186/s12864-021-07963-x (PMC8425178; doi:10.1186/s12864-021-07963-x)
Supplement: Supplementary file 3 — Additional file 3. [file 12864_2021_7963_MOESM3_ESM.xls]

Comparative analysis of the complete mitochondrial genome sequences and anther development cytology between maintainer and Ogura-type cytoplasm male-sterile cabbage (B. oleracea Var. capitata)
Xionghui Zhong1, Denghui Chen1, 2, Jian Cui1, Hailong Li1, Yuxin Huang1, Jungen Kang1,*
*Correspondence: kangjungen@nercv.org;
1 Beijing Vegetable Research Center, Beijing Academy of Agriculture and Forestry Sciences, Key Laboratory of Biology and Genetic Improvement of Horticultural Crops (North China), Ministry of Agriculture, Beijing 100097, P.R. China
2 College of Horticulture, Gansu Agricultural University, Lanzhou 730070, P.R. China;
Supplementary Table S2 Gene annotations in maintainer mitochondrial genome.
The maintainer mitochondrial genome contains 31 known genes, 67 ORFs, 3 rRNA genes (5S, 18S, 26S), and 25 tRNA genes.
#Qeury_name	Qeury_length	NR_tophit_name	NR_tophit_description	NR_topHSP_%-Simil	Swissprot_tophit_name	Swissprot_tophit_description	Swissprot_tophsp_%-Simil	GOs	NOG	Function	KO/Gene_ID	KEGG_GENE_NAME
atp1	507	gi|353526391|ref|YP_004927463.1|	atp1 (mitochondrion) [Brassica oleracea] >gi|353526472|ref|YP_004927542.1| atp1 (mitochondrion) [Brassica carinata] >gi|353526707|ref|YP_004927878.1| atp1 (mitochondrion) [Brassica rapa subsp. oleifera] >gi|353531389|ref|YP_004927781.1| atp1 (mitocho ...	100%	gi|55976782|sp|P68541.1|ATPAM_RAPSA	RecName: Full=ATP synthase subunit alpha, mitochondrial >gnl|BL_ORD_ID|332741 RecName: Full=ATP synthase subunit alpha, mitochondrial	100%	GO:0005524;GO:0046961;GO:0005507;GO:0005794;GO:0015991;GO:0050897;GO:0005753;GO:0015986;GO:0008270;GO:0009735;GO:0006979;GO:0046933;GO:0005618;GO:0045261	COG0056	C	K02132	ATPeF1A, ATP5A1, ATP1
atp4	192	gi|353526411|ref|YP_004927483.1|	atp4 (mitochondrion) [Brassica oleracea] >gi|353526668|ref|YP_004927837.1| atp4 (mitochondrion) [Brassica rapa subsp. oleifera] >gi|353531352|ref|YP_004927740.1| atp4 (mitochondrion) [Brassica juncea] >gi|335354856|gb|AEH43412.1| atp4 (mitochondrion) ...	100%	gi|44888840|sp|Q04613.2|MI25_ARATH	RecName: Full=ATP synthase protein MI25; AltName: Full=ORF25 (mitochondrion) [Arabidopsis thaliana]	93%	GO:0000276;GO:0046933;GO:0015986;GO:0016021;GO:0008270	NOG132845	F	None	_
atp6	261	gi|353526410|ref|YP_004927482.1|	atp6 (mitochondrion) [Brassica oleracea] >gi|353526517|ref|YP_004927587.1| atp6 (mitochondrion) [Brassica carinata] >gi|353526667|ref|YP_004927836.1| atp6 (mitochondrion) [Brassica rapa subsp. oleifera] >gi|353531351|ref|YP_004927739.1| atp6 (mitocho ...	100%	gi|2493058|sp|Q31720.1|ATP6_BRANA	RecName: Full=ATP synthase subunit a; AltName: Full=F-ATPase protein 6	100%	GO:0005753;GO:0045263;GO:0046933;GO:0042776;GO:0016021;GO:0045333	COG0356	C	K02126	ATPeF0A, MTATP6, ATP6
atp8	158	gi|353526432|ref|YP_004927504.1|	atp8 (mitochondrion) [Brassica oleracea] >gi|353526488|ref|YP_004927559.1| atp8 (mitochondrion) [Brassica carinata] >gi|353526657|ref|YP_004927824.1| atp8 (mitochondrion) [Brassica rapa subsp. oleifera] >gi|353531341|ref|YP_004927727.1| atp8 (mitocho ...	100%	gi|732152|sp|Q03152.1|YMF19_BRANA	RecName: Full=Putative ATP synthase protein YMF19; AltName: Full=Mitochondrial protein YMF19	100%	GO:0009507;GO:0016820;GO:0055085;GO:0045263;GO:0005524;GO:0015992;GO:0031966;GO:0005773;GO:0016021;GO:0050897;GO:0006754	NOG134640	F	K02109	ATPF0B, atpF
atp9	74	gi|42568983|ref|NP_178769.2|	ATP synthase subunit C family protein [Arabidopsis thaliana] >gi|15215920|emb|CAA69793.3| ATPase subunit 9 (mitochondrion) [Arabidopsis thaliana] >gi|330250969|gb|AEC06063.1| ATP synthase subunit C family protein [Arabidopsis thaliana] >gi|339773244| ...	100%	gi|38605626|sp|P60113.1|ATP9_BRANA	RecName: Full=ATP synthase subunit 9, mitochondrial; AltName: Full=Lipid-binding protein	100%	GO:0008289;GO:0045263;GO:0005524;GO:0016021;GO:0015986;GO:0015078;GO:0015991;GO:0005753	NOG82082	U	K02128	ATPeF0C, ATP5G, ATP9
ccmB	206	gi|353526398|ref|YP_004927470.1|	ccmB (mitochondrion) [Brassica oleracea] >gi|353526532|ref|YP_004927602.1| ccmB (mitochondrion) [Brassica carinata] >gi|353526697|ref|YP_004927866.1| ccmB (mitochondrion) [Brassica rapa subsp. oleifera] >gi|353531379|ref|YP_004927769.1| ccmB (mitocho ...	100%	gi|44887775|sp|P93280.2|CCMB_ARATH	RecName: Full=Putative cytochrome c biogenesis ccmB-like mitochondrial protein; AltName: Full=ABC transporter I family member 2; Short=ABC transporter ABCI.2; Short=AtABCI2	85%	GO:0015232;GO:0017004;GO:0015886;GO:0005739;GO:0043190	NOG132744	O	None	_
ccmC	247	gi|353526427|ref|YP_004927499.1|	ccmC (mitochondrion) [Brassica oleracea] >gi|353526652|ref|YP_004927817.1| ccmC (mitochondrion) [Brassica rapa subsp. oleifera] >gi|353531335|ref|YP_004927720.1| ccmC (mitochondrion) [Brassica juncea] >gi|1102547446|ref|YP_009320208.1| cytochrome c b ...	100%	gi|45476812|sp|P92527.4|CCMC_ARATH	RecName: Full=Putative cytochrome c biosynthesis ccmC-like mitochondrial protein; AltName: Full=ABC transporter I family member 3; Short=ABC transporter ABCI.3; Short=AtABCI3 (mitochondrion) [Arabidopsis thaliana]	89%	GO:0015232;GO:0020037;GO:0017004;GO:0015886;GO:0005739;GO:0016021	COG0755	O	None	_
ccmFC	452	gi|353526437|ref|YP_004927509.1|	ccmFC (mitochondrion) [Brassica oleracea] >gi|335354982|gb|AEH43537.1| ccmFC (mitochondrion) [Brassica oleracea]	100%	gi|44887776|sp|P93286.2|CCMF_ARATH	RecName: Full=Putative cytochrome c biogenesis ccmF-like mitochondrial protein (mitochondrion) [Arabidopsis thaliana]	97%	GO:0016021;GO:0005739	NOG129246	O	None	_
ccmFN1	381	gi|353526446|ref|YP_004927518.1|	ccmFN1 (mitochondrion) [Brassica oleracea] >gi|353526692|ref|YP_004927861.1| ccmFN1 (mitochondrion) [Brassica rapa subsp. oleifera] >gi|353531374|ref|YP_004927764.1| ccmFN1 (mitochondrion) [Brassica juncea] >gi|335354880|gb|AEH43436.1| ccmFN1 (mitoch ...	100%	gi|48475007|sp|Q9T6H8.3|CCF1_ARATH	RecName: Full=Putative cytochrome c biogenesis ccmF N-terminal-like mitochondrial protein (mitochondrion) [Arabidopsis thaliana]	90%	GO:0016021;GO:0005739;GO:0020037;GO:0015232;GO:0017004;GO:0015886	NOG123266	O	None	_
ccmFN2	211	gi|701462504|dbj|BAP82286.1|	cytochrome c biogenesis protein ccmFN2, partial (mitochondrion) [Brassica oleracea] >gi|730043044|gb|AIZ06164.1| cytochrome c biogenesis ccmF, partial (mitochondrion) [Brassica napus] >gi|730043120|gb|AIZ06239.1| cytochrome c biogenesis ccmF, partial ...	100%	gi|48474328|sp|Q33884.2|CCF2_ARATH	RecName: Full=Putative cytochrome c biogenesis ccmF C-terminal-like mitochondrial protein 3, partial (mitochondrion) [Arabidopsis thaliana]	92%	GO:0016021;GO:0020037;GO:0015232;GO:0017004;GO:0015886;GO:0005739	COG1138	O	None	_
cob	393	gi|15226128|ref|NP_178804.1|	cytochrome b [Arabidopsis thaliana] >gi|353526424|ref|YP_004927496.1| cob (mitochondrion) [Brassica oleracea] >gi|353526679|ref|YP_004927848.1| cob (mitochondrion) [Brassica rapa subsp. oleifera] >gi|353531362|ref|YP_004927751.1| cob (mitochondrion) ...	100%	gi|27808646|sp|P42792.2|CYB_ARATH	RecName: Full=Cytochrome b; AltName: Full=Complex III subunit 3; AltName: Full=Complex III subunit III; AltName: Full=Cytochrome b-c1 complex subunit 3; AltName: Full=Ubiquinol-cytochrome-c reductase complex cytochrome b subunit (mitochondrion) [Arab ...	99%	GO:0016328;GO:0008121;GO:0046658;GO:0008270;GO:0009651;GO:0009055;GO:0009060;GO:0009930;GO:0010215;GO:0009825;GO:0006122;GO:0009897;GO:0009505;GO:1902600;GO:0005750	COG1290	C	K00412	CYTB, petB
cox1	527	gi|112253911|ref|YP_717165.1|	cytochrome c oxidase subunit 1 [Brassica napus] >gi|353526416|ref|YP_004927488.1| cox1 (mitochondrion) [Brassica oleracea] >gi|353526497|ref|YP_004927568.1| cox1 (mitochondrion) [Brassica carinata] >gi|353526672|ref|YP_004927841.1| cox1 (mitochondrio ...	100%	gi|45593157|sp|P60620.1|COX1_ARATH	RecName: Full=Cytochrome c oxidase subunit 1; AltName: Full=Cytochrome c oxidase polypeptide I (mitochondrion) [Arabidopsis thaliana] >gnl|BL_ORD_ID|341947 RecName: Full=Cytochrome c oxidase subunit 1; AltName: Full=Cytochrome c oxidase polypeptide I ...	100%	GO:0016021;GO:0004129;GO:0005886;GO:0009060;GO:0006119;GO:1902600;GO:0022904;GO:0005506;GO:0005751;GO:0005507;GO:0020037	COG0843	C	K02256	COX1
cox2	260	gi|353526425|ref|YP_004927497.1|	cox2-1 (mitochondrion) [Brassica oleracea] >gi|353526680|ref|YP_004927849.1| cox2-1 (mitochondrion) [Brassica rapa subsp. oleifera] >gi|353531363|ref|YP_004927752.1| cox2-1 (mitochondrion) [Brassica juncea] >gi|335354868|gb|AEH43424.1| cox2-1 (mitoch ...	100%	gi|44887814|sp|P93285.2|COX2_ARATH	RecName: Full=Cytochrome c oxidase subunit 2; AltName: Full=Cytochrome c oxidase polypeptide II (mitochondrion) [Arabidopsis thaliana]	96%	GO:0009507;GO:0022904;GO:0004129;GO:1902600;GO:0016021;GO:0005507;GO:0005751	COG1622	C	K02261	COX2
cox3	265	gi|353526439|ref|YP_004927511.1|	cox3 (mitochondrion) [Brassica oleracea] >gi|353526484|ref|YP_004927555.1| cox3 (mitochondrion) [Brassica carinata] >gi|353526685|ref|YP_004927854.1| cox3 (mitochondrion) [Brassica rapa subsp. oleifera] >gi|353531368|ref|YP_004927757.1| cox3 (mitocho ...	100%	gi|117079|sp|P14853.1|COX3_SOYBN	RecName: Full=Cytochrome c oxidase subunit 3; AltName: Full=Cytochrome c oxidase polypeptide III (mitochondrion) [Glycine max]	97%	GO:0019646;GO:0005739;GO:0004129;GO:0016021;GO:1902600	COG1845	C	K02262	COX3
matR	677	gi|404481646|ref|YP_006665981.1|	maturase, partial (mitochondrion) [Raphanus sativus] >gi|400278279|dbj|BAM36203.1| maturase, partial (mitochondrion) [Raphanus sativus] >gi|400278300|dbj|BAM36223.1| maturase, partial (mitochondrion) [Raphanus sativus] >gi|662242649|dbj|BAP15875.1| c ...	100%	gi|61227671|sp|P0A3U0.1|LTRA_LACLC	RecName: Full=Group II intron-encoded protein LtrA; Includes: RecName: Full=Reverse-transcriptase; Includes: RecName: Full=RNA maturase; Includes: RecName: Full=DNA endonuclease [Lactococcus lactis subsp. cremoris] >gnl|BL_ORD_ID|222790 RecName: Full ...	61%	GO:0006397;GO:0005739	COG3344	L	None	_
nad1	325	gi|15215922|emb|CAA69811.3|	NADH dehydrogenase subunit 1, partial (mitochondrion) [Arabidopsis thaliana]	100%	gi|266670|sp|Q01300.1|NU1M_PETHY	RecName: Full=NADH-ubiquinone oxidoreductase chain 1; AltName: Full=NADH dehydrogenase subunit 1 (mitochondrion) [Petunia x hybrida]	96%	GO:0005886;GO:0008137;GO:0045333;GO:0016021;GO:0009853;GO:0005747	COG1005	C	K03878	ND1
nad2	488	gi|353526418|ref|YP_004927490.1|	nad2 (mitochondrion) [Brassica oleracea] >gi|353526723|ref|YP_004927818.1| nad2 (mitochondrion) [Brassica rapa subsp. oleifera] >gi|353531405|ref|YP_004927721.1| nad2 (mitochondrion) [Brassica juncea] >gi|335354911|gb|AEH43467.1| nad2 (mitochondrion) ...	100%	gi|42559318|sp|O05000.2|NU2M_ARATH	RecName: Full=NADH-ubiquinone oxidoreductase chain 2; AltName: Full=NADH dehydrogenase subunit 2 (mitochondrion) [Arabidopsis thaliana]	96%	GO:0016021;GO:0008137;GO:0042773;GO:0009507;GO:0005747	COG1007	C	K03879	ND2
nad3	118	gi|15215919|emb|CAA69839.3|	NADH dehydrogenase subunit 3 (mitochondrion) [Arabidopsis thaliana] >gi|339773243|gb|AEK01267.1| nad3 (mitochondrion) [Arabidopsis thaliana] >gi|339773271|gb|AEK01294.1| nad3 (mitochondrion) [Arabidopsis thaliana] >gi|339773302|gb|AEK01324.1| nad3 (m ...	100%	gi|128720|sp|P27062.1|NU3M_PANGI	RecName: Full=NADH-ubiquinone oxidoreductase chain 3; AltName: Full=NADH dehydrogenase subunit 3 (mitochondrion) [Panax ginseng]	93%	GO:0070469;GO:0016021;GO:0006120;GO:0008137;GO:0031966;GO:0006810	COG0838	C	K03880	ND3
nad4	495	gi|353526386|ref|YP_004927458.1|	nad4 (mitochondrion) [Brassica oleracea] >gi|353526724|ref|YP_004927874.1| nad4 (mitochondrion) [Brassica rapa subsp. oleifera] >gi|353531406|ref|YP_004927777.1| nad4 (mitochondrion) [Brassica juncea] >gi|1359834877|ref|YP_009466035.1| NADH dehydroge ...	100%	gi|1709382|sp|Q04050.1|NU4M_BRACM	RecName: Full=NADH-ubiquinone oxidoreductase chain 4; AltName: Full=NADH dehydrogenase subunit 4	100%	GO:0042773;GO:0008137;GO:0016021;GO:0005747	COG1008	C	K03881	ND4
nad4L	100	gi|353526412|ref|YP_004927484.1|	nad4L (mitochondrion) [Brassica oleracea] >gi|353526519|ref|YP_004927589.1| nad4L (mitochondrion) [Brassica carinata] >gi|353526669|ref|YP_004927838.1| nad4L (mitochondrion) [Brassica rapa subsp. oleifera] >gi|353531353|ref|YP_004927741.1| nad4L (mit ...	100%	gi|44889042|sp|Q04614.2|NU4LM_ARATH	RecName: Full=NADH-ubiquinone oxidoreductase chain 4L; AltName: Full=NADH dehydrogenase subunit 4L (mitochondrion) [Arabidopsis thaliana]	90%	GO:0005739;GO:0008137;GO:0045272;GO:0016021;GO:0042773	NOG115846	C	K03882	ND4L
nad5	669	gi|353526374|ref|YP_004927444.1|	nad5 (mitochondrion) [Brassica oleracea] >gi|353526514|ref|YP_004927584.1| nad5 (mitochondrion) [Brassica carinata] >gi|353526725|ref|YP_004927833.1| nad5 (mitochondrion) [Brassica rapa subsp. oleifera] >gi|353531407|ref|YP_004927736.1| nad5 (mitocho ...	100%	gi|41019485|sp|P29388.3|NU5M_ARATH	RecName: Full=NADH-ubiquinone oxidoreductase chain 5; AltName: Full=NADH dehydrogenase subunit 5 (mitochondrion) [Arabidopsis thaliana]	96%	GO:0005747;GO:0042773;GO:0016021;GO:0008137	COG1009	C	K03883	ND5
nad6	205	gi|353526384|ref|YP_004927456.1|	nad6 (mitochondrion) [Brassica oleracea] >gi|353526500|ref|YP_004927570.1| nad6 (mitochondrion) [Brassica carinata] >gi|353526702|ref|YP_004927872.1| nad6 (mitochondrion) [Brassica rapa subsp. oleifera] >gi|353531384|ref|YP_004927775.1| nad6 (mitocho ...	100%	gi|48474289|sp|P60498.1|NU6M_BRACM	RecName: Full=NADH-ubiquinone oxidoreductase chain 6; AltName: Full=NADH dehydrogenase subunit 6	100%	GO:0008137;GO:0016021;GO:0045333;GO:0005747	COG0839	C	K03884	ND6
nad7	394	gi|353526429|ref|YP_004927501.1|	nad7 (mitochondrion) [Brassica oleracea] >gi|353526726|ref|YP_004927820.1| nad7 (mitochondrion) [Brassica rapa subsp. oleifera] >gi|353531337|ref|YP_004927723.1| nad7 (mitochondrion) [Brassica juncea] >gi|335354914|gb|AEH43470.1| nad7 (mitochondrion) ...	100%	gi|11134048|sp|Q36450.1|NDUS2_NICSY	RecName: Full=NADH dehydrogenase [ubiquinone] iron-sulfur protein 2; AltName: Full=NADH dehydrogenase subunit 7 (mitochondrion) [Nicotiana sylvestris]	96%	GO:0045333;GO:0051287;GO:0005747;GO:0048038;GO:0003954	COG0649	C	K03935	NDUFS2
nad9	190	gi|553836941|gb|AGY62835.1|	orf224 (mitochondrion) [Eruca vesicaria subsp. sativa] >gi|620598324|gb|AHY20313.1| NADH dehydrogenase subunit 9 (mitochondrion) (mitochondrion) [Brassica juncea var. tumida] >gi|674887128|emb|CDY45537.1| BnaCnng12960D [Brassica napus]	100%	gi|41019517|sp|Q95748.2|NDUS3_ARATH	RecName: Full=NADH dehydrogenase [ubiquinone] iron-sulfur protein 3; AltName: Full=NADH dehydrogenase subunit 9 (mitochondrion) [Arabidopsis thaliana]	96%	GO:0008137;GO:0055114;GO:0005739	COG0852	C	K03936	NDUFS3
orf100a	100	gi|112253885|ref|YP_717140.1|	hypothetical protein BrnapMp043 [Brassica napus] >gi|353526443|ref|YP_004927515.1| orf100b (mitochondrion) [Brassica oleracea] >gi|353526482|ref|YP_004927553.1| orf100b (mitochondrion) [Brassica carinata] >gi|353526689|ref|YP_004927858.1| orf100b (mi ...	100%	_	_	_	GO:0005739	_	_	None	_
orf101a	101	gi|353526426|ref|YP_004927498.1|	orf101f (mitochondrion) [Brassica oleracea] >gi|335354971|gb|AEH43526.1| orf101f (mitochondrion) [Brassica oleracea] >gi|655168415|gb|AIC83245.1| orf101f (mitochondrion) [Brassica oleracea var. botrytis] >gi|1080112413|gb|AOW69010.1| orf101f (mitocho ...	100%	_	_	_	GO:0005739;GO:0016021	_	_	_	_
orf101b	101	gi|112253855|ref|YP_717111.1|	hypothetical protein BrnapMp012 [Brassica napus] >gi|353526405|ref|YP_004927477.1| orf101a (mitochondrion) [Brassica oleracea] >gi|353526662|ref|YP_004927830.1| orf101a (mitochondrion) [Brassica rapa subsp. oleifera] >gi|353531346|ref|YP_004927733.1| ...	100%	_	_	_	GO:0005739	_	_	_	_
orf101c	101	gi|371925855|gb|AEX57656.1|	hypothetical protein RasatMp025 (mitochondrion) [Raphanus sativus]	100%	gi|44888131|sp|P93318.1|M660_ARATH	RecName: Full=Uncharacterized mitochondrial protein AtMg00660; AltName: Full=ORF149 (mitochondrion) [Arabidopsis thaliana]	66%	GO:0005739	NOG138296	S	None	_
orf101d	101	gi|112253894|ref|YP_717149.1|	hypothetical protein BrnapMp052 [Brassica napus] >gi|353526397|ref|YP_004927469.1| orf101c (mitochondrion) [Brassica oleracea] >gi|353526698|ref|YP_004927867.1| orf101c (mitochondrion) [Brassica rapa subsp. oleifera] >gi|353531380|ref|YP_004927770.1| ...	100%	_	_	_	GO:0016021;GO:0005739	_	_	_	_
orf101e	101	gi|112253898|ref|YP_717153.1|	hypothetical protein BrnapMp056 [Brassica napus] >gi|353526393|ref|YP_004927465.1| orf101d (mitochondrion) [Brassica oleracea] >gi|353526709|ref|YP_004927880.1| orf101d (mitochondrion) [Brassica rapa subsp. oleifera] >gi|353531391|ref|YP_004927783.1| ...	100%	_	_	_	GO:0005739	_	_	_	_
orf101f	101	gi|112253913|ref|YP_717167.1|	hypothetical protein BrnapMp071 [Brassica napus] >gi|353526419|ref|YP_004927491.1| orf101e (mitochondrion) [Brassica oleracea] >gi|353526674|ref|YP_004927843.1| orf101e (mitochondrion) [Brassica rapa subsp. oleifera] >gi|353531357|ref|YP_004927746.1| ...	100%	_	_	_	GO:0005739	_	_	_	_
orf104a	104	gi|112253874|ref|YP_717129.1|	hypothetical protein BrnapMp032 [Brassica napus] >gi|353526448|ref|YP_004927520.1| orf104 (mitochondrion) [Brassica oleracea] >gi|353526720|ref|YP_004927891.1| orf104 (mitochondrion) [Brassica rapa subsp. oleifera] >gi|353531402|ref|YP_004927794.1| o ...	100%	_	_	_	GO:0016021;GO:0005739	_	_	_	_
orf106a	106	gi|112253896|ref|YP_717151.1|	hypothetical protein BrnapMp054 [Brassica napus] >gi|353526395|ref|YP_004927467.1| orf106b (mitochondrion) [Brassica oleracea] >gi|353526474|ref|YP_004927544.1| orf106b (mitochondrion) [Brassica carinata] >gi|353526711|ref|YP_004927882.1| orf106b (mi ...	100%	_	_	_	GO:0005739	_	_	_	_
orf107a	107	gi|620598335|gb|AHY20324.1|	hypothetical protein (mitochondrion) (mitochondrion) [Brassica juncea var. tumida]	100%	gi|45477034|sp|P92511.2|M690_ARATH	RecName: Full=Uncharacterized ribosomal S3-like protein AtMg00690, mitochondrial; AltName: Full=ORF240a (mitochondrion) [Arabidopsis thaliana]	96%	GO:0005739	_	_	None	_
orf108a	108	gi|112253886|ref|YP_717141.1|	hypothetical protein BrnapMp044 [Brassica napus] >gi|353526444|ref|YP_004927516.1| orf108b (mitochondrion) [Brassica oleracea] >gi|353526690|ref|YP_004927859.1| orf108b (mitochondrion) [Brassica rapa subsp. oleifera] >gi|353531372|ref|YP_004927762.1| ...	100%	_	_	_	GO:0005739	_	_	_	_
orf108b	108	gi|992329723|ref|YP_009228116.1|	hypothetical protein AYB38_gp32 (mitochondrion) [Brassica nigra] >gi|747023370|gb|AJD85474.1| hypothetical protein BniMp046 (mitochondrion) [Brassica nigra]	99%	_	_	_	GO:0016021;GO:0008137;GO:0042773;GO:0005739	_	_	_	_
orf109a	109	gi|112253899|ref|YP_717154.1|	hypothetical protein BrnapMp057 [Brassica napus] >gi|353526392|ref|YP_004927464.1| orf109 (mitochondrion) [Brassica oleracea] >gi|353526473|ref|YP_004927543.1| orf109 (mitochondrion) [Brassica carinata] >gi|353526708|ref|YP_004927879.1| orf109 (mitoc ...	100%	_	_	_	GO:0016021;GO:0005739	_	_	_	_
orf110a	110	gi|112253853|ref|YP_717109.1|	hypothetical protein BrnapMp010 [Brassica napus] >gi|353526403|ref|YP_004927475.1| orf110 (mitochondrion) [Brassica oleracea] >gi|353526660|ref|YP_004927828.1| orf110 (mitochondrion) [Brassica rapa subsp. oleifera] >gi|353531344|ref|YP_004927731.1| o ...	100%	_	_	_	GO:0005739;GO:0016021	_	_	None	_
orf112a	112	gi|112253895|ref|YP_717150.1|	hypothetical protein BrnapMp053 [Brassica napus] >gi|353526396|ref|YP_004927468.1| orf112 (mitochondrion) [Brassica oleracea] >gi|353526712|ref|YP_004927883.1| orf112 (mitochondrion) [Brassica rapa subsp. oleifera] >gi|353531394|ref|YP_004927786.1| o ...	100%	_	_	_	GO:0005739	_	_	None	_
orf113a	113	gi|353526434|ref|YP_004927506.1|	orf113a (mitochondrion) [Brassica oleracea] >gi|353526658|ref|YP_004927827.1| orf113a (mitochondrion) [Brassica rapa subsp. oleifera] >gi|353531343|ref|YP_004927730.1| orf113a (mitochondrion) [Brassica juncea] >gi|335354846|gb|AEH43402.1| orf113a (mi ...	100%	gi|41017294|sp|P93277.1|M050_ARATH	RecName: Full=Uncharacterized mitochondrial protein AtMg00050; AltName: Full=ORF131	78%	GO:0005739	_	_	None	_
orf115a	115	gi|112253846|ref|YP_717102.1|	hypothetical protein BrnapMp003 [Brassica napus] >gi|353526431|ref|YP_004927503.1| orf115a (mitochondrion) [Brassica oleracea] >gi|353526491|ref|YP_004927562.1| orf115a (mitochondrion) [Brassica carinata] >gi|353526655|ref|YP_004927822.1| orf115a (mi ...	100%	_	_	_	GO:0005739	NOG134432	S	None	_
orf115b	115	gi|112253873|ref|YP_717128.1|	hypothetical protein BrnapMp031 [Brassica napus] >gi|353526372|ref|YP_004927445.1| orf115b (mitochondrion) [Brassica oleracea] >gi|353526719|ref|YP_004927890.1| orf115b (mitochondrion) [Brassica rapa subsp. oleifera] >gi|353531401|ref|YP_004927793.1| ...	100%	_	_	_	GO:0005739	COG1009	C	K03883	ND5
orf115c	115	gi|112253877|ref|YP_717132.1|	hypothetical protein BrnapMp035 [Brassica napus] >gi|353526435|ref|YP_004927507.1| orf115c (mitochondrion) [Brassica oleracea] >gi|353526470|ref|YP_004927540.1| orf115c (mitochondrion) [Brassica carinata] >gi|353526681|ref|YP_004927850.1| orf115c (mi ...	100%	_	_	_	GO:0005739	_	_	K12619	XRN2, RAT1
orf115d	115	gi|112253887|ref|YP_717142.1|	hypothetical protein BrnapMp045 [Brassica napus] >gi|353526445|ref|YP_004927517.1| orf115d (mitochondrion) [Brassica oleracea] >gi|353526691|ref|YP_004927860.1| orf115d (mitochondrion) [Brassica rapa subsp. oleifera] >gi|353531373|ref|YP_004927763.1| ...	100%	_	_	_	GO:0016021;GO:0005739	_	_	_	_
orf116a	116	gi|112253905|ref|YP_717160.1|	hypothetical protein BrnapMp063 [Brassica napus] >gi|353526387|ref|YP_004927459.1| orf116 (mitochondrion) [Brassica oleracea] >gi|353526503|ref|YP_004927573.1| orf116 (mitochondrion) [Brassica carinata] >gi|353526704|ref|YP_004927875.1| orf116 (mitoc ...	100%	_	_	_	GO:0005739	_	_	_	_
orf117a	117	gi|112253884|ref|YP_717139.1|	hypothetical protein BrnapMp042 [Brassica napus] >gi|353526442|ref|YP_004927514.1| orf117a (mitochondrion) [Brassica oleracea] >gi|353526687|ref|YP_004927857.1| orf117a (mitochondrion) [Brassica rapa subsp. oleifera] >gi|353531369|ref|YP_004927760.1| ...	100%	_	_	_	GO:0005739	_	_	_	_
orf117b	117	gi|112253901|ref|YP_717156.1|	hypothetical protein BrnapMp059 [Brassica napus] >gi|353526390|ref|YP_004927462.1| orf117b (mitochondrion) [Brassica oleracea] >gi|353526487|ref|YP_004927558.1| orf117b (mitochondrion) [Brassica carinata] >gi|992329714|ref|YP_009228097.1| hypothetica ...	100%	_	_	_	GO:0005739	_	_	_	_
orf119a	119	gi|353526409|ref|YP_004927481.1|	ccmFN2 (mitochondrion) [Brassica oleracea] >gi|353526666|ref|YP_004927835.1| ccmFN2 (mitochondrion) [Brassica rapa subsp. oleifera] >gi|353531350|ref|YP_004927738.1| CcmFN2 (mitochondrion) [Brassica juncea] >gi|335354854|gb|AEH43410.1| ccmFN2 (mitoch ...	100%	gi|543964|sp|Q04647.1|CCBS_DAUCA	RecName: Full=Probable cytochrome c biosynthesis protein (mitochondrion) [Daucus carota]	96%	GO:0017004;GO:0015886;GO:0015232;GO:0020037;GO:0005739;GO:0016021	COG1138	O	None	_
orf119b	119	gi|112253867|ref|YP_717123.1|	hypothetical protein BrnapMp025 [Brassica napus] >gi|353526379|ref|YP_004927451.1| orf119 (mitochondrion) [Brassica oleracea] >gi|353526714|ref|YP_004927885.1| orf119 (mitochondrion) [Brassica rapa subsp. oleifera] >gi|353531396|ref|YP_004927788.1| o ...	100%	gi|45477081|sp|P92567.1|M1410_ARATH	RecName: Full=Uncharacterized mitochondrial protein AtMg01410; AltName: Full=ORF204 (mitochondrion) [Arabidopsis thaliana]	93%	GO:0005739	_	_	None	_
orf119c	119	gi|15215919|emb|CAA69839.3|	NADH dehydrogenase subunit 3 (mitochondrion) [Arabidopsis thaliana] >gi|339773243|gb|AEK01267.1| nad3 (mitochondrion) [Arabidopsis thaliana] >gi|339773271|gb|AEK01294.1| nad3 (mitochondrion) [Arabidopsis thaliana] >gi|339773302|gb|AEK01324.1| nad3 (m ...	100%	gi|128720|sp|P27062.1|NU3M_PANGI	RecName: Full=NADH-ubiquinone oxidoreductase chain 3; AltName: Full=NADH dehydrogenase subunit 3 (mitochondrion) [Panax ginseng]	93%	GO:0008137;GO:0016021;GO:0070469;GO:0006120;GO:0006810;GO:0031966	COG0838	C	K03880	ND3
orf119d	119	gi|353526388|ref|YP_004927460.1|	tatC (mitochondrion) [Brassica oleracea] >gi|353526705|ref|YP_004927876.1| tatC (mitochondrion) [Brassica rapa subsp. oleifera] >gi|353531387|ref|YP_004927779.1| tatC (mitochondrion) [Brassica juncea] >gi|335354893|gb|AEH43449.1| tatC (mitochondrion) ...	100%	gi|44888351|sp|P93312.2|YMF16_ARATH	RecName: Full=Uncharacterized tatC-like protein ymf16; AltName: Full=ORFX (mitochondrion) [Arabidopsis thaliana]	94%	GO:0016021;GO:0005739	NOG139951	S	None	_
orf120a	120	gi|112253845|ref|YP_717101.1|	hypothetical protein BrnapMp002 [Brassica napus] >gi|353526430|ref|YP_004927502.1| orf120 (mitochondrion) [Brassica oleracea] >gi|353526492|ref|YP_004927563.1| orf120 (mitochondrion) [Brassica carinata] >gi|353526654|ref|YP_004927821.1| orf120 (mitoc ...	100%	_	_	_	GO:0003735;GO:0016651;GO:0005840;GO:0051287;GO:0048038;GO:0005739;GO:0055114;GO:0006412	COG0649	C	_	_
orf120b	120	gi|620598338|gb|AHY20327.1|	ribosomal protein S14 (mitochondrion) (mitochondrion) [Brassica juncea var. tumida]	100%	gi|1351026|sp|P49387.1|RT14_BRANA	RecName: Full=Ribosomal protein S14, mitochondrial	100%	GO:0015935;GO:0005739;GO:0006412;GO:0019843;GO:0009507;GO:0003735	COG0199	J	K02954	RP-S14, MRPS14, rpsN
orf120c	120	gi|353526433|ref|YP_004927505.1|	orf120a (mitochondrion) [Brassica oleracea] >gi|335354978|gb|AEH43533.1| orf120a (mitochondrion) [Brassica oleracea] >gi|655168421|gb|AIC83251.1| orf120 (mitochondrion) [Brassica oleracea var. botrytis] >gi|1080112420|gb|AOW69017.1| orf120a (mitochon ...	100%	_	_	_	GO:0005739	_	_	_	_
orf122a	122	gi|353526382|ref|YP_004927454.1|	orf122 (mitochondrion) [Brassica oleracea] >gi|353526700|ref|YP_004927869.1| orf122 (mitochondrion) [Brassica rapa subsp. oleifera] >gi|353531382|ref|YP_004927772.1| orf122 (mitochondrion) [Brassica juncea] >gi|335354888|gb|AEH43444.1| orf122 (mitoch ...	100%	gi|42558966|sp|P93290.1|M240_ARATH	RecName: Full=Uncharacterized mitochondrial protein AtMg00240; AltName: Full=ORF111a (mitochondrion) [Arabidopsis thaliana]	84%	GO:0005739	NOG06833	S	None	_
orf125a	125	gi|112253868|ref|YP_717124.1|	hypothetical protein BrnapMp026 [Brassica napus] >gi|353526378|ref|YP_004927450.1| orf125 (mitochondrion) [Brassica oleracea] >gi|353526715|ref|YP_004927886.1| orf125 (mitochondrion) [Brassica rapa subsp. oleifera] >gi|353531397|ref|YP_004927789.1| o ...	100%	_	_	_	GO:0016021;GO:0005739	_	_	_	_
orf128a	128	gi|992329707|ref|YP_009228089.1|	hypothetical protein AYB38_gp59 (mitochondrion) [Brassica nigra] >gi|1102547483|ref|YP_009320194.1| orf128 (mitochondrion) [Sinapis arvensis] >gi|553836909|gb|AGY62803.1| orf128 (mitochondrion) [Eruca vesicaria subsp. sativa] >gi|620598349|gb|AHY2033 ...	100%	gi|128636|sp|P08834.1|NU1M_CITLA	RecName: Full=NADH-ubiquinone oxidoreductase chain 1; AltName: Full=NADH dehydrogenase subunit 1	95%	GO:0055114;GO:0005886;GO:0008137;GO:0016021;GO:0005739	COG1005	C	None	_
orf128b	128	gi|353526394|ref|YP_004927466.1|	orf128 (mitochondrion) [Brassica oleracea] >gi|335354939|gb|AEH43494.1| orf128 (mitochondrion) [Brassica oleracea] >gi|655168442|gb|AIC83272.1| orf128 (mitochondrion) [Brassica oleracea var. botrytis] >gi|1080112459|gb|AOW69056.1| orf128 (mitochondri ...	100%	_	_	_	GO:0005739;GO:0016021	_	_	_	_
orf132a	132	gi|353526381|ref|YP_004927453.1|	orf132 (mitochondrion) [Brassica oleracea] >gi|353526699|ref|YP_004927868.1| orf132 (mitochondrion) [Brassica rapa subsp. oleifera] >gi|353531381|ref|YP_004927771.1| orf132 (mitochondrion) [Brassica juncea] >gi|335354887|gb|AEH43443.1| orf132 (mitoch ...	100%	_	_	_	GO:0005739	_	_	_	_
orf134a	134	gi|992329741|ref|YP_009228113.1|	NADH dehydrogenase subunit 4 (mitochondrion) [Brassica nigra] >gi|620598368|gb|AHY20357.1| hypothetical protein (mitochondrion) (mitochondrion) [Brassica juncea var. tumida] >gi|747023388|gb|AJD85492.1| NADH dehydrogenase subunit 4 (mitochondrion) [B ...	100%	gi|1709382|sp|Q04050.1|NU4M_BRACM	RecName: Full=NADH-ubiquinone oxidoreductase chain 4; AltName: Full=NADH dehydrogenase subunit 4	100%	GO:0042773;GO:0008137;GO:0016021;GO:0070469;GO:0031966	COG1008	C	K03881	ND4
orf135a	135	gi|112253908|ref|YP_717163.1|	hypothetical protein BrnapMp066 [Brassica napus] >gi|353526383|ref|YP_004927455.1| orf135 (mitochondrion) [Brassica oleracea] >gi|353526701|ref|YP_004927871.1| orf135 (mitochondrion) [Brassica rapa subsp. oleifera] >gi|353531383|ref|YP_004927774.1| o ...	100%	gi|401036|sp|P31843.1|RRPO_OENBE	RecName: Full=RNA-directed DNA polymerase homolog; AltName: Full=Reverse transcriptase homolog	83%	GO:0003676;GO:0005739;GO:0004190;GO:0006508;GO:0005634;GO:0015074	COG2801	L	None	_
orf146a	146	gi|112253880|ref|YP_717135.1|	hypothetical protein BrnapMp038 [Brassica napus] >gi|353526438|ref|YP_004927510.1| orf146 (mitochondrion) [Brassica oleracea] >gi|353526485|ref|YP_004927556.1| orf146 (mitochondrion) [Brassica carinata] >gi|353526684|ref|YP_004927853.1| orf146 (mitoc ...	100%	_	_	_	GO:0016021;GO:0005739	_	_	_	_
orf147a	147	gi|112253882|ref|YP_717137.1|	hypothetical protein BrnapMp040 [Brassica napus] >gi|353526440|ref|YP_004927512.1| orf147 (mitochondrion) [Brassica oleracea] >gi|353526686|ref|YP_004927855.1| orf147 (mitochondrion) [Brassica rapa subsp. oleifera] >gi|353531409|ref|YP_004927758.1| o ...	100%	gi|38258172|sp|Q8I7P9.1|POL5_DROME	RecName: Full=Retrovirus-related Pol polyprotein from transposon opus; Includes: RecName: Full=Protease; Includes: RecName: Full=Reverse transcriptase; Includes: RecName: Full=Endonuclease [Drosophila melanogaster]	59%	GO:0005739;GO:0003676;GO:0015074	COG2801	L	None	_
orf148a	148	gi|992329701|ref|YP_009228085.1|	hypothetical protein AYB38_gp63 (mitochondrion) [Brassica nigra] >gi|553836905|gb|AGY62799.1| orf148 (mitochondrion) [Eruca vesicaria subsp. sativa] >gi|620598353|gb|AHY20342.1| hypothetical protein (mitochondrion) (mitochondrion) [Brassica juncea va ...	100%	_	_	_	GO:0005739	_	_	None	_
orf155a	155	gi|992329698|ref|YP_009228102.1|	NADH dehydrogenase subunit 7 (mitochondrion) [Brassica nigra] >gi|620598311|gb|AHY20300.1| NADH dehydrogenase subunit 7 (mitochondrion) (mitochondrion) [Brassica juncea var. tumida] >gi|747023345|gb|AJD85449.1| NADH dehydrogenase subunit 7 (mitochond ...	100%	gi|11134048|sp|Q36450.1|NDUS2_NICSY	RecName: Full=NADH dehydrogenase [ubiquinone] iron-sulfur protein 2; AltName: Full=NADH dehydrogenase subunit 7 (mitochondrion) [Nicotiana sylvestris]	99%	GO:0005747;GO:0048038;GO:0003954;GO:0051287;GO:0045333	COG0649	C	K03935	NDUFS2
orf159a	159	gi|674887116|emb|CDY45525.1|	BnaCnng12840D [Brassica napus]	100%	gi|45477052|sp|P92531.1|M970_ARATH	RecName: Full=Uncharacterized mitochondrial protein AtMg00970; AltName: Full=ORF117	96%	GO:0005739	_	_	None	_
orf161a	161	gi|112253869|ref|YP_717125.1|	hypothetical protein BrnapMp027 [Brassica napus] >gi|353526377|ref|YP_004927449.1| orf161 (mitochondrion) [Brassica oleracea] >gi|353526525|ref|YP_004927595.1| orf161 (mitochondrion) [Brassica carinata] >gi|353526716|ref|YP_004927887.1| orf161 (mitoc ...	100%	_	_	_	GO:0005739	_	_	None	_
orf164a	164	gi|112253883|ref|YP_717138.1|	hypothetical protein BrnapMp041 [Brassica napus] >gi|353526441|ref|YP_004927513.1| orf164 (mitochondrion) [Brassica oleracea] >gi|353526688|ref|YP_004927856.1| orf164 (mitochondrion) [Brassica rapa subsp. oleifera] >gi|353531370|ref|YP_004927759.1| o ...	100%	_	_	_	GO:0005739;GO:0016021	_	_	_	_
orf171a	171	gi|620598370|gb|AHY20359.1|	NADH dehydrogenase subunit 4b (mitochondrion) (mitochondrion) [Brassica juncea var. tumida] >gi|1032274857|gb|OAO89199.1| hypothetical protein AXX17_ATUG03120 (mitochondrion) [Arabidopsis thaliana]	100%	gi|1709382|sp|Q04050.1|NU4M_BRACM	RecName: Full=NADH-ubiquinone oxidoreductase chain 4; AltName: Full=NADH dehydrogenase subunit 4	100%	GO:0005739;GO:0016021;GO:0008137;GO:0042773	COG1008	C	K03881	ND4
orf175a	175	gi|620598371|gb|AHY20360.1|	NADH dehydrogenase subunit 4a (mitochondrion) (mitochondrion) [Brassica juncea var. tumida]	100%	gi|1709382|sp|Q04050.1|NU4M_BRACM	RecName: Full=NADH-ubiquinone oxidoreductase chain 4; AltName: Full=NADH dehydrogenase subunit 4	100%	GO:0005739;GO:0016021;GO:0008137;GO:0042773	COG1008	C	K03881	ND4
orf195a	195	gi|701462519|dbj|BAP82301.1|	cytochrome c oxidase subunit 2 (mitochondrion) [Brassica oleracea] >gi|808178880|gb|AKD00191.1| cytochrome c oxidase subunit 2 (mitochondrion) [Brassica napus] >gi|1464099626|dbj|BBC42770.1| cytochrome c oxidase subunit 2 (mitochondrion) [Brassica na ...	100%	gi|45477073|sp|P92559.1|M1280_ARATH	RecName: Full=Uncharacterized mitochondrial protein AtMg01280; AltName: Full=ORF291 (mitochondrion) [Arabidopsis thaliana]	81%	GO:0004129;GO:0005743;GO:0070469;GO:1902600;GO:0016021;GO:0005507;GO:0022900	_	_	None	_
orf214a	214	gi|992329685|ref|YP_009228106.1|	NADH dehydrogenase subunit 2 (mitochondrion) [Brassica nigra] >gi|923689009|ref|XP_013655963.1| uncharacterized protein LOC106360840 [Brassica napus] >gi|620598333|gb|AHY20322.1| NADH dehydrogenase subunit 2 (mitochondrion) (mitochondrion) [Brassica ...	100%	gi|42559318|sp|O05000.2|NU2M_ARATH	RecName: Full=NADH-ubiquinone oxidoreductase chain 2; AltName: Full=NADH dehydrogenase subunit 2 (mitochondrion) [Arabidopsis thaliana]	91%	GO:0008137;GO:0006120;GO:0016021;GO:0009507;GO:0005739	COG1007	C	K03879	ND2
orf218a	218	gi|620598342|gb|AHY20331.1|	cytochrome c biogenesis protein FC1 (mitochondrion) (mitochondrion) [Brassica juncea var. tumida]	100%	gi|44887776|sp|P93286.2|CCMF_ARATH	RecName: Full=Putative cytochrome c biogenesis ccmF-like mitochondrial protein (mitochondrion) [Arabidopsis thaliana]	96%	GO:0016021;GO:0005739	NOG129246	O	None	_
orf224a	224	gi|553836941|gb|AGY62835.1|	orf224 (mitochondrion) [Eruca vesicaria subsp. sativa] >gi|620598324|gb|AHY20313.1| NADH dehydrogenase subunit 9 (mitochondrion) (mitochondrion) [Brassica juncea var. tumida] >gi|674887128|emb|CDY45537.1| BnaCnng12960D [Brassica napus]	100%	gi|41019517|sp|Q95748.2|NDUS3_ARATH	RecName: Full=NADH dehydrogenase [ubiquinone] iron-sulfur protein 3; AltName: Full=NADH dehydrogenase subunit 9 (mitochondrion) [Arabidopsis thaliana]	96%	GO:0005739;GO:0008137;GO:0055114	COG0852	C	K03936	NDUFS3
orf242a	242	gi|992329740|ref|YP_009228127.1|	photosystem I P700 apoprotein A1 (mitochondrion) [Brassica nigra] >gi|747023387|gb|AJD85491.1| photosystem I P700 apoprotein A1 (mitochondrion) [Brassica nigra]	98%	gi|122237046|sp|Q14FF7.1|PSAA_POPAL	RecName: Full=Photosystem I P700 chlorophyll a apoprotein A1; AltName: Full=PSI-A; AltName: Full=PsaA (chloroplast) [Populus alba]	96%	GO:0009522;GO:0055114;GO:0051539;GO:0005739;GO:0016168;GO:0009535;GO:0016021;GO:0000287;GO:0018298;GO:0009055;GO:0016491;GO:0015979	NOG08756	C	K02689	psaA
orf251a	251	gi|383930451|ref|YP_005089995.1|	ycf2 gene product (chloroplast) [Brassica napus] >gi|383930512|ref|YP_005090015.1| ycf2 gene product (chloroplast) [Brassica napus] >gi|262400748|gb|ACY66237.1| ycf2 (chloroplast) [Brassica napus] >gi|262400809|gb|ACY66298.1| Ycf2 (chloroplast) [Bras ...	100%	gi|205412903|sp|A4QL62.1|YCF2_DRANE	RecName: Full=Protein Ycf2 (chloroplast) [Draba nemorosa]	100%	GO:0009570;GO:0005524	_	_	None	_
orf257a	257	gi|730043052|gb|AIZ06172.1|	hypothetical protein (mitochondrion) [Brassica napus]	99%	gi|182702241|sp|A4QKQ3.1|YCF1_CAPBU	RecName: Full=Putative membrane protein ycf1 (chloroplast) [Capsella bursa-pastoris]	98%	GO:0005739;GO:0016021;GO:0009507	NOG99270	S	None	_
orf266a	266	gi|353526415|ref|YP_004927487.1|	orf266 (mitochondrion) [Brassica oleracea] >gi|335354960|gb|AEH43515.1| orf266 (mitochondrion) [Brassica oleracea] >gi|655168459|gb|AIC83289.1| orf266 (mitochondrion) [Brassica oleracea var. botrytis] >gi|1080112432|gb|AOW69029.1| orf266 (mitochondri ...	100%	gi|45477049|sp|P92528.1|M910_ARATH	RecName: Full=Uncharacterized mitochondrial protein AtMg00910; AltName: Full=ORF215a (mitochondrion) [Arabidopsis thaliana]	74%	GO:0016021;GO:0005739	_	_	K02878	RP-L16, MRPL16, rplP
orf287a	287	gi|655168422|gb|AIC83252.1|	orf287 (mitochondrion) [Brassica oleracea var. botrytis]	100%	gi|41017295|sp|P93278.1|M040_ARATH	RecName: Full=Uncharacterized ATP synthase C chain-like protein; AltName: Full=ORF315 (mitochondrion) [Arabidopsis thaliana]	76%	GO:0020037;GO:0005506;GO:0005739;GO:0009060;GO:0004129;GO:1902600;GO:0016021	COG1009	C	None	_
orf298a	298	gi|992329676|ref|YP_009228095.1|	cytochrome c biogenesis protein FC2 (mitochondrion) [Brassica nigra] >gi|620598343|gb|AHY20332.1| cytochrome c biogenesis protein FC2 (mitochondrion) (mitochondrion) [Brassica juncea var. tumida] >gi|747023323|gb|AJD85427.1| cytochrome c biogenesis p ...	100%	gi|44887776|sp|P93286.2|CCMF_ARATH	RecName: Full=Putative cytochrome c biogenesis ccmF-like mitochondrial protein (mitochondrion) [Arabidopsis thaliana]	96%	GO:0016021;GO:0005739	NOG129246	O	None	_
orf307a	307	gi|620598373|gb|AHY20362.1|	ribosomal protein L2 (mitochondrion) (mitochondrion) [Brassica juncea var. tumida]	100%	gi|44888350|sp|P93311.1|RM02_ARATH	RecName: Full=60S ribosomal protein L2, mitochondrial (mitochondrion) [Arabidopsis thaliana]	98%	GO:0016740;GO:0015934;GO:0005739;GO:0009507;GO:0019843;GO:0006412;GO:0003735	COG0090	J	None	_
orf311a	311	gi|353526401|ref|YP_004927473.1|	orf311 (mitochondrion) [Brassica oleracea] >gi|335354946|gb|AEH43501.1| orf311 (mitochondrion) [Brassica oleracea] >gi|655168449|gb|AIC83279.1| orf311 (mitochondrion) [Brassica oleracea var. botrytis]	100%	gi|44888132|sp|P93319.1|M670_ARATH	RecName: Full=Uncharacterized mitochondrial protein AtMg00670; AltName: Full=ORF275 (mitochondrion) [Arabidopsis thaliana]	72%	GO:0016021;GO:0005739	NOG139126	S	None	_
orf318a	318	gi|353526420|ref|YP_004927492.1|	rps3 (mitochondrion) [Brassica oleracea] >gi|353526464|ref|YP_004927534.1| rps3 (mitochondrion) [Brassica carinata] >gi|353526675|ref|YP_004927844.1| rps3 (mitochondrion) [Brassica rapa subsp. oleifera] >gi|353531358|ref|YP_004927747.1| rps3 (mitocho ...	100%	gi|42559863|sp|Q95749.3|RT03_ARATH	RecName: Full=Ribosomal protein S3, mitochondrial (mitochondrion) [Arabidopsis thaliana]	97%	GO:0003735;GO:0009507;GO:0019843;GO:0006412;GO:0005739;GO:0015935	COG0092	J	K02982	RP-S3, rpsC
orf372a-1	372	gi|620598307|gb|AHY20296.1|	cytochrome c oxidase subunit 2-1 (mitochondrion) (mitochondrion) [Brassica juncea var. tumida]	100%	gi|44887814|sp|P93285.2|COX2_ARATH	RecName: Full=Cytochrome c oxidase subunit 2; AltName: Full=Cytochrome c oxidase polypeptide II (mitochondrion) [Arabidopsis thaliana]	97%	GO:0005507;GO:0022900;GO:0004129;GO:0005743;GO:0070469;GO:0016021;GO:1902600	COG1622	C	K02261	COX2
orf372a-2	372	gi|620598307|gb|AHY20296.1|	cytochrome c oxidase subunit 2-1 (mitochondrion) (mitochondrion) [Brassica juncea var. tumida]	100%	gi|44887814|sp|P93285.2|COX2_ARATH	RecName: Full=Cytochrome c oxidase subunit 2; AltName: Full=Cytochrome c oxidase polypeptide II (mitochondrion) [Arabidopsis thaliana]	97%	GO:0005507;GO:0022900;GO:0005743;GO:0016021;GO:0070469;GO:1902600;GO:0004129	COG1622	C	K02261	COX2
orf384a	384	gi|619835248|gb|AHY18972.1|	ribulose-1,5-bisphosphate carboxylase/oxygenase large subunit (chloroplast) (chloroplast) [Brassica rapa subsp. chinensis]	100%	gi|1346967|sp|P48686.1|RBL_BRAOL	RecName: Full=Ribulose bisphosphate carboxylase large chain; Short=RuBisCO large subunit; Flags: Precursor	100%	GO:0055114;GO:0009507;GO:0019253;GO:0016984;GO:0005739;GO:0000287;GO:0004497;GO:0009853	COG1850	G	K01601	rbcL
orf399a	399	gi|992329737|ref|YP_009228142.1|	NADH dehydrogenase subunit 5 (mitochondrion) [Brassica nigra] >gi|553836883|gb|AGY62777.1| orf399 (mitochondrion) [Eruca vesicaria subsp. sativa] >gi|620598384|gb|AHY20373.1| NADH dehydrogenase subunit 5 (mitochondrion) (mitochondrion) [Brassica junc ...	100%	gi|41019485|sp|P29388.3|NU5M_ARATH	RecName: Full=NADH-ubiquinone oxidoreductase chain 5; AltName: Full=NADH dehydrogenase subunit 5 (mitochondrion) [Arabidopsis thaliana]	95%	GO:0042773;GO:0005743;GO:0008137;GO:0016021	COG1009	C	K03883	ND5
orf448a	448	gi|112253906|ref|YP_717161.1|	hypothetical protein BrnapMp064 [Brassica napus] >gi|353526385|ref|YP_004927457.1| orf448 (mitochondrion) [Brassica oleracea] >gi|353526703|ref|YP_004927873.1| orf448 (mitochondrion) [Brassica rapa subsp. oleifera] >gi|353531385|ref|YP_004927776.1| o ...	100%	gi|45477062|sp|P92543.1|M1110_ARATH	RecName: Full=Uncharacterized mitochondrial protein AtMg01110; AltName: Full=ORF251 (mitochondrion) [Arabidopsis thaliana]	100%	GO:0005739	_	_	None	_
orf657a	657	gi|353526376|ref|YP_004927447.1|	matR (mitochondrion) [Brassica oleracea] >gi|353526718|ref|YP_004927889.1| matR (mitochondrion) [Brassica rapa subsp. oleifera] >gi|353531400|ref|YP_004927792.1| matR (mitochondrion) [Brassica juncea] >gi|335354906|gb|AEH43462.1| matR (mitochondrion) ...	100%	gi|61227671|sp|P0A3U0.1|LTRA_LACLC	RecName: Full=Group II intron-encoded protein LtrA; Includes: RecName: Full=Reverse-transcriptase; Includes: RecName: Full=RNA maturase; Includes: RecName: Full=DNA endonuclease [Lactococcus lactis subsp. cremoris] >gnl|BL_ORD_ID|222790 RecName: Full ...	62%	GO:0005739;GO:0006397	COG3344	L	None	_
orf710a	710	gi|992329736|ref|YP_009228084.1|	RNA polymerase subunit beta (mitochondrion) [Brassica nigra] >gi|747023383|gb|AJD85487.1| RNA polymerase subunit beta (mitochondrion) [Brassica nigra]	99%	gi|158513978|sp|A4QL98.1|RPOB_LEPVR	RecName: Full=DNA-directed RNA polymerase subunit beta; AltName: Full=PEP; AltName: Full=Plastid-encoded RNA polymerase subunit beta; Short=RNA polymerase subunit beta (chloroplast) [Lepidium virginicum]	99%	GO:0006351;GO:0009507;GO:0005739;GO:0032549;GO:0003677;GO:0003899	COG0085	K	K03043	rpoB
orfX	269	gi|655168436|gb|AIC83266.1|	Sec-independent protein translocase protein, partial (mitochondrion), partial (mitochondrion) [Brassica oleracea var. botrytis] >gi|701462497|dbj|BAP82279.1| hypothetical protein, partial (mitochondrion) [Brassica oleracea] >gi|730043085|gb|AIZ06205. ...	100%	gi|44888351|sp|P93312.2|YMF16_ARATH	RecName: Full=Uncharacterized tatC-like protein ymf16; AltName: Full=ORFX (mitochondrion) [Arabidopsis thaliana]	93%	GO:0005739;GO:0016021	COG0805	U	None	_
rpl16	179	gi|353526421|ref|YP_004927493.1|	rpl16 (mitochondrion) [Brassica oleracea] >gi|353526465|ref|YP_004927535.1| rpl16 (mitochondrion) [Brassica carinata] >gi|353526676|ref|YP_004927845.1| rpl16 (mitochondrion) [Brassica rapa subsp. oleifera] >gi|353531359|ref|YP_004927748.1| rpl16 (mit ...	100%	gi|44889073|sp|Q95747.3|RM16_ARATH	RecName: Full=60S ribosomal protein L16, mitochondrial (mitochondrion) [Arabidopsis thaliana]	96%	GO:0009941;GO:0009570;GO:0005762;GO:0019843;GO:0003735;GO:0032543;GO:0000311	COG0197	J	K02878	RP-L16, MRPL16, rplP
rpl2	349	gi|353526389|ref|YP_004927461.1|	rpl2 (mitochondrion) [Brassica oleracea] >gi|353526706|ref|YP_004927877.1| rpl2 (mitochondrion) [Brassica rapa subsp. oleifera] >gi|353531388|ref|YP_004927780.1| rpl2 (mitochondrion) [Brassica juncea] >gi|335354894|gb|AEH43450.1| rpl2 (mitochondrion) ...	100%	gi|44888350|sp|P93311.1|RM02_ARATH	RecName: Full=60S ribosomal protein L2, mitochondrial (mitochondrion) [Arabidopsis thaliana]	98%	GO:0016740;GO:0015934;GO:0005739;GO:0009507;GO:0019843;GO:0006412;GO:0003735	COG0090	J	None	_
rpl5	185	gi|353526422|ref|YP_004927494.1|	rpl5 (mitochondrion) [Brassica oleracea] >gi|353526677|ref|YP_004927846.1| rpl5 (mitochondrion) [Brassica rapa subsp. oleifera] >gi|353531360|ref|YP_004927749.1| rpl5 (mitochondrion) [Brassica juncea] >gi|335354865|gb|AEH43421.1| rpl5 (mitochondrion) ...	100%	gi|1173079|sp|P42793.1|RM05_ARATH	RecName: Full=60S ribosomal protein L5, mitochondrial (mitochondrion) [Arabidopsis thaliana]	96%	GO:0005739;GO:0003735;GO:0006412;GO:0009507;GO:0005840	NOG116850	J	None	_
rps12	125	gi|353526399|ref|YP_004927471.1|	rps12 (mitochondrion) [Brassica oleracea] >gi|353526529|ref|YP_004927599.1| rps12 (mitochondrion) [Brassica carinata] >gi|353526696|ref|YP_004927865.1| rps12 (mitochondrion) [Brassica rapa subsp. oleifera] >gi|353531378|ref|YP_004927768.1| rps12 (mit ...	100%	gi|1710795|sp|P50892.1|RT12_RAPSA	RecName: Full=Ribosomal protein S12, mitochondrial (mitochondrion) [Raphanus sativus]	98%	GO:0003735;GO:0009534;GO:0006412;GO:0019843;GO:0000312;GO:0009570;GO:0005739	COG0048	J	K02950	RP-S12, MRPS12, rpsL
rps14	100	gi|620598338|gb|AHY20327.1|	ribosomal protein S14 (mitochondrion) (mitochondrion) [Brassica juncea var. tumida]	100%	gi|1351026|sp|P49387.1|RT14_BRANA	RecName: Full=Ribosomal protein S14, mitochondrial	100%	GO:0015935;GO:0005739;GO:0003735;GO:0009507;GO:0019843;GO:0006412	COG0199	J	K02954	RP-S14, MRPS14, rpsN
rps4	362	gi|353526428|ref|YP_004927500.1|	rps4 (mitochondrion) [Brassica oleracea] >gi|353526653|ref|YP_004927819.1| rps4 (mitochondrion) [Brassica rapa subsp. oleifera] >gi|353531336|ref|YP_004927722.1| rps4 (mitochondrion) [Brassica juncea] >gi|1102547445|ref|YP_009320206.1| ribosomal prot ...	100%	gi|2500402|sp|Q31708.2|RT04_ARATH	RecName: Full=Ribosomal protein S4, mitochondrial (mitochondrion) [Arabidopsis thaliana]	97%	GO:0003735;GO:0019843;GO:0006412;GO:0009507;GO:0005739;GO:0015935	NOG130458	J	K02986	RP-S4, rpsD
rps7	148	gi|15226091|ref|NP_178787.1|	Ribosomal protein S7p/S5e family protein [Arabidopsis thaliana] >gi|353526380|ref|YP_004927452.1| rps7 (mitochondrion) [Brassica oleracea] >gi|353526522|ref|YP_004927592.1| rps7 (mitochondrion) [Brassica carinata] >gi|353526713|ref|YP_004927884.1| rp ...	100%	gi|2829760|sp|P92557.1|RT07_ARATH	RecName: Full=Ribosomal protein S7, mitochondrial (mitochondrion) [Arabidopsis thaliana]	100%	GO:0003735;GO:0019843;GO:0000028;GO:0005763;GO:0003729;GO:0006412;GO:0009507;GO:0000312	COG0049	J	K02992	RP-S7, MRPS7, rpsG
