# Supplementary material for: Comparative analysis of the complete mitochondrial genome sequences and anther development cytology between maintainer and Ogura-type cytoplasm male-sterile cabbage (B. oleracea Var. capitata)
Source: BMC Genomics. 2021 Sep 7;22:646. doi: 10.1186/s12864-021-07963-x (PMC8425178; doi:10.1186/s12864-021-07963-x)
Supplement: Supplementary file 5 — Additional file 5. [file 12864_2021_7963_MOESM5_ESM.xlsx]

## Sheet: Sheet1
Comparative analysis of the complete mitochondrial genome sequences and anther development cytology between maintainer and Ogura-type cytoplasm male-sterile cabbage (B. oleracea Var. capitata)
Xionghui Zhong1, Denghui Chen1, 2, Jian Cui1, Hailong Li1, Yuxin Huang1, Jungen Kang1,*
*Correspondence: kangjungen@nercv.org;
1 Beijing Vegetable Research Center, Beijing Academy of Agriculture and Forestry Sciences, Key Laboratory of Biology and Genetic Improvement of Horticultural Crops (North China), Ministry of Agriculture, Beijing 100097, P.R. China
2 College of Horticulture, Gansu Agricultural University, Lanzhou 730070, P.R. China;
Supplementary Table 3 Primers of atp8, orf138 and co-transcribed fragment for RT-PCR assays
atp8-F/R and orf138-F/R were used to detect the transcription of atp8 and orf138, respectively. Primer Co-transcribed-orf138a-F/Co-transcribed-atp8a-R was used to detect the expression of atp8 and orf138 co-transcribed fragment.
primer for RT-PCR	sequence
Co-transcribed-orf138a-F:	TTTCAGTATGGGTGGCTAGGTG
Co-transcribed-atp8a-R:	CCCAATAAGTCGACGGCCTTA
atp8-F:	ATGCCTCAACTGGATAAATTCAC
atp8-R:	TCATTTTATGCTTCCTTGGCC
orf138-F:	ATGATTACCTTTTTCGAAAAAT
orf138-R:	TTATTTTCTCGGTCCATTTTC
