# Supplementary material for: Comparative analysis of the complete mitochondrial genome sequences and anther development cytology between maintainer and Ogura-type cytoplasm male-sterile cabbage (B. oleracea Var. capitata)
Source: BMC Genomics. 2021 Sep 7;22:646. doi: 10.1186/s12864-021-07963-x (PMC8425178; doi:10.1186/s12864-021-07963-x)
Supplement: Supplementary file 6 — Additional file 6. [file 12864_2021_7963_MOESM6_ESM.xlsx]

## Sheet: Means R2P2-VS-R2P2CMS.GeneDiff
Comparative analysis of the complete mitochondrial genome sequences and anther development cytology between maintainer and Ogura-type cytoplasm male-sterile cabbage (B. oleracea Var. capitata)
Xionghui Zhong1, Denghui Chen1, 2, Jian Cui1, Hailong Li1, Yuxin Huang1, Jungen Kang1,*
*Correspondence: kangjungen@nercv.org;
1 Beijing Vegetable Research Center, Beijing Academy of Agriculture and Forestry Sciences, Key Laboratory of Biology and Genetic Improvement of Horticultural Crops (North China), Ministry of Agriculture, Beijing 100097, P.R. China
2 College of Horticulture, Gansu Agriculture University, Lanzhou 730070, P.R. China;
Supplementary Table 4. Summary of differentially expressed genes between R2P2-VS-R2P2CMS
geneID	geneLength	R2P2-2-Expression	R2P2CMS-2-Expression	R2P2-2-FPKM	R2P2CMS-2-FPKM	log2 Ratio(R2P2CMS-2/R2P2-2)	Up-Down-Regulation(R2P2CMS-2/R2P2-2)	P-value	FDR	KEGG Orthology	GO Component	GO Function	GO Process	Blast nr
Bol001109	201	0	21.08	0.001	27.96	14.7711	Up	5.7e-07	7.32e-06	-	GO:0043231//intracellular membrane-bounded organelle	GO:0001071//nucleic acid binding transcription factor activity;GO:0003677//DNA binding	GO:0048437//floral organ development;GO:0006351//transcription, DNA-templated	gi|685357663|ref|XP_009113584.1|/2.85599e-29/PREDICTED: agamous-like MADS-box protein AGL11 isoform X3 [Brassica rapa]
Bol026123	1032	0	68.42	0.001	15.04	13.8765	Up	5.93e-21	2.29e-19	K01206|1|9e-162|532|ath:AT1G67830|alpha-L-fucosidase [EC:3.2.1.51];K00514|5|2e-28|119|rcu:RCOM_1428040|zeta-carotene desaturase [EC:1.3.5.6]	GO:0005618//cell wall	GO:0015928//fucosidase activity	GO:0044238//primary metabolic process	gi|674876273|emb|CDY56207.1|/8.5538e-178/BnaAnng14060D [Brassica napus]
Bol009503	750	0	49	0.001	15.02	13.8746	Up	2.66e-15	7.44e-14	-	GO:0031225//anchored component of membrane;GO:0005618//cell wall	-	-	gi|685358581|ref|XP_009113940.1|/4.15648e-85/PREDICTED: fasciclin-like arabinogalactan protein 13 [Brassica rapa]
Bol026572	369	0	22.49	0.001	14.79	13.8523	Up	2.87e-07	3.84e-06	-	-	-	-	gi|674908828|emb|CDY24300.1|/3.60832e-53/BnaC03g42730D [Brassica napus]
Bol024658	420	0	21	0.001	11.97	13.5471	Up	5.7e-07	7.32e-06	-	-	-	-	gi|685268446|ref|XP_009125301.1|/5.50613e-09/PREDICTED: classical arabinogalactan protein 4-like [Brassica rapa]
Bol017968	912	0	47	0.001	11.74	13.5191	Up	1.05e-14	2.82e-13	K05279|1|3e-58|223|ath:AT5G54160|flavonol 3-O-methyltransferase [EC:2.1.1.76];K13066|5|3e-55|213|pop:POPTR_824484|caffeic acid 3-O-methyltransferase [EC:2.1.1.68]	GO:0044444//cytoplasmic part	GO:0005515//protein binding;GO:0008168//methyltransferase activity	GO:0006730//one-carbon metabolic process;GO:0009699//phenylpropanoid biosynthetic process	gi|674964314|emb|CDX68776.1|/3.36961e-157/BnaC01g06770D [Brassica napus]
Bol000156	360	0	14.87	0.001	10.04	13.2935	Up	6.89e-05	0.000600496	-	GO:0016020//membrane	-	-	gi|685359408|ref|XP_009114290.1|/8.11882e-53/PREDICTED: vesicle-associated protein 2-1-like [Brassica rapa]
Bol023111	1689	0	58.1	0.001	7.69	12.9088	Up	5.6e-18	1.87e-16	K01930|1|0.0|865|ath:AT3G10160|folylpolyglutamate synthase [EC:6.3.2.17]	GO:0044429	-	GO:0044237//cellular metabolic process	gi|674910996|emb|CDY22218.1|/0/BnaC01g38830D [Brassica napus]
Bol033278	792	0	18.82	0.001	5.45	12.412	Up	4.45e-06	4.93e-05	K08081|1|6e-116|414|aly:ARALYDRAFT_902059|tropine dehydrogenase [EC:1.1.1.206]	-	GO:0003824//catalytic activity	GO:0008152//metabolic process	gi|674871611|emb|CDY62820.1|/6.96582e-134/BnaC04g56400D [Brassica napus]
Bol037847	843	0	17	0.001	4.61	12.1706	Up	8.83e-06	9.26e-05	K13430|1|2e-21|100|vvi:100254113|serine/threonine-protein kinase PBS1 [EC:2.7.11.1]	GO:0016020//membrane	GO:0004672//protein kinase activity;GO:0032559	GO:0006464//cellular protein modification process	gi|657391979|gb|KEH33060.1|/7.76841e-49/PTI1-like tyrosine-kinase [Medicago truncatula]
Bol029975	1371	0	28	0.001	4.59	12.1643	Up	4.71e-09	7.87e-08	K01051|1|3e-109|393|gmx:100815836|pectinesterase [EC:3.1.1.11]	GO:0005618//cell wall	GO:0030234//enzyme regulator activity	GO:0071555//cell wall organization	gi|674878374|emb|CDY53657.1|/0/BnaC04g52910D [Brassica napus]
Bol018584	885	0	17.21	0.001	4.44	12.1163	Up	8.83e-06	9.27e-05	K00860|1|2e-146|516|aly:ARALYDRAFT_912483|adenylylsulfate kinase [EC:2.7.1.25]	GO:0009536//plastid	GO:0016301//kinase activity;GO:0032559	GO:0007276//gamete generation;GO:0010675;GO:0006796//phosphate-containing compound metabolic process;GO:0006790//sulfur compound metabolic process	gi|674870869|emb|CDY63923.1|/6.42544e-166/BnaC07g51290D [Brassica napus]
Bol003477	1905	0	31.45	0.001	3.68	11.8455	Up	6.04e-10	1.1e-08	-	-	-	-	gi|685260502|ref|XP_009140279.1|/0/PREDICTED: uncharacterized protein LOC103864271 [Brassica rapa]
Bol045706	1332	0	20.77	0.001	3.51	11.7773	Up	1.13e-06	1.39e-05	K01710|1|2e-112|404|cme:CME136C|dTDP-glucose 4,6-dehydratase [EC:4.2.1.46];K10046|2|4e-25|114|ppp:PHYPADRAFT_170239|GDP-D-mannose 3', 5'-epimerase [EC:5.1.3.18 5.1.3.-];K12450|5|1e-24|112|vvi:100260586|UDP-glucose 4,6-dehydratase [EC:4.2.1.76]	GO:0012505//endomembrane system;GO:0031090//organelle membrane;GO:0043231//intracellular membrane-bounded organelle	GO:0016831//carboxy-lyase activity;GO:0048037//cofactor binding;GO:0016836//hydro-lyase activity	GO:0019321;GO:0009226//nucleotide-sugar biosynthetic process	gi|15229334|ref|NP_191842.1|/0/UDP-glucuronic acid decarboxylase [Arabidopsis thaliana]
Bol013140	972	0	14	0.001	3.27	11.6751	Up	6.89e-05	0.000600646	K13258|1|1e-61|234|gmx:547489|2-hydroxyisoflavanone dehydratase [EC:4.2.1.105];K14493|2|2e-29|128|pop:POPTR_552633|gibberellin receptor GID1 [EC:3.-.-.-]	GO:0044424	GO:0003824//catalytic activity	-	gi|674866786|emb|CDY67024.1|/2.64831e-179/BnaCnng53200D [Brassica napus]
Bol042760	1770	0	24	0.001	3.03	11.5651	Up	7.3e-08	1.06e-06	K07385|1|0.0|885|aly:ARALYDRAFT_664366|1,8-cineole synthase [EC:4.2.3.-];K12467|4|0.0|866|ath:AT3G25810|myrcene/ocimene synthase [EC:4.2.3.15]	-	GO:0035251//UDP-glucosyltransferase activity;GO:0010333//terpene synthase activity;GO:0046872//metal ion binding;GO:0009975//cyclase activity;GO:0019203//carbohydrate phosphatase activity	GO:0051707//response to other organism;GO:0009719;GO:0043692;GO:0005991//trehalose metabolic process;GO:0006950//response to stress;GO:0016098//monoterpenoid metabolic process	gi|674949775|emb|CDX83558.1|/0/BnaC07g22980D [Brassica napus]
Bol021374	1737	0	14.57	0.001	1.88	10.8765	Up	6.89e-05	0.000600795	K13754|1|0.0|795|ath:AT5G17860|solute carrier family 24 (sodium/potassium/calcium exchanger), member 6	GO:0031224//intrinsic component of membrane	GO:0015298//solute:cation antiporter activity	GO:0006811//ion transport	gi|685270386|ref|XP_009126214.1|/0/PREDICTED: cation/calcium exchanger 1 [Brassica rapa]
Bol003582	2256	0	16.98	0.001	1.67	10.7056	Up	1.75e-05	0.000173547	K03655|1|7e-16|84.3|gmx:100806552|ATP-dependent DNA helicase RecG [EC:3.6.4.12];K15360|2|7e-11|67.8|vvi:100253596|centromere protein X	-	-	-	gi|10177643|dbj|BAB10790.1|/0/retroelement pol polyprotein-like [Arabidopsis thaliana]
Bol025223	2226	0	15	0.001	1.5	10.5507	Up	3.47e-05	0.000322368	K12843|1|0.0|838|vvi:100248403|U4/U6 small nuclear ribonucleoprotein PRP3;K05681|2|1e-45|183|cme:CMS467C|ATP-binding cassette, subfamily G (WHITE), member 2;K05658|4|3e-08|59.3|sbi:SORBI_09g027320|ATP-binding cassette, subfamily B (MDR/TAP), member 1;K01990|5|7e-08|57.8|cme:CMR388C|ABC-2 type transport system ATP-binding protein	-	GO:0017111//nucleoside-triphosphatase activity;GO:0000166//nucleotide binding	-	gi|674940258|emb|CDX93388.1|/0/BnaC04g45080D [Brassica napus]
Bol031606	3423	0	22.33	0.001	1.44	10.4919	Up	2.87e-07	3.84e-06	K12619|1|3e-57|222|osa:4349826|5'-3' exoribonuclease 2 [EC:3.1.13.-];K10760|2|7e-34|144|vvi:100247527|adenylate isopentenyltransferase (cytokinin synthase);K07393|3|3e-16|86.3|vvi:100265305|putative glutathione S-transferase;K05356|4|2e-15|83.6|sbi:SORBI_0011s005450|all-trans-nonaprenyl-diphosphate synthase [EC:2.5.1.84 2.5.1.85];K04728|5|8e-07|55.1|gmx:100788458|ataxia telangiectasia mutated fam…	-	-	-	gi|147804664|emb|CAN66637.1|/0/hypothetical protein VITISV_011340 [Vitis vinifera]
Bol017880	2394	0	15	0.001	1.39	10.4409	Up	3.47e-05	0.000322453	K10661|1|0.0|978|ath:AT4G32670|E3 ubiquitin-protein ligase MARCH6 [EC:6.3.2.19]	-	-	-	gi|674964415|emb|CDX68877.1|/0/BnaC01g05760D [Brassica napus]
Bol015079	1086	3	128	0.64	26.68	5.38154	Up	3.91e-34	2.44e-32	K01376|1|0.0|636|ath:AT5G50260|[EC:3.4.22.-];K01365|2|1e-146|517|rcu:RCOM_1507820|cathepsin L [EC:3.4.22.15]	GO:0044464	GO:0016628//oxidoreductase activity, acting on the CH-CH group of donors, NAD or NADP as acceptor;GO:0004175//endopeptidase activity	GO:0019538//protein metabolic process	gi|674898923|emb|CDY34045.1|/0/BnaC03g27700D [Brassica napus]
Bol003236	1305	1	43	0.18	7.42	5.36535	Up	3.71e-12	8.32e-11	-	GO:0016020//membrane;GO:0005618//cell wall	GO:0004175//endopeptidase activity	GO:0019538//protein metabolic process;GO:0006970//response to osmotic stress	gi|685351457|ref|XP_009111159.1|/0/PREDICTED: LOW QUALITY PROTEIN: basic 7S globulin-like [Brassica rapa]
Bol002509	396	0.51	17.27	0.32	10.5	5.03617	Up	8.83e-06	9.26e-05	-	-	-	-	gi|674938105|emb|CDX95411.1|/5.56195e-70/BnaC04g27470D [Brassica napus]
Bol024864	1764	1.3	43.25	0.17	5.48	5.01057	Up	3.71e-12	8.32e-11	K01953|1|0.0|1094|aly:ARALYDRAFT_905953|asparagine synthase (glutamine-hydrolysing) [EC:6.3.5.4]	-	GO:0016884//carbon-nitrogen ligase activity, with glutamine as amido-N-donor;GO:0032559	GO:0009642//response to light intensity;GO:0009746;GO:0009267//cellular response to starvation;GO:0009064//glutamine family amino acid metabolic process;GO:0034285;GO:0006528//asparagine metabolic process	gi|1351988|sp|P49091.2|ASNS_BRAOL/0/RecName: Full=Asparagine synthetase [glutamine-hydrolyzing]; AltName: Full=Glutamine-dependent asparagine synthetase [Brassica oleracea]
Bol012028	372	2	55	1.32	35.83	4.76256	Up	1.84e-14	4.86e-13	-	-	-	-	gi|674895470|emb|CDY37403.1|/2.1818e-50/BnaC05g30270D [Brassica napus]
Bol031300	858	0.98	25.16	0.27	6.7	4.63313	Up	3.68e-08	5.55e-07	-	GO:0044464	GO:0004521//endoribonuclease activity;GO:0005488;GO:0004520//endodeoxyribonuclease activity	GO:0006259//DNA metabolic process	gi|674898295|emb|CDY34657.1|/4.08574e-154/BnaC08g42160D [Brassica napus]
Bol034224	588	1	25	0.4	9.91	4.63081	Up	5.11e-07	6.59e-06	K13464|1|1e-75|280|aly:ARALYDRAFT_488138|jasmonate ZIM domain-containing protein	GO:0043231//intracellular membrane-bounded organelle	GO:0005488	GO:0009725//response to hormone;GO:0002831;GO:0006950//response to stress	gi|674878410|emb|CDY53624.1|/4.10862e-104/BnaC03g71460D [Brassica napus]
Bol017534	2181	1	24	0.1	2.45	4.61471	Up	9.78e-07	1.21e-05	K00750|1|1e-168|592|rcu:RCOM_1590700|glycogenin glucosyltransferase [EC:2.4.1.186]	GO:0043231//intracellular membrane-bounded organelle	GO:0016757//transferase activity, transferring glycosyl groups	-	gi|674904721|emb|CDY28292.1|/0/BnaC03g66670D [Brassica napus]
Bol032232	699	5	124	1.68	40.94	4.60698	Up	1.16e-30	6.62e-29	K09422|1|6e-103|371|aly:ARALYDRAFT_322901|myb proto-oncogene protein, plant	GO:0043231//intracellular membrane-bounded organelle	GO:0003676//nucleic acid binding;GO:0001071//nucleic acid binding transcription factor activity	GO:0048437//floral organ development;GO:0010476//gibberellin mediated signaling pathway;GO:0006351//transcription, DNA-templated	gi|356614790|gb|AET25524.1|/5.20462e-108/MYB1 [Brassica oleracea]
Bol042749	744	3.51	84.81	1.1	26.22	4.57509	Up	1.43e-21	5.72e-20	K10525|1|1e-112|403|aly:ARALYDRAFT_484339|allene oxide cyclase [EC:5.3.99.6]	GO:0009526//plastid envelope;GO:0009532//plastid stroma;GO:0031090//organelle membrane;GO:0009534//chloroplast thylakoid	GO:0009975//cyclase activity	GO:0009414//response to water deprivation;GO:0006970//response to osmotic stress;GO:0051707//response to other organism	gi|674949768|emb|CDX83551.1|/6.02561e-129/BnaC07g22910D [Brassica napus]
Bol014438	309	1	24	0.81	19.24	4.57004	Up	9.78e-07	1.21e-05	K03676|1|1e-21|99.4|bdi:100821530|glutaredoxin 3	GO:0044464	GO:0015036//disulfide oxidoreductase activity	GO:0019725//cellular homeostasis	gi|674864623|emb|CDY68061.1|/3.58563e-53/BnaCnng57420D [Brassica napus]
Bol006125	783	1	23	0.3	6.74	4.48971	Up	1.87e-06	2.21e-05	-	-	-	-	gi|685358092|ref|XP_009113744.1|/4.44635e-109/PREDICTED: uncharacterized protein LOC103839026 [Brassica rapa]
Bol022524	399	1	21	0.61	12.66	4.37532	Up	6.79e-06	7.28e-05	K13464|1|3e-07|51.6|pop:POPTR_712551|jasmonate ZIM domain-containing protein	-	GO:0005488	GO:0009743//response to carbohydrate;GO:0009719	gi|674933589|emb|CDX99884.1|/3.24956e-70/BnaC05g23060D [Brassica napus]
Bol018468	2178	1	19	0.1	1.94	4.27798	Up	2.45e-05	0.000235099	K13447|1|3e-24|112|osa:4339397|respiratory burst oxidase [EC:1.6.3.- 1.11.1.-]	GO:0031224//intrinsic component of membrane;GO:0043231//intracellular membrane-bounded organelle;GO:0030964//NADH dehydrogenase complex	GO:0016723//oxidoreductase activity, oxidizing metal ions, NAD or NADP as acceptor;GO:0046914//transition metal ion binding;GO:0050662//coenzyme binding;GO:0050136//NADH dehydrogenase (quinone) activity	GO:0051707//response to other organism;GO:0009409//response to cold;GO:0055080//cation homeostasis;GO:0006826//iron ion transport;GO:0008152//metabolic process	gi|685370001|ref|XP_009118816.1|/0/PREDICTED: ferric reduction oxidase 2 [Brassica rapa]
Bol010926	996	2	39	0.46	8.89	4.27248	Up	5.6e-10	1.03e-08	K08241|1|9e-68|255|aly:ARALYDRAFT_472188|jasmonate O-methyltransferase [EC:2.1.1.141]	-	GO:0008169//C-methyltransferase activity;GO:0008171//O-methyltransferase activity	GO:0006950//response to stress;GO:0006730//one-carbon metabolic process;GO:0009607//response to biotic stimulus;GO:0010038//response to metal ion	gi|674959169|emb|CDX73874.1|/0/BnaA03g31730D [Brassica napus]
Bol024477	327	1.67	25.81	1.27	19.41	3.9339	Up	5.11e-07	6.59e-06	-	-	-	-	gi|674923281|emb|CDY10027.1|/4.7741e-45/BnaC08g44240D [Brassica napus]
Bol042920	630	4	61	1.5	22.48	3.90561	Up	3.34e-14	8.64e-13	K09422|1|2e-89|326|ath:AT3G27810|myb proto-oncogene protein, plant	-	GO:0003676//nucleic acid binding;GO:0001071//nucleic acid binding transcription factor activity	GO:0048437//floral organ development;GO:0010476//gibberellin mediated signaling pathway;GO:0006351//transcription, DNA-templated	gi|674888211|emb|CDY44433.1|/9.41118e-100/BnaC07g24710D [Brassica napus]
Bol002097	2625	2	29	0.17	2.45	3.84918	Up	3.09e-07	4.11e-06	K05658|1|0.0|1345|aly:ARALYDRAFT_472995|ATP-binding cassette, subfamily B (MDR/TAP), member 1	-	GO:0017111//nucleoside-triphosphatase activity;GO:0000166//nucleotide binding	GO:0009987//cellular process;GO:0006810//transport	gi|674948400|emb|CDX84896.1|/0/BnaC05g21590D [Brassica napus]
Bol032998	912	11	139	2.79	34.73	3.63785	Up	3.47e-29	1.91e-27	-	-	-	-	gi|674921634|emb|CDY11593.1|/2.76292e-151/BnaC06g31460D [Brassica napus]
Bol027084	1074	1.93	24	0.41	5.06	3.62544	Up	9.78e-07	1.21e-05	K14709|1|3e-155|546|aly:ARALYDRAFT_313960|solute carrier family 39 (zinc transporter), member 1/2/3	GO:0031224//intrinsic component of membrane	GO:0046915//transition metal ion transmembrane transporter activity	GO:0006829//zinc II ion transport	gi|674905936|emb|CDY27157.1|/0/BnaA08g07950D [Brassica napus]
Bol027107	660	5	62	1.78	21.75	3.61107	Up	1.23e-13	3.05e-12	-	GO:0043231//intracellular membrane-bounded organelle	GO:0001071//nucleic acid binding transcription factor activity	GO:0006351//transcription, DNA-templated	gi|674938636|emb|CDX94716.1|/6.04384e-116/BnaC07g17250D [Brassica napus]
Bol021927	1050	16.98	209.67	3.72	45.26	3.60486	Up	1.24e-43	9.66e-42	K00430|1|4e-175|612|ath:AT3G49120|peroxidase [EC:1.11.1.7]	GO:0005618//cell wall;GO:0043231//intracellular membrane-bounded organelle;GO:0031090//organelle membrane;GO:0005576//extracellular region	GO:0016209//antioxidant activity;GO:0003824//catalytic activity;GO:0005506//iron ion binding	GO:0009314//response to radiation;GO:0006952//defense response;GO:0000902//cell morphogenesis;GO:0042743//hydrogen peroxide metabolic process	gi|674950420|emb|CDX83066.1|/0/BnaA01g20660D [Brassica napus]
Bol028914	1497	10.17	115.43	1.55	17.29	3.4796	Up	1.17e-23	5.22e-22	K00517|1|0.0|841|ath:AT4G37430|[EC:1.14.-.-]	GO:0043231//intracellular membrane-bounded organelle	GO:0016491//oxidoreductase activity;GO:0005506//iron ion binding	GO:0019760//glucosinolate metabolic process	gi|674964841|emb|CDX69303.1|/0/BnaC01g01500D [Brassica napus]
Bol012996	972	11	124	2.61	29	3.47393	Up	3.09e-25	1.47e-23	K08235|1|6e-130|461|ath:AT4G30270|xyloglucan:xyloglucosyl transferase [EC:2.4.1.207];K14504|3|1e-120|431|aly:ARALYDRAFT_918931|xyloglucan:xyloglucosyl transferase TCH4 [EC:2.4.1.207]	GO:0005618//cell wall;GO:0005576//extracellular region;GO:0044424;GO:0016020//membrane	GO:0016798//hydrolase activity, acting on glycosyl bonds;GO:0016758//transferase activity, transferring hexosyl groups	GO:0044042//glucan metabolic process;GO:0010476//gibberellin mediated signaling pathway;GO:0009827//plant-type cell wall modification;GO:0032502//developmental process	gi|674929726|emb|CDY03539.1|/4.11428e-156/BnaC03g67980D [Brassica napus]
Bol034639	1479	5.37	60.52	0.83	9.18	3.46731	Up	4.15e-13	9.99e-12	K03781|1|0.0|1027|aly:ARALYDRAFT_491144|catalase [EC:1.11.1.6]	GO:0005840//ribosome;GO:0000325//plant-type vacuole;GO:0009526//plastid envelope;GO:0042579//microbody;GO:0031090//organelle membrane	GO:0005275//amine transmembrane transporter activity;GO:0004601//peroxidase activity;GO:0005506//iron ion binding	GO:0009267//cellular response to starvation;GO:0009416//response to light stimulus;GO:0019725//cellular homeostasis;GO:0042743//hydrogen peroxide metabolic process;GO:0015837//amine transport	gi|4336756|gb|AAD17935.1|/0/catalase [Brassica juncea]
Bol033653	840	3	32	0.83	8.71	3.39149	Up	2.9e-07	3.87e-06	K08235|1|5e-136|481|aly:ARALYDRAFT_913451|xyloglucan:xyloglucosyl transferase [EC:2.4.1.207];K14504|3|1e-119|427|aly:ARALYDRAFT_918931|xyloglucan:xyloglucosyl transferase TCH4 [EC:2.4.1.207]	GO:0005618//cell wall;GO:0005576//extracellular region;GO:0044424;GO:0016020//membrane	GO:0016798//hydrolase activity, acting on glycosyl bonds;GO:0016758//transferase activity, transferring hexosyl groups	GO:0044042//glucan metabolic process;GO:0010476//gibberellin mediated signaling pathway;GO:0009827//plant-type cell wall modification;GO:0032502//developmental process	gi|674960768|emb|CDX72228.1|/2.03929e-150/BnaC07g42500D [Brassica napus]
Bol016029	741	7	72	2.21	22.35	3.33816	Up	9.91e-15	2.67e-13	-	-	-	-	gi|674921175|emb|CDY12129.1|/2.5165e-119/BnaC03g60450D [Brassica napus]
Bol009533	450	2	20	1.07	10.57	3.30429	Up	7.71e-05	0.000666431	-	-	GO:0001071//nucleic acid binding transcription factor activity	GO:0006351//transcription, DNA-templated	gi|674899992|emb|CDY32937.1|/1.05648e-52/BnaA09g16560D [Brassica napus]
Bol002577	651	5	48	1.81	17.08	3.23825	Up	5.57e-10	1.02e-08	K09286|1|1e-17|88.2|mtr:MTR_8g022820|EREBP-like factor	-	-	-	gi|674905541|emb|CDY27480.1|/2.74416e-81/BnaC04g51210D [Brassica napus]
Bol039563	864	9	86	2.42	22.73	3.23152	Up	6.86e-17	2.14e-15	K08235|1|2e-146|516|ath:AT4G25810|xyloglucan:xyloglucosyl transferase [EC:2.4.1.207];K14504|3|1e-132|470|aly:ARALYDRAFT_918931|xyloglucan:xyloglucosyl transferase TCH4 [EC:2.4.1.207]	GO:0005576//extracellular region;GO:0030312//external encapsulating structure	GO:0016798//hydrolase activity, acting on glycosyl bonds;GO:0016758//transferase activity, transferring hexosyl groups	GO:0009725//response to hormone;GO:0044042//glucan metabolic process;GO:0009605//response to external stimulus;GO:0006950//response to stress	gi|674939079|emb|CDX94413.1|/5.7738e-156/BnaC01g17710D [Brassica napus]
Bol023081	1287	3	28	0.53	4.9	3.20872	Up	3.16e-06	3.6e-05	-	-	-	-	gi|674877571|emb|CDY54379.1|/0/BnaAnng13100D [Brassica napus]
Bol043937	2268	8	65.99	0.8	6.47	3.01569	Up	2.9e-12	6.56e-11	K05681|1|1e-76|286|cme:CMS467C|ATP-binding cassette, subfamily G (WHITE), member 2;K12843|2|7e-67|253|vvi:100248403|U4/U6 small nuclear ribonucleoprotein PRP3;K05658|4|6e-16|84.7|bdi:100821986|ATP-binding cassette, subfamily B (MDR/TAP), member 1	GO:0044464	GO:0017111//nucleoside-triphosphatase activity;GO:0032559	GO:0009207	gi|685379045|ref|XP_009122262.1|/0/PREDICTED: ABC transporter G family member 22 isoform X1 [Brassica rapa]
Bol010427	1980	2.99	24	0.34	2.7	2.98935	Up	6.81e-06	7.3e-05	K01193|1|0.0|1199|ath:AT1G12240|beta-fructofuranosidase [EC:3.2.1.26]	GO:0005618//cell wall;GO:0043231//intracellular membrane-bounded organelle	GO:0004558//alpha-1,4-glucosidase activity	GO:0044238//primary metabolic process	gi|674902948|emb|CDY30056.1|/0/BnaC05g09640D [Brassica napus]
Bol038108	1059	6	48	1.3	10.27	2.98185	Up	2.59e-09	4.46e-08	K08241|1|2e-49|194|rcu:RCOM_1595240|jasmonate O-methyltransferase [EC:2.1.1.141]	-	GO:0008168//methyltransferase activity	GO:0006730//one-carbon metabolic process	gi|674893159|emb|CDY39614.1|/0/BnaC05g11430D [Brassica napus]
Bol008131	210	4	31	5.11	39	2.93208	Up	2.44e-06	2.84e-05	-	-	-	-	gi|674897974|emb|CDY34921.1|/3.45346e-35/BnaA01g32520D [Brassica napus]
Bol004888	1563	5	37	0.73	5.3	2.86002	Up	3.27e-07	4.33e-06	K15639|1|5e-114|409|aly:ARALYDRAFT_901457|cytochrome P450, family 734, subfamily A, polypeptide 1 (PHYB activation tagged suppressor 1) [EC:1.14.-.-];K10717|3|4e-103|373|vvi:100258332|cytokinin trans-hydroxylase	GO:0044464	GO:0016491//oxidoreductase activity;GO:0005506//iron ion binding	GO:0008152//metabolic process	gi|674868075|emb|CDY66253.1|/0/BnaC04g52050D [Brassica napus]
Bol012934	624	3	22	1.13	8.19	2.85754	Up	0.00010366	0.000873706	-	-	-	-	gi|685298508|ref|XP_009140034.1|/2.1241e-88/PREDICTED: ribosome biogenesis protein BOP1 homolog [Brassica rapa]
Bol010411	963	16.05	116.96	3.85	27.62	2.84278	Up	8.63e-20	3.17e-18	K05933|1|6e-161|564|aly:ARALYDRAFT_678892|aminocyclopropanecarboxylate oxidase [EC:1.14.17.4]	-	GO:0043169//cation binding;GO:0019842//vitamin binding;GO:0016641//oxidoreductase activity, acting on the CH-NH2 group of donors, oxygen as acceptor	GO:0003006//developmental process involved in reproduction;GO:0009692	gi|685316004|ref|XP_009148622.1|/4.76275e-173/PREDICTED: 1-aminocyclopropane-1-carboxylate oxidase 3 [Brassica rapa]
Bol027041	1476	111.46	805.13	17.21	122.38	2.83005	Up	2.12e-128	4.04e-126	K06874|1|0.0|806|aly:ARALYDRAFT_489106|zinc finger protein	-	GO:0046914//transition metal ion binding	-	gi|674920855|emb|CDY12383.1|/0/BnaC08g08220D [Brassica napus]
Bol021577	1221	6	43.01	1.13	7.94	2.81282	Up	4.42e-08	6.61e-07	K12126|1|9e-17|86.3|ath:AT1G09530|phytochrome-interacting factor 3	GO:0043231//intracellular membrane-bounded organelle	GO:0003676//nucleic acid binding;GO:0001071//nucleic acid binding transcription factor activity	GO:0010017//red or far-red light signaling pathway	gi|674918463|emb|CDY14866.1|/0/BnaC04g48630D [Brassica napus]
Bol038239	2190	9	64	0.93	6.5	2.80514	Up	2.13e-11	4.51e-10	K15815|1|0.0|1165|ath:AT1G78960|lupeol synthase 2 [EC:5.4.99.39 5.4.99.40 5.4.99.41];K15822|2|0.0|1146|ath:AT1G78955|camelliol C synthase [EC:5.4.99.38];K15816|5|0.0|1118|ath:AT1G78970|lupeol synthase 1 [EC:4.2.1.128 5.4.99.41]	-	GO:0031559//oxidosqualene cyclase activity	GO:0016104//triterpenoid biosynthetic process	gi|674897832|emb|CDY35103.1|/0/BnaA06g11130D [Brassica napus]
Bol030604	942	6	42.46	1.47	10.26	2.80314	Up	7.75e-08	1.12e-06	-	-	-	-	gi|674884281|emb|CDY48205.1|/2.28769e-156/BnaCnng15960D [Brassica napus]
Bol020446	1329	18	127.76	3.1	21.63	2.80269	Up	3.02e-21	1.19e-19	K15015|1|6e-09|60.5|vvi:100242701|solute carrier family 32 (vesicular inhibitory amino acid transporter);K14209|3|2e-06|52.0|ppp:PHYPADRAFT_144039|solute carrier family 36 (proton-coupled amino acid transporter)	GO:0031224//intrinsic component of membrane	GO:0015175//neutral amino acid transmembrane transporter activity	GO:0003333//amino acid transmembrane transport;GO:0015804//neutral amino acid transport	gi|674908159|emb|CDY24944.1|/0/BnaC03g22280D [Brassica napus]
Bol030442	1608	80	560	11.32	77.97	2.78405	Up	3.62e-88	4.84e-86	K03798|1|0.0|896|aly:ARALYDRAFT_661366|cell division protease FtsH [EC:3.4.24.-]	GO:0009536//plastid	GO:0004175//endopeptidase activity;GO:0046914//transition metal ion binding;GO:0042623//ATPase activity, coupled;GO:0032559	GO:0044257//cellular protein catabolic process	gi|674873030|emb|CDY60926.1|/0/BnaC09g54690D [Brassica napus]
Bol013463	1098	4	28	0.84	5.77	2.78011	Up	1.34e-05	0.000135431	K11228|1|8e-46|182|ota:Ot13g01170|mitogen-activated protein kinase kinase kinase [EC:2.7.11.1];K13414|2|8e-38|155|ath:AT4G08500|mitogen-activated protein kinase kinase kinase 1, plant [EC:2.7.11.25];K08839|4|6e-36|149|olu:OSTLU_35807|serine/threonine kinase 25 [EC:2.7.11.22]	-	GO:0004672//protein kinase activity;GO:0032559	GO:0006464//cellular protein modification process	gi|674921042|emb|CDY12200.1|/0/BnaC04g12300D [Brassica napus]
Bol028841	1533	42	292	6.24	42.69	2.77428	Up	1.4e-46	1.13e-44	K01858|1|0.0|976|aly:ARALYDRAFT_912466|myo-inositol-1-phosphate synthase [EC:5.5.1.4]	GO:0044424	GO:0005488;GO:0016872//intramolecular lyase activity	GO:0007275//multicellular organismal development;GO:0006020//inositol metabolic process;GO:0006658//phosphatidylserine metabolic process;GO:0032958//inositol phosphate biosynthetic process	gi|674964923|emb|CDX69385.1|/0/BnaC01g00680D [Brassica napus]
Bol044245	1095	5	34	1.05	7.03	2.74314	Up	1.77e-06	2.09e-05	K05277|1|4e-58|223|pop:POPTR_646527|leucoanthocyanidin dioxygenase [EC:1.14.11.19];K06892|5|3e-55|213|pop:POPTR_550478|	-	GO:0003824//catalytic activity;GO:0046914//transition metal ion binding	GO:0008152//metabolic process	gi|674930475|emb|CDY02966.1|/0/BnaC04g25200D [Brassica napus]
Bol026335	486	4	27	1.98	13.13	2.72929	Up	2.35e-05	0.000226421	-	-	-	-	gi|674960423|emb|CDX72923.1|/3.71346e-81/BnaC06g33710D [Brassica napus]
Bol002513	1278	6.25	40.57	1.12	7.15	2.67444	Up	2.36e-07	3.17e-06	K15336|1|7e-07|53.5|vvi:100259391|tRNA (cytosine38-C5)-methyltransferase [EC:2.1.1.204]	GO:0043231//intracellular membrane-bounded organelle	-	-	gi|674922602|emb|CDY10671.1|/0/BnaA05g16910D [Brassica napus]
Bol035671	1296	4	26	0.71	4.52	2.67043	Up	4.1e-05	0.000375761	K13289|1|5e-173|605|aly:ARALYDRAFT_489152|cathepsin A (carboxypeptidase C) [EC:3.4.16.5]	GO:0044464	GO:0004180//carboxypeptidase activity	GO:0019538//protein metabolic process	gi|674906113|emb|CDY26973.1|/0/BnaC09g36100D [Brassica napus]
Bol039201	243	5	32	5.37	33.84	2.65574	Up	5.35e-06	5.84e-05	-	GO:0009532//plastid stroma;GO:0042579//microbody	GO:0046872//metal ion binding;GO:0016836//hydro-lyase activity	GO:0052482;GO:0006568//tryptophan metabolic process	gi|685314178|ref|XP_009147685.1|/3.73796e-13/PREDICTED: uncharacterized protein LOC103871210 isoform X4 [Brassica rapa]
Bol028063	504	8	51	3.8	23.85	2.64992	Up	7.45e-09	1.22e-07	K03327|1|3e-58|222|aly:ARALYDRAFT_495276|multidrug resistance protein, MATE family	-	GO:0022857//transmembrane transporter activity	GO:0006810//transport	gi|674869174|emb|CDY65506.1|/1.15574e-78/BnaCnng47370D [Brassica napus]
Bol002893	759	14	87	4.31	26.34	2.6115	Up	5.07e-14	1.3e-12	-	GO:0030312//external encapsulating structure	-	GO:0000902//cell morphogenesis;GO:0009827//plant-type cell wall modification	gi|685330905|ref|XP_009103350.1|/2.07912e-140/PREDICTED: expansin-A11 [Brassica rapa]
Bol006223	195	5	30.65	6.99	42.19	2.59354	Up	1.6e-05	0.000159325	-	-	-	GO:0010039//response to iron ion;GO:0009723//response to ethylene;GO:0071241//cellular response to inorganic substance	gi|674904404|emb|CDY28650.1|/8.92854e-31/BnaC09g32250D [Brassica napus]
Bol004898	2253	61.45	373	6.16	36.83	2.57988	Up	7.17e-55	6.78e-53	K12134|1|3e-175|613|ath:AT2G46830|circadian clock associated 1;K01507|3|4e-111|400|aly:ARALYDRAFT_483853|inorganic pyrophosphatase [EC:3.6.1.1]	GO:0044435	GO:0003676//nucleic acid binding;GO:0046872//metal ion binding;GO:0005515//protein binding;GO:0016462//pyrophosphatase activity	GO:0010038//response to metal ion;GO:0043393//regulation of protein binding;GO:0009725//response to hormone;GO:0048511//rhythmic process;GO:0006793//phosphorus metabolic process;GO:0006970//response to osmotic stress;GO:0048571//long-day photoperiodism	gi|674891208|emb|CDY41563.1|/0/BnaC04g00590D [Brassica napus]
Bol001151	1230	3.91	23.54	0.73	4.32	2.56506	Up	5.85e-05	0.000517581	-	-	-	-	gi|674922602|emb|CDY10671.1|/0/BnaA05g16910D [Brassica napus]
Bol039875	1125	10	60	2.04	12.06	2.56359	Up	7.04e-10	1.28e-08	K00514|1|1e-14|79.3|rcu:RCOM_1428040|zeta-carotene desaturase [EC:1.3.5.6];K01206|2|7e-13|73.2|aly:ARALYDRAFT_475890|alpha-L-fucosidase [EC:3.2.1.51]	-	GO:0016788//hydrolase activity, acting on ester bonds;GO:0016747//transferase activity, transferring acyl groups other than amino-acyl groups	GO:0044238//primary metabolic process;GO:0000003//reproduction	gi|674947565|emb|CDX85928.1|/0/BnaC06g22060D [Brassica napus]
Bol035464	1182	17.51	104.69	3.4	19.99	2.55567	Up	2.35e-16	7.08e-15	K01183|1|4e-115|412|aly:ARALYDRAFT_318019|chitinase [EC:3.2.1.14]	-	GO:0004553//hydrolase activity, hydrolyzing O-glycosyl compounds;GO:0030247//polysaccharide binding	GO:0006026	gi|6048743|gb|AAF02299.1|AF098302_1/0/chitinase [Brassica juncea]
Bol002566	318	6	35	4.73	27.17	2.5221	Up	3.62e-06	4.06e-05	K03676|1|1e-23|105|bdi:100821530|glutaredoxin 3	GO:0044464	GO:0015036//disulfide oxidoreductase activity	GO:0019725//cellular homeostasis	gi|674905530|emb|CDY27469.1|/3.33011e-54/BnaC04g51100D [Brassica napus]
Bol037853	366	8	46	5.39	30.51	2.50093	Up	1.11e-07	1.56e-06	-	-	GO:0005488	GO:0009743//response to carbohydrate;GO:0009719	gi|674889026|emb|CDY43664.1|/1.92859e-38/BnaA04g20270D [Brassica napus]
Bol007189	1209	5	28.69	0.95	5.35	2.49354	Up	4.7e-05	0.000425256	-	-	-	-	gi|674930335|emb|CDY03050.1|/4.64397e-174/BnaC07g21770D [Brassica napus]
Bol014972	2025	6	33	0.67	3.63	2.43774	Up	1.05e-05	0.000108441	-	-	-	GO:0006810//transport	gi|674922362|emb|CDY10843.1|/0/BnaC01g14580D [Brassica napus]
Bol004976	1299	5	27	0.88	4.68	2.41093	Up	8e-05	0.000688001	-	-	-	-	gi|674944338|emb|CDX89018.1|/0/BnaA04g01680D [Brassica napus]
Bol010303	822	6	32.41	1.7	9.03	2.40919	Up	1.78e-05	0.000176466	-	-	-	-	gi|674890580|emb|CDY42143.1|/5.91146e-139/BnaC05g40760D [Brassica napus]
Bol010613	351	16	85.88	11.3	59.67	2.40068	Up	1.62e-12	3.72e-11	-	GO:0005576//extracellular region;GO:0005618//cell wall	GO:0005488	GO:0051234//establishment of localization;GO:0010876//lipid localization	gi|674960027|emb|CDX73711.1|/3.67191e-61/BnaC08g22920D [Brassica napus]
Bol022009	867	13.52	71.62	3.62	18.86	2.38127	Up	7.49e-11	1.49e-09	-	-	GO:0016773//phosphotransferase activity, alcohol group as acceptor	GO:0006796//phosphate-containing compound metabolic process;GO:0019321	gi|5430774|gb|AAD43174.1|AC007504_29/7.2019e-106/Hypothetical Protein [Arabidopsis thaliana]
Bol029325	2391	47	248	4.44	23.05	2.37614	Up	1.15e-33	7.07e-32	K00454|1|0.0|1029|ath:AT1G17420|lipoxygenase [EC:1.13.11.12]	GO:0009536//plastid	GO:0046914//transition metal ion binding;GO:0016702//oxidoreductase activity, acting on single donors with incorporation of molecular oxygen, incorporation of two atoms of oxygen	GO:0009642//response to light intensity;GO:0051707//response to other organism;GO:0006633//fatty acid biosynthetic process;GO:0009694//jasmonic acid metabolic process;GO:0009719;GO:0048229//gametophyte development;GO:0042221//response to chemical;GO:0003006//developmental process involved in reproduction;GO:0009900;GO:0006950//response to stress	gi|674870383|emb|CDY64617.1|/0/BnaC08g48320D [Brassica napus]
Bol045420	1443	73	384.01	11.54	59.74	2.37205	Up	3.77e-51	3.36e-49	K10615|1|2e-14|79.0|cme:CMB070C|E3 ubiquitin-protein ligase HERC4 [EC:6.3.2.19];K11493|4|7e-09|60.5|ota:Ot03g05690|regulator of chromosome condensation	-	-	-	gi|674891531|emb|CDY41207.1|/0/BnaC08g26510D [Brassica napus]
Bol035467	1023	37.45	192.98	8.44	42.79	2.34196	Up	4.17e-26	2.08e-24	K01183|1|4e-116|416|aly:ARALYDRAFT_318019|chitinase [EC:3.2.1.14]	-	GO:0004553//hydrolase activity, hydrolyzing O-glycosyl compounds;GO:0030247//polysaccharide binding	GO:0006026	gi|685288560|ref|XP_009135234.1|/3.05819e-173/PREDICTED: endochitinase CH25-like [Brassica rapa]
Bol039784	600	7	36	2.76	13.97	2.33959	Up	6.78e-06	7.27e-05	-	GO:0031224//intrinsic component of membrane	-	-	gi|674953919|emb|CDX79621.1|/5.57864e-96/BnaC03g19570D [Brassica napus]
Bol026261	1224	40	204.01	7.49	37.59	2.32731	Up	2.6e-27	1.35e-25	-	-	GO:0003824//catalytic activity	-	gi|674960491|emb|CDX72991.1|/0/BnaC06g34390D [Brassica napus]
Bol011312	2271	9	46	0.9	4.5	2.32193	Up	3.51e-07	4.62e-06	-	-	-	-	gi|674891164|emb|CDY41607.1|/0/BnaC05g43440D [Brassica napus]
Bol016435	807	43	218	12.4	61.89	2.31937	Up	5.83e-29	3.16e-27	K02866|1|5e-20|96.3|osa:4332737|large subunit ribosomal protein L10e	GO:0005840//ribosome;GO:0043231//intracellular membrane-bounded organelle	GO:0016791//phosphatase activity;GO:0005515//protein binding	GO:0006952//defense response;GO:0009719;GO:0006972//hyperosmotic response;GO:0051707//response to other organism;GO:0010038//response to metal ion	gi|674927993|emb|CDY05398.1|/3.02017e-148/BnaC02g41060D [Brassica napus]
Bol039104	462	7	35	3.65	17.98	2.30042	Up	1.14e-05	0.00011684	K02882|1|2e-24|109|rcu:RCOM_0632990|large subunit ribosomal protein L18Ae	-	-	-	gi|674887520|emb|CDY45120.1|/9.05715e-68/BnaC06g06410D [Brassica napus]
Bol010186	1824	13.1	65.49	1.63	8.02	2.29873	Up	1.66e-09	2.91e-08	-	GO:0016020//membrane	-	-	gi|674924401|emb|CDY08932.1|/0/BnaC08g11620D [Brassica napus]
Bol028766	1122	19.5	97.37	3.99	19.63	2.2986	Up	9.78e-14	2.46e-12	K11592|1|5e-43|173|rcu:RCOM_1077610|endoribonuclease Dicer [EC:3.1.26.-]	GO:0044464	GO:0003723//RNA binding;GO:0016891//endoribonuclease activity, producing 5'-phosphomonoesters;GO:0042623//ATPase activity, coupled;GO:0032559	GO:0006259//DNA metabolic process;GO:0030422//production of siRNA involved in RNA interference;GO:0002252;GO:0035195//gene silencing by miRNA	gi|674881616|emb|CDY50692.1|/2.86016e-74/BnaC05g47910D [Brassica napus]
Bol016061	957	6	30	1.45	7.13	2.29785	Up	5.07e-05	0.000456429	-	-	GO:0004620//phospholipase activity;GO:0042578//phosphoric ester hydrolase activity	GO:0044238//primary metabolic process;GO:0007165//signal transduction	gi|674943240|emb|CDX90289.1|/0/BnaA08g16950D [Brassica napus]
Bol021333	1107	43	214.14	8.93	43.76	2.29288	Up	4.41e-28	2.35e-26	K12134|1|2e-27|121|aly:ARALYDRAFT_904154|circadian clock associated 1;K12133|3|3e-26|117|ath:AT1G01060|LATE ELONGATED HYPOCOTYL	-	GO:0003676//nucleic acid binding;GO:0001071//nucleic acid binding transcription factor activity	GO:0009851//auxin biosynthetic process;GO:0048511//rhythmic process;GO:0009755//hormone-mediated signaling pathway;GO:0006351//transcription, DNA-templated	gi|674930774|emb|CDY02714.1|/4.08021e-158/BnaC02g07210D [Brassica napus]
Bol015420	1119	29	142.64	5.95	28.83	2.27661	Up	6.6e-19	2.31e-17	K05277|1|1e-67|255|pop:POPTR_646527|leucoanthocyanidin dioxygenase [EC:1.14.11.19];K05278|2|5e-65|246|rcu:RCOM_1031460|flavonol synthase [EC:1.14.11.23];K06892|4|2e-62|237|pop:POPTR_550478|	-	GO:0003824//catalytic activity;GO:0046914//transition metal ion binding	GO:0008152//metabolic process;GO:0009628//response to abiotic stimulus	gi|674952512|emb|CDX80966.1|/0/BnaC03g02200D [Brassica napus]
Bol019811	1137	60	289.56	12.12	57.57	2.24793	Up	1.74e-36	1.15e-34	K12134|1|6e-28|123|aly:ARALYDRAFT_904154|circadian clock associated 1;K12133|3|1e-25|115|ath:AT1G01060|LATE ELONGATED HYPOCOTYL	-	GO:0003676//nucleic acid binding;GO:0001071//nucleic acid binding transcription factor activity	GO:0009851//auxin biosynthetic process;GO:0048511//rhythmic process;GO:0009755//hormone-mediated signaling pathway;GO:0006351//transcription, DNA-templated	gi|674963156|emb|CDX69388.1|/1.67608e-146/BnaA10g17370D [Brassica napus]
Bol044048	1332	11	53	1.89	8.95	2.2435	Up	8.57e-08	1.24e-06	K12153|1|0.0|664|aly:ARALYDRAFT_325159|cytochrome P450, family 79, subfamily A, polypeptide 2 (phenylalanine N-monooxygenase) [EC:1.14.13.124]	-	GO:0016491//oxidoreductase activity;GO:0005506//iron ion binding	GO:0019758	gi|685378779|ref|XP_009122135.1|/0/PREDICTED: phenylalanine N-monooxygenase [Brassica rapa]
Bol016401	372	8	38	5.29	24.75	2.22609	Up	7.15e-06	7.6e-05	K00417|1|2e-50|195|ath:AT5G25450|ubiquinol-cytochrome c reductase subunit 7	GO:0005746//mitochondrial respiratory chain	GO:0015078//hydrogen ion transmembrane transporter activity	GO:0022904//respiratory electron transport chain	gi|674927945|emb|CDY05350.1|/4.69691e-53/BnaC02g40580D [Brassica napus]
Bol035458	795	10	47	2.93	13.55	2.20932	Up	6.17e-07	7.88e-06	-	-	-	-	gi|674932699|emb|CDY00768.1|/8.28898e-135/BnaC03g37520D [Brassica napus]
Bol040006	1230	169	793.99	31.48	145.55	2.20901	Up	3.17e-95	4.6e-93	-	-	GO:0003824//catalytic activity	-	gi|674922114|emb|CDY11104.1|/0/BnaC06g23560D [Brassica napus]
Bol005003	804	215.41	996.67	62.37	284.05	2.18722	Up	6.54e-118	1.17e-115	-	-	GO:0003677//DNA binding;GO:0001071//nucleic acid binding transcription factor activity	GO:0006351//transcription, DNA-templated;GO:0009642//response to light intensity;GO:0006950//response to stress;GO:0031323//regulation of cellular metabolic process	gi|674904012|emb|CDY29054.1|/4.66952e-117/BnaC07g32600D [Brassica napus]
Bol032296	405	24	111	14.46	65.84	2.1869	Up	1.78e-14	4.69e-13	K11982|1|2e-12|68.9|mtr:MTR_6g079660|E3 ubiquitin-protein ligase RNF115/126 [EC:6.3.2.19]	-	GO:0046914//transition metal ion binding	-	gi|674858439|emb|CDY70045.1|/2.38783e-73/BnaAnng32420D [Brassica napus]
Bol031492	1230	10	46.01	1.86	8.43	2.18023	Up	1.02e-06	1.26e-05	-	GO:0043231//intracellular membrane-bounded organelle	-	-	gi|674951449|emb|CDX81631.1|/0/BnaC08g39700D [Brassica napus]
Bol029321	807	52.17	238.11	15.05	67.6	2.16726	Up	3.75e-29	2.05e-27	K13464|1|5e-89|325|ath:AT1G17380|jasmonate ZIM domain-containing protein	-	GO:0005488	GO:0006950//response to stress;GO:0009719	gi|685349654|ref|XP_009110413.1|/6.74385e-140/PREDICTED: protein TIFY 11A-like [Brassica rapa]
Bol045592	288	9	41	7.94	35.61	2.16507	Up	4.44e-06	4.93e-05	-	-	-	-	gi|674961440|emb|CDX71846.1|/3.92429e-47/BnaC08g30280D [Brassica napus]
Bol034868	2760	116	523	9.47	42.02	2.14964	Up	2.21e-61	2.32e-59	K00454|1|0.0|1715|ath:AT1G72520|lipoxygenase [EC:1.13.11.12]	GO:0009536//plastid	GO:0046914//transition metal ion binding;GO:0016702//oxidoreductase activity, acting on single donors with incorporation of molecular oxygen, incorporation of two atoms of oxygen	GO:0009642//response to light intensity;GO:0051707//response to other organism;GO:0006633//fatty acid biosynthetic process;GO:0009694//jasmonic acid metabolic process;GO:0009719;GO:0048229//gametophyte development;GO:0042221//response to chemical;GO:0003006//developmental process involved in reproduction;GO:0009900;GO:0006950//response to stress	gi|685273796|ref|XP_009127939.1|/0/PREDICTED: lipoxygenase 4, chloroplastic [Brassica rapa]
Bol034972	495	78	350	37.79	166.9	2.14291	Up	1.84e-41	1.35e-39	K09510|1|8e-15|77.8|smo:SELMODRAFT_142303|DnaJ homolog subfamily B member 4;K03686|2|1e-14|77.4|vvi:100259686|molecular chaperone DnaJ;K09529|5|5e-14|75.1|osa:4328611|DnaJ homolog subfamily C member 9	-	GO:0005515//protein binding	GO:0044267//cellular protein metabolic process	gi|674923816|emb|CDY09504.1|/1.11606e-91/BnaC02g20460D [Brassica napus]
Bol009787	357	17	76	11.78	51.82	2.13717	Up	4.41e-10	8.17e-09	K00799|1|4e-33|137|gmx:547936|glutathione S-transferase [EC:2.5.1.18]	GO:0044424	-	GO:0009404//toxin metabolic process	gi|674951628|emb|CDX81810.1|/1.63748e-61/BnaC08g37910D [Brassica napus]
Bol008019	822	7	31	1.98	8.63	2.12386	Up	8.63e-05	0.000739514	K04708|1|5e-08|56.6|aly:ARALYDRAFT_477907|3-dehydrosphinganine reductase [EC:1.1.1.102]	-	GO:0003824//catalytic activity	GO:0008152//metabolic process	gi|685362831|ref|XP_009115722.1|/9.18375e-116/PREDICTED: estradiol 17-beta-dehydrogenase 12-A [Brassica rapa]
Bol028307	1278	6.74	29.93	1.21	5.27	2.1228	Up	8.48e-05	0.000727347	K01177|1|5e-115|412|sbi:SORBI_01g028700|beta-amylase [EC:3.2.1.2]	-	GO:0016160//amylase activity;GO:0043167//ion binding	GO:0005982//starch metabolic process;GO:0051707//response to other organism	gi|674910351|emb|CDY22736.1|/0/BnaA08g05660D [Brassica napus]
Bol007817	759	310.56	1369.48	95.52	414.6	2.11785	Up	4.97e-155	1.15e-152	-	-	-	GO:0009743//response to carbohydrate	gi|685278494|ref|XP_009130189.1|/7.46371e-106/PREDICTED: heat stress transcription factor B-2a-like [Brassica rapa]
Bol030434	924	10	44	2.5	10.85	2.1177	Up	2.74e-06	3.16e-05	K09338|1|6e-122|435|ath:AT5G15150|homeobox-leucine zipper protein	GO:0043231//intracellular membrane-bounded organelle	GO:0001071//nucleic acid binding transcription factor activity;GO:0003677//DNA binding	GO:0009725//response to hormone;GO:0010073//meristem maintenance;GO:0006351//transcription, DNA-templated;GO:0003006//developmental process involved in reproduction;GO:0008283//cell proliferation	gi|674948558|emb|CDX85054.1|/1.82306e-134/BnaC05g20010D [Brassica napus]
Bol024510	2157	41	180.01	4.3	18.58	2.11134	Up	1.1e-21	4.43e-20	K05681|1|1e-70|266|cme:CMS467C|ATP-binding cassette, subfamily G (WHITE), member 2;K12843|2|3e-60|231|vvi:100248403|U4/U6 small nuclear ribonucleoprotein PRP3;K05658|4|7e-16|84.3|vvi:100254183|ATP-binding cassette, subfamily B (MDR/TAP), member 1	GO:0044464	GO:0017111//nucleoside-triphosphatase activity;GO:0015098//molybdate ion transmembrane transporter activity;GO:0032559	GO:0009207	gi|674919097|emb|CDY14079.1|/0/BnaC02g01960D [Brassica napus]
Bol011967	1545	16.28	70.99	2.4	10.3	2.10154	Up	3.07e-09	5.22e-08	K09338|1|0.0|699|ath:AT4G04890|homeobox-leucine zipper protein	GO:0043231//intracellular membrane-bounded organelle;GO:0043234//protein complex	GO:0001071//nucleic acid binding transcription factor activity;GO:0003677//DNA binding;GO:0005515//protein binding	GO:0044267//cellular protein metabolic process;GO:0008544//epidermis development;GO:0006351//transcription, DNA-templated;GO:0009793//embryo development ending in seed dormancy	gi|685344576|ref|XP_009108529.1|/0/PREDICTED: homeobox-leucine zipper protein MERISTEM L1-like [Brassica rapa]
Bol002335	3696	75.41	322.71	4.58	19.3	2.07518	Up	6.88e-37	4.61e-35	-	-	-	-	gi|685349812|ref|XP_009110473.1|/0/PREDICTED: mediator of RNA polymerase II transcription subunit 15a-like [Brassica rapa]
Bol007760	843	22	94	6.06	25.5	2.07311	Up	9.64e-12	2.1e-10	K09422|1|1e-116|417|aly:ARALYDRAFT_496240|myb proto-oncogene protein, plant	GO:0043231//intracellular membrane-bounded organelle	GO:0016772//transferase activity, transferring phosphorus-containing groups;GO:0003676//nucleic acid binding;GO:0001071//nucleic acid binding transcription factor activity	GO:0006952//defense response;GO:0009267//cellular response to starvation;GO:0009719;GO:0006568//tryptophan metabolic process;GO:0019761//glucosinolate biosynthetic process	gi|674868185|emb|CDY66183.1|/8.03467e-163/BnaCnng49840D [Brassica napus]
Bol040722	1872	45	191.62	5.45	22.84	2.06723	Up	2.73e-22	1.14e-20	K12133|1|0.0|703|ath:AT1G01060|LATE ELONGATED HYPOCOTYL;K12134|3|5e-74|277|ath:AT2G46830|circadian clock associated 1	-	GO:0001071//nucleic acid binding transcription factor activity;GO:0043565//sequence-specific DNA binding	GO:0010038//response to metal ion;GO:0009725//response to hormone;GO:0007623//circadian rhythm;GO:0006970//response to osmotic stress;GO:0043392//negative regulation of DNA binding;GO:0006351//transcription, DNA-templated;GO:0048571//long-day photoperiodism	gi|674918013|emb|CDY15205.1|/0/BnaC05g00840D [Brassica napus]
Bol013093	189	8	34	11.63	48.64	2.06429	Up	5.24e-05	0.000470852	-	-	-	-	gi|674866944|emb|CDY66945.1|/2.28796e-07/BnaCnng52890D [Brassica napus]
Bol043121	1713	424	1794	56.22	234.15	2.05828	Up	4.54e-195	1.36e-192	K01802|1|0.0|840|aly:ARALYDRAFT_494919|peptidylprolyl isomerase [EC:5.2.1.8];K09571|3|0.0|749|rcu:RCOM_0151790|FK506-binding protein 4/5 [EC:5.2.1.8]	GO:0043231//intracellular membrane-bounded organelle	GO:0016853//isomerase activity;GO:0005515//protein binding;GO:0005527//macrolide binding	GO:0044267//cellular protein metabolic process	gi|674948197|emb|CDX85348.1|/0/BnaC07g26590D [Brassica napus]
Bol043906	1011	36	152	8.21	34.12	2.05516	Up	5.86e-18	1.95e-16	K13420|1|5e-31|133|aly:ARALYDRAFT_356368|LRR receptor-like serine/threonine-protein kinase FLS2 [EC:2.7.11.1]	-	-	-	gi|674934530|emb|CDX98967.1|/0/BnaC09g48680D [Brassica napus]
Bol018655	870	9	38	2.4	9.97	2.05456	Up	1.95e-05	0.000190291	-	-	-	GO:0051234//establishment of localization	gi|685295090|ref|XP_009138435.1|/8.6959e-168/PREDICTED: CRAL-TRIO domain-containing protein C23B6.04c-like [Brassica rapa]
Bol030456	2922	1538.03	6467.19	118.51	490.49	2.04921	Up	0	0	K03695|1|0.0|1720|aly:ARALYDRAFT_909516|ATP-dependent Clp protease ATP-binding subunit ClpB	GO:0009532//plastid stroma	GO:0017111//nucleoside-triphosphatase activity;GO:0032559	GO:0006950//response to stress;GO:0009657//plastid organization;GO:0051604//protein maturation	gi|674906564|emb|CDY26423.1|/0/BnaC09g42450D [Brassica napus]
Bol016216	1407	176.81	743.2	28.68	118.65	2.0486	Up	1.04e-81	1.34e-79	K03064|1|3e-08|58.2|smo:SELMODRAFT_157152|26S proteasome regulatory subunit T4	GO:0030312//external encapsulating structure;GO:0009526//plastid envelope;GO:0009534//chloroplast thylakoid;GO:0009570//chloroplast stroma;GO:0005576//extracellular region	GO:0008047//enzyme activator activity;GO:0032559	GO:0009314//response to radiation;GO:0006952//defense response;GO:0019222//regulation of metabolic process;GO:0009719;GO:0010260//organ senescence	gi|674912669|emb|CDY20474.1|/0/BnaC04g05700D [Brassica napus]
Bol034819	1053	13	53.57	2.84	11.53	2.02143	Up	6.25e-07	7.98e-06	-	-	-	-	-
Bol039840	1113	14.16	58.27	2.92	11.84	2.01963	Up	1.47e-07	2.04e-06	K05279|1|1e-74|278|rcu:RCOM_0596300|flavonol 3-O-methyltransferase [EC:2.1.1.76]	-	GO:0005515//protein binding;GO:0008168//methyltransferase activity	GO:0006730//one-carbon metabolic process	gi|523795579|gb|AGQ89438.1|/0/indole glucosinolate methyltransferase 5 [Brassica napus]
Bol027740	882	50	204.03	13.14	52.79	2.0063	Up	6.49e-23	2.79e-21	K00224|1|2e-129|460|aly:ARALYDRAFT_476671|[EC:1.3.1.-];K13081|3|1e-57|221|pop:POPTR_835080|leucoanthocyanidin reductase [EC:1.17.1.3]	GO:0016020//membrane	GO:0016491//oxidoreductase activity	GO:0006950//response to stress;GO:0010038//response to metal ion	gi|674960657|emb|CDX73157.1|/4.28398e-162/BnaC06g36050D [Brassica napus]
Bol028754	1632	627	2559	87.36	350.95	2.00622	Up	2.39e-268	1.02e-265	K12819|1|0.0|709|gmx:100778457|pre-mRNA-processing factor SLU7	-	-	-	gi|685264107|ref|XP_009108082.1|/0/PREDICTED: pre-mRNA-splicing factor SLU7-like [Brassica rapa]
Bol018634	819	62	252.98	17.61	70.72	2.00572	Up	7.45e-28	3.93e-26	-	-	GO:0003677//DNA binding;GO:0001071//nucleic acid binding transcription factor activity	GO:0006351//transcription, DNA-templated;GO:0006950//response to stress	gi|674865232|emb|CDY67770.1|/4.82509e-125/BnaCnng56320D [Brassica napus]
Bol029008	1461	24.71	100.85	3.86	15.49	2.00466	Up	3.69e-12	8.29e-11	K09755|1|0.0|766|ath:AT4G36220|ferulate-5-hydroxylase [EC:1.14.-.-]	GO:0043231//intracellular membrane-bounded organelle	GO:0004497//monooxygenase activity;GO:0005506//iron ion binding	GO:0009411//response to UV;GO:0012501//programmed cell death;GO:0006631//fatty acid metabolic process;GO:0009699//phenylpropanoid biosynthetic process	gi|10197650|gb|AAG14961.1|AF214007_1/0/cytochrome p450-dependent monooxygenase [Brassica napus]
Bol043763	837	64	259.89	17.77	71.02	1.99878	Up	1.79e-28	9.54e-27	-	GO:0043231//intracellular membrane-bounded organelle	GO:0003676//nucleic acid binding;GO:0001071//nucleic acid binding transcription factor activity;GO:0019901//protein kinase binding	GO:0009314//response to radiation;GO:0009719;GO:0006950//response to stress;GO:0051707//response to other organism;GO:0034285;GO:0032535//regulation of cellular component size	gi|674911545|emb|CDY21567.1|/3.22687e-156/BnaC09g47250D [Brassica napus]
Bol042333	903	74.7	301.54	19.16	76.12	1.99018	Up	5.45e-33	3.3e-31	-	GO:0043231//intracellular membrane-bounded organelle	GO:0003676//nucleic acid binding;GO:0001071//nucleic acid binding transcription factor activity	GO:0009725//response to hormone;GO:0006950//response to stress;GO:0010467//gene expression	gi|674940726|emb|CDX92828.1|/2.14668e-156/BnaC07g40860D [Brassica napus]
Bol041431	666	114.59	460.8	40.45	160.1	1.98476	Up	3.37e-49	2.89e-47	K13464|1|8e-74|274|aly:ARALYDRAFT_476200|jasmonate ZIM domain-containing protein	-	GO:0005488	GO:0009719	gi|674923782|emb|CDY09470.1|/8.34046e-113/BnaC02g20120D [Brassica napus]
Bol035533	885	80.52	322.7	21.09	83.19	1.97985	Up	7.57e-35	4.83e-33	K04077|1|1e-79|294|osa:4327993|chaperonin GroEL	GO:0005840//ribosome;GO:0031981//nuclear lumen;GO:0009532//plastid stroma;GO:0009526//plastid envelope;GO:0005576//extracellular region;GO:0016020//membrane	GO:0005515//protein binding;GO:0000166//nucleotide binding	GO:0051084//'de novo' posttranslational protein folding;GO:0009814//defense response, incompatible interaction	gi|674957520|emb|CDX75713.1|/8.54904e-102/BnaC03g37960D [Brassica napus]
Bol042981	1362	34	136	5.7	22.45	1.97768	Up	1.71e-15	4.86e-14	K00517|1|1e-162|570|ath:AT4G37370|[EC:1.14.-.-]	GO:0043231//intracellular membrane-bounded organelle;GO:0016020//membrane	GO:0016491//oxidoreductase activity;GO:0005506//iron ion binding	GO:0006952//defense response;GO:0009628//response to abiotic stimulus;GO:0008152//metabolic process	gi|674948067|emb|CDX85218.1|/0/BnaC07g25290D [Brassica napus]
Bol039363	624	11	44	4.16	16.38	1.97728	Up	7.11e-06	7.58e-05	K09422|1|2e-38|156|aly:ARALYDRAFT_476602|myb proto-oncogene protein, plant	-	-	GO:0009725//response to hormone;GO:0009743//response to carbohydrate	gi|674870228|emb|CDY64733.1|/2.13893e-64/BnaUnng00920D [Brassica napus]
Bol018095	1353	60	239	10.13	39.72	1.97123	Up	5.08e-26	2.52e-24	K01376|1|5e-158|555|ath:AT5G43060|[EC:3.4.22.-];K01365|4|8e-110|395|smo:SELMODRAFT_428615|cathepsin L [EC:3.4.22.15]	GO:0044464	GO:0016628//oxidoreductase activity, acting on the CH-CH group of donors, NAD or NADP as acceptor;GO:0005488;GO:0004175//endopeptidase activity	GO:0019538//protein metabolic process	gi|674934072|emb|CDX99227.1|/0/BnaC05g33420D [Brassica napus]
Bol009160	807	176	698.97	50.76	198.43	1.96687	Up	1.41e-72	1.67e-70	-	GO:0043231//intracellular membrane-bounded organelle	GO:0003677//DNA binding;GO:0001071//nucleic acid binding transcription factor activity	GO:0006351//transcription, DNA-templated;GO:0009642//response to light intensity;GO:0006950//response to stress;GO:0031323//regulation of cellular metabolic process	gi|674938007|emb|CDX95313.1|/3.22677e-150/BnaC04g28450D [Brassica napus]
Bol001668	1494	33.83	133.72	5.16	20.08	1.96032	Up	2.79e-15	7.77e-14	K13496|1|0.0|801|aly:ARALYDRAFT_902799|UDP-glucosyl transferase 73C [EC:2.4.1.-]	-	GO:0016757//transferase activity, transferring glycosyl groups	-	gi|674899769|emb|CDY33195.1|/0/BnaC04g08440D [Brassica napus]
Bol026200	1017	14.95	59.08	3.39	13.18	1.95899	Up	9.07e-08	1.3e-06	K11821|1|0.0|641|aly:ARALYDRAFT_895283|desulfoglucosinolate sulfotransferase A/B/C [EC:2.8.2.-];K01014|3|3e-08|57.8|olu:OSTLU_32551|aryl sulfotransferase [EC:2.8.2.1]	-	GO:0008146//sulfotransferase activity	GO:0009753//response to jasmonic acid;GO:0019758	gi|674960552|emb|CDX73052.1|/0/BnaC06g35000D [Brassica napus]
Bol045757	2922	303	1196	23.35	90.71	1.95784	Up	1.64e-122	3.01e-120	K03695|1|0.0|1260|ppp:PHYPADRAFT_193192|ATP-dependent Clp protease ATP-binding subunit ClpB	GO:0009536//plastid	GO:0017111//nucleoside-triphosphatase activity;GO:0032559	GO:0006950//response to stress;GO:0051604//protein maturation	gi|674956700|emb|CDX76768.1|/0/BnaC08g33540D [Brassica napus]
Bol001825	1365	57	225	9.54	37.06	1.9578	Up	2.2e-24	1.01e-22	K13691|1|4e-51|200|gmx:100787483|pathogen-inducible salicylic acid glucosyltransferase [EC:2.4.1.-]	-	GO:0016757//transferase activity, transferring glycosyl groups	-	gi|685283614|ref|XP_009132715.1|/0/PREDICTED: UDP-glycosyltransferase 87A2-like [Brassica rapa]
Bol002202	174	12.84	50.57	20.68	80.21	1.95555	Up	1.03e-06	1.27e-05	K08150|1|2e-07|52.0|pop:POPTR_831764|MFS transporter, SP family, solute carrier family 2 (myo-inositol transporter), member 13	GO:0031224//intrinsic component of membrane	GO:0022891//substrate-specific transmembrane transporter activity	GO:0006810//transport	gi|674867095|emb|CDY66868.1|/4.4967e-27/BnaUnng01720D [Brassica napus]
Bol021738	2778	94	369	7.62	29.46	1.95089	Up	8.7e-39	6.06e-37	K00517|1|3e-100|365|osa:4348172|[EC:1.14.-.-];K16084|5|4e-85|314|osa:4329723|cytochrome P450, family 76, subfamily M, polypeptide 7 (ent-cassa-12,15-diene 11-hydroxylase) [EC:1.14.13.145]	-	GO:0016491//oxidoreductase activity;GO:0005506//iron ion binding	GO:0008152//metabolic process	gi|674905709|emb|CDY27373.1|/0/BnaC04g50320D [Brassica napus]
Bol006395	1068	13	51	2.8	10.82	1.9502	Up	1.61e-06	1.92e-05	K11228|1|1e-46|185|ota:Ot13g01170|mitogen-activated protein kinase kinase kinase [EC:2.7.11.1];K13414|2|4e-38|157|ath:AT4G08500|mitogen-activated protein kinase kinase kinase 1, plant [EC:2.7.11.25]	-	GO:0004672//protein kinase activity;GO:0032559	GO:0006464//cellular protein modification process	gi|674880152|emb|CDY52049.1|/0/BnaCnng21650D [Brassica napus]
Bol008239	732	16	62	5.11	19.5	1.93208	Up	1.39e-07	1.94e-06	K12135|1|2e-13|74.3|aly:ARALYDRAFT_488429|zinc finger protein CONSTANS	GO:0043231//intracellular membrane-bounded organelle	GO:0003676//nucleic acid binding;GO:0046914//transition metal ion binding;GO:0001071//nucleic acid binding transcription factor activity;GO:0005515//protein binding	GO:0006970//response to osmotic stress;GO:0006351//transcription, DNA-templated;GO:0009639//response to red or far red light	gi|674875998|emb|CDY56613.1|/2.52731e-132/BnaCnng30730D [Brassica napus]
Bol040449	645	154	596	56.23	214.21	1.92961	Up	8.74e-61	9.1e-59	K09510|1|3e-08|56.6|vcn:VOLCADRAFT_57911|DnaJ homolog subfamily B member 4;K09518|2|2e-07|54.3|aly:ARALYDRAFT_494970|DnaJ homolog subfamily B member 12;K03686|3|3e-07|53.1|ppp:PHYPADRAFT_114130|molecular chaperone DnaJ;K09529|4|8e-07|52.0|aly:ARALYDRAFT_317998|DnaJ homolog subfamily C member 9;K09523|5|8e-07|52.0|smo:SELMODRAFT_100291|DnaJ homolog subfamily C member 3	-	-	-	gi|674879922|emb|CDY52274.1|/5.95277e-97/BnaC05g52180D [Brassica napus]
Bol009774	900	156.83	606.89	40.36	153.75	1.92959	Up	5.33e-62	5.63e-60	K13464|1|3e-77|286|ath:AT1G17380|jasmonate ZIM domain-containing protein	-	GO:0005488	GO:0009719	gi|685367342|ref|XP_009117662.1|/2.22397e-129/PREDICTED: protein TIFY 11A-like [Brassica rapa]
Bol026252	1149	282	1088	56.34	213.96	1.92511	Up	3.67e-109	6e-107	K11838|1|1e-09|62.8|sbi:SORBI_05g022390|ubiquitin carboxyl-terminal hydrolase 7 [EC:3.1.2.15]	GO:0009526//plastid envelope	-	-	gi|685337786|ref|XP_009106016.1|/0/PREDICTED: probable inactive serine/threonine-protein kinase fnkC [Brassica rapa]
Bol000445	735	67.41	259.2	21.45	81.16	1.91979	Up	2.67e-27	1.38e-25	K13464|1|9e-71|264|aly:ARALYDRAFT_476200|jasmonate ZIM domain-containing protein	-	GO:0005488	GO:0009719	gi|674921597|emb|CDY11556.1|/2.73594e-118/BnaC06g31830D [Brassica napus]
Bol014769	2583	46	177	4.02	15.21	1.91975	Up	4.75e-19	1.68e-17	K05391|1|2e-19|96.7|rcu:RCOM_0623350|cyclic nucleotide gated channel, other eukaryote	GO:0031224//intrinsic component of membrane	GO:0005249//voltage-gated potassium channel activity;GO:0046873//metal ion transmembrane transporter activity;GO:0000166//nucleotide binding	GO:0048588//developmental cell growth;GO:0006970//response to osmotic stress;GO:0030001//metal ion transport	gi|674897593|emb|CDY35373.1|/0/BnaA04g14740D [Brassica napus]
Bol024596	834	82	314.39	22.85	86.23	1.916	Up	1.8e-32	1.08e-30	-	GO:0043231//intracellular membrane-bounded organelle	GO:0003676//nucleic acid binding;GO:0019901//protein kinase binding	GO:0009314//response to radiation;GO:0009719;GO:0006950//response to stress;GO:0051707//response to other organism;GO:0034285;GO:0032535//regulation of cellular component size	gi|685269506|ref|XP_009125745.1|/8.72941e-154/PREDICTED: protein ATAF2-like [Brassica rapa]
Bol007818	702	74.71	286.37	24.95	94.12	1.91546	Up	5.6e-30	3.14e-28	-	-	-	GO:0009743//response to carbohydrate	gi|685278496|ref|XP_009130190.1|/1.81392e-92/PREDICTED: heat stress transcription factor B-2a-like [Brassica rapa]
Bol019436	1668	120	459	16.35	61.56	1.9127	Up	1.15e-46	9.34e-45	K14638|1|8e-68|256|mtr:MTR_4g015080|solute carrier family 15 (peptide/histidine transporter), member 3/4	GO:0044464	-	GO:0015833//peptide transport	gi|674948929|emb|CDX84348.1|/0/BnaC03g51520D [Brassica napus]
Bol018585	1626	16.99	64.91	2.38	8.94	1.90931	Up	5.44e-08	8.03e-07	K11812|1|0.0|982|aly:ARALYDRAFT_490780|cytochrome P450, family 79, subfamily B, polypeptide 2 (tryptophan N-monooxygenase) [EC:1.14.13.125];K11813|3|0.0|900|ath:AT2G22330|cytochrome P450, family 79, subfamily B, polypeptide 3 (tryptophan N-monooxygenase) [EC:1.14.13.125];K13027|5|5e-173|605|sbi:SORBI_01g001200|tyrosine N-monooxygenase [EC:1.14.13.41]	GO:0031224//intrinsic component of membrane;GO:0009536//plastid	GO:0016491//oxidoreductase activity;GO:0005506//iron ion binding	GO:0009683//indoleacetic acid metabolic process;GO:0052482;GO:0009700//indole phytoalexin biosynthetic process;GO:0002239//response to oomycetes;GO:0006568//tryptophan metabolic process	gi|674870868|emb|CDY63922.1|/0/BnaC07g51280D [Brassica napus]
Bol044390	612	11	42	4.25	15.96	1.90893	Up	1.82e-05	0.000179439	-	-	-	-	gi|685364251|ref|XP_009116323.1|/8.79529e-84/PREDICTED: vitellogenin-2 [Brassica rapa]
Bol043141	930	29	110.08	7.21	26.95	1.90221	Up	3.25e-12	7.32e-11	-	-	-	GO:0009267//cellular response to starvation;GO:0006791//sulfur utilization	gi|674948218|emb|CDX85369.1|/3.10835e-174/BnaC07g26800D [Brassica napus]
Bol045249	1461	16.01	60.76	2.5	9.33	1.89995	Up	3.5e-07	4.61e-06	K03327|1|0.0|708|aly:ARALYDRAFT_918292|multidrug resistance protein, MATE family	GO:0031090//organelle membrane	GO:0015291//secondary active transmembrane transporter activity	GO:0015893//drug transport;GO:0051707//response to other organism	gi|674941913|emb|CDX91652.1|/0/BnaC02g15080D [Brassica napus]
Bol015547	792	44	166	12.94	48.06	1.893	Up	1.25e-17	4.08e-16	K13544|1|1e-64|244|ath:AT4G16690|pheophorbidase [EC:3.1.1.82];K08233|3|8e-26|115|ath:AT2G23610|polyneuridine-aldehyde esterase [EC:3.1.1.78]	-	-	GO:0044237//cellular metabolic process	gi|674900272|emb|CDY32712.1|/2.09735e-130/BnaA02g07740D [Brassica napus]
Bol041694	1377	26	98	4.31	16	1.89231	Up	5.73e-11	1.16e-09	K10615|1|5e-16|84.0|cme:CMB070C|E3 ubiquitin-protein ligase HERC4 [EC:6.3.2.19];K11493|3|3e-10|65.1|ota:Ot03g05690|regulator of chromosome condensation	-	GO:0017016//Ras GTPase binding	-	gi|674919992|emb|CDY13151.1|/0/BnaC04g26840D [Brassica napus]
Bol026377	642	11.11	41.9	4.08	15.13	1.89077	Up	2.9e-05	0.000275073	K06966|1|1e-106|383|aly:ARALYDRAFT_481677|	GO:0043231//intracellular membrane-bounded organelle;GO:0044444//cytoplasmic part	-	-	gi|674956458|emb|CDX77168.1|/1.35081e-109/BnaC04g39630D [Brassica napus]
Bol038027	1467	126.06	469.15	19.59	71.76	1.87306	Up	2.23e-46	1.79e-44	K00850|1|0.0|877|aly:ARALYDRAFT_495754|6-phosphofructokinase [EC:2.7.1.11]	GO:0043234//protein complex;GO:0044444//cytoplasmic part	GO:0008443//phosphofructokinase activity;GO:0032559	GO:0006796//phosphate-containing compound metabolic process;GO:0006007//glucose catabolic process	gi|674900073|emb|CDY32873.1|/0/BnaC09g33200D [Brassica napus]
Bol036680	447	46	171	24.89	91.07	1.87141	Up	7.24e-18	2.4e-16	K02639|1|2e-57|219|ath:AT1G10960|ferredoxin	GO:0009532//plastid stroma	GO:0043169//cation binding;GO:0051536//iron-sulfur cluster binding	GO:0009314//response to radiation;GO:0022900//electron transport chain	gi|674913755|emb|CDY19334.1|/3.63578e-61/BnaC05g08430D [Brassica napus]
Bol026087	1434	25	93	3.98	14.56	1.87117	Up	2.36e-10	4.48e-09	K06949|1|0.0|644|ath:AT1G67440|ribosome biogenesis GTPase [EC:3.6.1.-]	-	GO:0032561//guanyl ribonucleotide binding;GO:0017111//nucleoside-triphosphatase activity	GO:0009207;GO:0003006//developmental process involved in reproduction	gi|674931522|emb|CDY01810.1|/0/BnaC06g28500D [Brassica napus]
Bol000872	3186	2262	8364	159.69	581.18	1.86371	Up	0	0	-	-	GO:0005515//protein binding	GO:0009628//response to abiotic stimulus;GO:0006950//response to stress;GO:0043067//regulation of programmed cell death	gi|685303919|ref|XP_009142672.1|/0/PREDICTED: BAG family molecular chaperone regulator 6 isoform X1 [Brassica rapa]
Bol033052	2319	27.97	102.97	2.72	9.87	1.85944	Up	2.2e-11	4.64e-10	K05349|1|0.0|980|rcu:RCOM_1347430|beta-glucosidase [EC:3.2.1.21]	GO:0005576//extracellular region;GO:0005618//cell wall	GO:0004553//hydrolase activity, hydrolyzing O-glycosyl compounds	GO:0044238//primary metabolic process;GO:0003006//developmental process involved in reproduction	gi|674927683|emb|CDY05634.1|/0/BnaC02g39030D [Brassica napus]
Bol016399	1101	31.47	115.1	6.57	23.66	1.84848	Up	1.88e-12	4.3e-11	-	GO:0005618//cell wall	-	GO:0009628//response to abiotic stimulus	gi|674927825|emb|CDY05493.1|/0/BnaA02g31980D [Brassica napus]
Bol030757	1014	40	146	9.1	32.68	1.84447	Up	3.38e-15	9.33e-14	K11821|1|2e-146|516|ath:AT1G74100|desulfoglucosinolate sulfotransferase A/B/C [EC:2.8.2.-];K01014|3|2e-10|64.7|olu:OSTLU_32551|aryl sulfotransferase [EC:2.8.2.1]	-	GO:0047364//desulfoglucosinolate sulfotransferase activity	GO:0019758	gi|674913945|emb|CDY19226.1|/0/BnaC05g14270D [Brassica napus]
Bol037874	663	17	62	6.03	21.64	1.84347	Up	3.31e-07	4.37e-06	-	-	-	-	gi|685301360|ref|XP_009141371.1|/1.72516e-102/PREDICTED: uncharacterized protein LOC103865325 [Brassica rapa]
Bol036345	906	64.55	234.09	16.5	58.89	1.83556	Up	1.62e-23	7.22e-22	K09490|1|5e-64|242|aly:ARALYDRAFT_493781|heat shock 70kDa protein 5	GO:0044432;GO:0030312//external encapsulating structure;GO:0031981//nuclear lumen;GO:0009536//plastid;GO:0031090//organelle membrane	GO:0000166//nucleotide binding	GO:0043161//proteasome-mediated ubiquitin-dependent protein catabolic process;GO:0010038//response to metal ion;GO:0000741//karyogamy;GO:0033554//cellular response to stress	gi|674919914|emb|CDY13371.1|/6.24202e-63/BnaC06g13860D [Brassica napus]
Bol009786	615	83	297.99	31.88	112.65	1.82112	Up	8.57e-29	4.62e-27	-	GO:0031224//intrinsic component of membrane	-	GO:0009628//response to abiotic stimulus	gi|674951629|emb|CDX81811.1|/1.55741e-112/BnaC08g37900D [Brassica napus]
Bol030011	537	46	165	20.42	72.09	1.81982	Up	1.06e-16	3.26e-15	-	-	-	-	gi|674874683|emb|CDY58530.1|/2.42713e-43/BnaC04g53000D [Brassica napus]
Bol005435	1116	39	139.02	8.03	28.18	1.8112	Up	3.32e-14	8.61e-13	-	-	-	-	gi|674928386|emb|CDY04881.1|/1.24985e-138/BnaAnng00630D [Brassica napus]
Bol025304	360	508.48	1811.65	348.99	1223.87	1.81019	Up	3.2e-166	8.06e-164	-	GO:0005576//extracellular region;GO:0005618//cell wall	GO:0005488	GO:0051234//establishment of localization;GO:0010876//lipid localization	gi|674914720|emb|CDY18379.1|/5.99317e-64/BnaA04g22080D [Brassica napus]
Bol004703	822	11.56	41.14	3.27	11.46	1.80924	Up	2.9e-05	0.000275147	K01078|1|1e-54|211|ath:AT1G14700|acid phosphatase [EC:3.1.3.2];K03010|5|9e-17|85.5|aly:ARALYDRAFT_492703|DNA-directed RNA polymerase II subunit RPB2 [EC:2.7.7.6]	GO:0043231//intracellular membrane-bounded organelle	GO:0016791//phosphatase activity	GO:0006796//phosphate-containing compound metabolic process	gi|674930378|emb|CDY03093.1|/9.61454e-73/BnaC07g21340D [Brassica napus]
Bol031226	699	20	70.99	6.71	23.44	1.80459	Up	1.1e-07	1.55e-06	K14431|1|5e-12|69.3|bdi:100841317|transcription factor TGA	GO:0044464	-	-	gi|674910411|emb|CDY22613.1|/1.61416e-117/BnaC08g42470D [Brassica napus]
Bol005002	810	124.59	441.37	35.8	124.81	1.8017	Up	1.05e-41	7.75e-40	-	GO:0043231//intracellular membrane-bounded organelle	GO:0003677//DNA binding;GO:0001071//nucleic acid binding transcription factor activity	GO:0006351//transcription, DNA-templated;GO:0009642//response to light intensity;GO:0006950//response to stress;GO:0031323//regulation of cellular metabolic process	gi|685291386|ref|XP_009136642.1|/1.32241e-143/PREDICTED: heat stress transcription factor A-7a-like isoform X1 [Brassica rapa]
Bol023155	1866	30	106	3.65	12.68	1.79659	Up	4.56e-11	9.33e-10	K01051|1|0.0|1014|aly:ARALYDRAFT_478407|pectinesterase [EC:3.1.1.11]	GO:0005618//cell wall	GO:0030234//enzyme regulator activity	GO:0071555//cell wall organization	gi|685267002|ref|XP_009122661.1|/0/PREDICTED: probable pectinesterase/pectinesterase inhibitor 25 [Brassica rapa]
Bol021651	933	40	141	9.92	34.41	1.79442	Up	3.11e-14	8.08e-13	K01184|1|3e-83|306|gmx:100806846|polygalacturonase [EC:3.2.1.15]	GO:0044464	GO:0004553//hydrolase activity, hydrolyzing O-glycosyl compounds	GO:0044238//primary metabolic process;GO:0045229//external encapsulating structure organization	gi|674909706|emb|CDY23407.1|/2.26085e-140/BnaC04g49350D [Brassica napus]
Bol009450	951	14.54	51.07	3.53	12.22	1.7915	Up	3.86e-06	4.32e-05	-	GO:0030312//external encapsulating structure;GO:0009532//plastid stroma;GO:0031090//organelle membrane;GO:0005576//extracellular region	GO:0046914//transition metal ion binding;GO:0005543//phospholipid binding;GO:0042802//identical protein binding;GO:0016209//antioxidant activity;GO:0032559	GO:0010038//response to metal ion;GO:0009725//response to hormone;GO:0006970//response to osmotic stress	gi|685342811|ref|XP_009107912.1|/2.17108e-162/PREDICTED: annexin D1 [Brassica rapa]
Bol025529	858	416.09	1456.68	112.57	387.88	1.78479	Up	2.39e-131	4.63e-129	K09872|1|2e-149|526|aly:ARALYDRAFT_482707|aquaporin PIP	GO:0031224//intrinsic component of membrane;GO:0009536//plastid	GO:0005372//water transmembrane transporter activity	GO:0009414//response to water deprivation;GO:0009725//response to hormone;GO:0042044//fluid transport	gi|674941937|emb|CDX91341.1|/4.08574e-154/BnaC04g08090D [Brassica napus]
Bol031328	336	66	229	48.92	167.08	1.77204	Up	7.58e-22	3.08e-20	-	GO:0044464	-	-	gi|685368516|ref|XP_009118170.1|/1.25591e-13/PREDICTED: acanthoscurrin-1 [Brassica rapa]
Bol044793	564	37	128	15.58	53.06	1.76793	Up	8.27e-13	1.96e-11	K12135|1|3e-18|89.4|aly:ARALYDRAFT_488429|zinc finger protein CONSTANS	GO:0044464	GO:0046914//transition metal ion binding;GO:0001071//nucleic acid binding transcription factor activity	GO:0006351//transcription, DNA-templated	gi|674951836|emb|CDX82018.1|/3.77704e-109/BnaC08g35830D [Brassica napus]
Bol015011	1944	33.01	113.99	3.85	13.08	1.76443	Up	2.37e-11	4.98e-10	K02218|1|5e-53|207|rcu:RCOM_0654970|casein kinase 1 [EC:2.7.11.1];K08960|5|2e-52|205|sbi:SORBI_01g019390|casein kinase 1, epsilon [EC:2.7.11.1]	-	GO:0004672//protein kinase activity;GO:0032559	GO:0006464//cellular protein modification process	gi|674911699|emb|CDY21505.1|/0/BnaC03g26920D [Brassica napus]
Bol027143	1734	10.93	37.57	1.43	4.84	1.75899	Up	7.78e-05	0.000671465	K14638|1|1e-121|435|sbi:SORBI_01g009890|solute carrier family 15 (peptide/histidine transporter), member 3/4	GO:0031224//intrinsic component of membrane	-	GO:0006950//response to stress;GO:0015833//peptide transport;GO:0009719	gi|674902227|emb|CDY30787.1|/0/BnaC07g16870D [Brassica napus]
Bol004356	2136	28	96.45	2.97	10.05	1.75866	Up	7.38e-10	1.33e-08	-	-	GO:0046914//transition metal ion binding	-	gi|674887001|emb|CDY45614.1|/0/BnaCnng13220D [Brassica napus]
Bol013119	1764	16	55	2.06	6.97	1.75851	Up	3.33e-06	3.77e-05	-	GO:0016020//membrane	-	-	gi|674914159|emb|CDY19020.1|/0/BnaC01g20480D [Brassica napus]
Bol009772	2400	90	309	8.47	28.61	1.75609	Up	1.29e-28	6.9e-27	K00454|1|0.0|1031|ath:AT1G17420|lipoxygenase [EC:1.13.11.12]	GO:0009536//plastid	GO:0046914//transition metal ion binding;GO:0016702//oxidoreductase activity, acting on single donors with incorporation of molecular oxygen, incorporation of two atoms of oxygen	GO:0009642//response to light intensity;GO:0051707//response to other organism;GO:0006633//fatty acid biosynthetic process;GO:0009694//jasmonic acid metabolic process;GO:0009719;GO:0048229//gametophyte development;GO:0042221//response to chemical;GO:0003006//developmental process involved in reproduction;GO:0009900;GO:0006950//response to stress	gi|674951643|emb|CDX81825.1|/0/BnaC08g37760D [Brassica napus]
Bol026629	687	12	41	4.1	13.79	1.74993	Up	6.68e-05	0.000584022	K12135|1|6e-07|52.4|aly:ARALYDRAFT_488429|zinc finger protein CONSTANS	-	-	GO:0006351//transcription, DNA-templated;GO:0009743//response to carbohydrate	gi|674900544|emb|CDY32408.1|/5.36522e-102/BnaC03g41920D [Brassica napus]
Bol040185	1311	22	75	3.84	12.88	1.74595	Up	6.07e-08	8.92e-07	K13065|1|1e-20|99.4|aly:ARALYDRAFT_892660|shikimate O-hydroxycinnamoyltransferase [EC:2.3.1.133]	-	GO:0016746//transferase activity, transferring acyl groups	-	gi|674931676|emb|CDY01691.1|/0/BnaC04g30610D [Brassica napus]
Bol009553	1245	26.09	88.88	4.8	16.09	1.74506	Up	4.94e-09	8.24e-08	K03283|1|6e-141|498|ath:AT4G24280|heat shock 70kDa protein 1/8	GO:0009532//plastid stroma;GO:0009526//plastid envelope	GO:0005515//protein binding;GO:0032559	GO:0010038//response to metal ion;GO:0006605//protein targeting;GO:0006950//response to stress	gi|674929917|emb|CDY03461.1|/3.9471e-168/BnaC01g16210D [Brassica napus]
Bol038187	1380	13	44	2.15	7.17	1.73764	Up	3.92e-05	0.000360665	-	GO:0043234//protein complex;GO:0009534//chloroplast thylakoid	GO:0003824//catalytic activity	GO:0009767//photosynthetic electron transport chain	gi|674899589|emb|CDY33363.1|/0/BnaC05g12200D [Brassica napus]
Bol010074	1137	11.69	39.53	2.36	7.86	1.73574	Up	7.25e-05	0.000629561	-	-	-	-	gi|674922802|emb|CDY10407.1|/3.0404e-164/BnaCnng03080D [Brassica napus]
Bol036210	1566	68	230	9.88	32.9	1.7355	Up	2.39e-21	9.43e-20	K00511|1|0.0|776|aly:ARALYDRAFT_662237|squalene monooxygenase [EC:1.14.13.132]	GO:0031224//intrinsic component of membrane	GO:0004497//monooxygenase activity;GO:0050662//coenzyme binding	GO:0006694//steroid biosynthetic process	gi|674946290|emb|CDX87139.1|/0/BnaC09g04540D [Brassica napus]
Bol004925	1515	69	233	10.37	34.48	1.73334	Up	1.44e-21	5.74e-20	K13422|1|6e-26|117|ppp:PHYPADRAFT_164647|transcription factor MYC2	GO:0043231//intracellular membrane-bounded organelle	GO:0001071//nucleic acid binding transcription factor activity	GO:0009725//response to hormone;GO:0006351//transcription, DNA-templated;GO:0006950//response to stress	gi|674875814|emb|CDY56874.1|/0/BnaC04g52120D [Brassica napus]
Bol033751	699	16	54	5.37	17.83	1.73131	Up	5.17e-06	5.66e-05	K00432|1|4e-99|358|ath:AT4G31870|glutathione peroxidase [EC:1.11.1.9]	GO:0009526//plastid envelope;GO:0009532//plastid stroma;GO:0009534//chloroplast thylakoid	GO:0004601//peroxidase activity	GO:0009628//response to abiotic stimulus;GO:0006950//response to stress;GO:0008152//metabolic process	gi|674960872|emb|CDX72332.1|/8.81619e-132/BnaC07g43540D [Brassica napus]
Bol027586	975	219.86	741	52.07	172.73	1.72999	Up	3.07e-65	3.38e-63	K03875|1|4e-169|592|ath:AT1G77000|F-box and leucine-rich repeat protein 1 (S-phase kinase-associated protein 2);K10268|5|3e-25|114|smo:SELMODRAFT_410553|F-box and leucine-rich repeat protein 2/20	GO:0043231//intracellular membrane-bounded organelle;GO:0031461//cullin-RING ubiquitin ligase complex	GO:0005488;GO:0019787//ubiquitin-like protein transferase activity	GO:0043161//proteasome-mediated ubiquitin-dependent protein catabolic process;GO:0032446//protein modification by small protein conjugation;GO:0009408//response to heat;GO:0048522//positive regulation of cellular process;GO:0009733//response to auxin;GO:0048527//lateral root development	gi|674946054|emb|CDX87549.1|/9.46775e-177/BnaA07g33240D [Brassica napus]
Bol035043	1386	68	228.99	11.2	37.13	1.72909	Up	5.62e-21	2.18e-19	-	-	GO:0005488	GO:0006950//response to stress	gi|674881090|emb|CDY51196.1|/0/BnaC03g68960D [Brassica napus]
Bol016185	2100	16.22	54.69	1.75	5.8	1.7287	Up	5.17e-06	5.66e-05	K01840|1|0.0|766|osa:4341038|phosphomannomutase [EC:5.4.2.8]	GO:0009536//plastid	GO:0016868//intramolecular transferase activity, phosphotransferases	GO:0044238//primary metabolic process	gi|674921583|emb|CDY11542.1|/0/BnaC06g31970D [Brassica napus]
Bol019397	618	38.55	129.6	14.73	48.74	1.72635	Up	1.18e-12	2.75e-11	K01728|1|6e-56|214|aly:ARALYDRAFT_496502|pectate lyase [EC:4.2.2.2]	-	GO:0016837	-	gi|674869000|emb|CDY65626.1|/1.0037e-58/BnaC03g74840D [Brassica napus]
Bol014092	1692	957.89	3213.49	128.63	424.74	1.72335	Up	3.9e-274	1.68e-271	K03283|1|6e-65|246|rcu:RCOM_1442270|heat shock 70kDa protein 1/8	-	GO:0032559	GO:0009642//response to light intensity;GO:0044267//cellular protein metabolic process;GO:0000302//response to reactive oxygen species	gi|674921074|emb|CDY12232.1|/0/BnaC04g12620D [Brassica napus]
Bol001194	1377	25	83.93	4.15	13.7	1.72299	Up	1.97e-08	3.07e-07	K03327|1|0.0|807|ath:AT3G03620|multidrug resistance protein, MATE family	GO:0044464	GO:0015291//secondary active transmembrane transporter activity	GO:0015893//drug transport	gi|674881661|emb|CDY50654.1|/0/BnaC05g48120D [Brassica napus]
Bol006364	1422	29.48	98.67	4.73	15.58	1.71978	Up	6.81e-10	1.24e-08	K02358|1|0.0|743|aly:ARALYDRAFT_917130|elongation factor Tu	GO:0031981//nuclear lumen;GO:0009532//plastid stroma;GO:0043232;GO:0009526//plastid envelope;GO:0009534//chloroplast thylakoid;GO:0005576//extracellular region	GO:0017111//nucleoside-triphosphatase activity;GO:0008135//translation factor activity, RNA binding;GO:0032561//guanyl ribonucleotide binding	GO:0006412//translation;GO:0009207	gi|685326619|ref|XP_009101694.1|/0/PREDICTED: elongation factor Tu, chloroplastic-like [Brassica rapa]
Bol044840	1683	91.49	306.06	12.35	40.67	1.71945	Up	1.02e-27	5.38e-26	K13464|1|1e-96|352|ath:AT1G19180|jasmonate ZIM domain-containing protein	-	GO:0003824//catalytic activity	-	gi|674911390|emb|CDY21679.1|/0/BnaA09g44300D [Brassica napus]
Bol000186	1284	32.82	109.54	5.85	19.21	1.71535	Up	6.11e-11	1.23e-09	-	GO:0043231//intracellular membrane-bounded organelle	GO:0005496//steroid binding	GO:0009566//fertilization;GO:0006629//lipid metabolic process	gi|685267210|ref|XP_009123387.1|/0/PREDICTED: oxysterol-binding protein-related protein 3B-like [Brassica rapa]
Bol032925	1287	69.5	231.67	12.35	40.53	1.71448	Up	3.38e-21	1.33e-19	K04077|1|1e-106|384|bdi:100842360|chaperonin GroEL	GO:0009526//plastid envelope;GO:0005840//ribosome;GO:0009532//plastid stroma;GO:0005576//extracellular region	GO:0005515//protein binding;GO:0032559	GO:0006457//protein folding;GO:0007275//multicellular organismal development;GO:0009657//plastid organization	gi|674950091|emb|CDX83280.1|/0/BnaA03g22260D [Brassica napus]
Bol030037	678	147.16	490.24	50.97	167.14	1.71334	Up	5.5e-43	4.21e-41	-	GO:0016020//membrane;GO:0044424	GO:0008172//S-methyltransferase activity	GO:0006950//response to stress;GO:0006730//one-carbon metabolic process;GO:0019759	gi|75331625|sp|Q93V78.1|TMT1_BRAOL/5.0103e-121/RecName: Full=Thiocyanate methyltransferase 1 [Brassica oleracea]
Bol022426	777	703	2330.91	210.97	688.52	1.70646	Up	2.32e-196	7e-194	K01057|1|4e-114|408|aly:ARALYDRAFT_910480|6-phosphogluconolactonase [EC:3.1.1.31]	GO:0031090//organelle membrane	-	GO:0006007//glucose catabolic process	gi|674952881|emb|CDX80443.1|/1.55373e-154/BnaC07g30010D [Brassica napus]
Bol043451	594	27	89	10.76	34.91	1.69796	Up	6.98e-09	1.15e-07	K13464|1|3e-80|295|aly:ARALYDRAFT_488138|jasmonate ZIM domain-containing protein	GO:0043231//intracellular membrane-bounded organelle	GO:0005488	GO:0009725//response to hormone;GO:0002831;GO:0006950//response to stress	gi|674923357|emb|CDY09775.1|/6.51235e-105/BnaC09g43860D [Brassica napus]
Bol022132	507	179.01	590.01	84.52	274.18	1.69776	Up	9.39e-51	8.34e-49	-	GO:0005576//extracellular region	GO:0005488	-	gi|674900816|emb|CDY32168.1|/4.06439e-71/BnaCnng06770D [Brassica napus]
Bol021481	897	16.12	53	4.16	13.47	1.69509	Up	8.01e-06	8.45e-05	K13424|1|2e-17|88.2|sbi:SORBI_09g023270|WRKY transcription factor 33	GO:0043231//intracellular membrane-bounded organelle	GO:0001071//nucleic acid binding transcription factor activity;GO:0003677//DNA binding	GO:0009743//response to carbohydrate;GO:0050688//regulation of defense response to virus;GO:0006351//transcription, DNA-templated	gi|674954226|emb|CDX79347.1|/6.37351e-161/BnaC06g19560D [Brassica napus]
Bol027108	2418	87	286	8.12	26.28	1.69441	Up	2.33e-25	1.12e-23	-	GO:0043231//intracellular membrane-bounded organelle	GO:0005488	GO:0006351//transcription, DNA-templated	gi|674938635|emb|CDX94715.1|/0/BnaC07g17240D [Brassica napus]
Bol017279	483	227.28	746.95	113.07	365.76	1.69368	Up	1.7e-63	1.83e-61	K13993|1|1e-59|226|aly:ARALYDRAFT_496104|HSP20 family protein	-	-	GO:0000302//response to reactive oxygen species;GO:0009408//response to heat;GO:0009642//response to light intensity	gi|674944652|emb|CDX88719.1|/1.52024e-66/BnaA03g09300D [Brassica napus]
Bol027390	1629	285	934	39.79	128.33	1.68938	Up	8.62e-79	1.09e-76	-	GO:0044464	GO:0003824//catalytic activity;GO:0050662//coenzyme binding	GO:0008152//metabolic process;GO:0006950//response to stress;GO:0009719	gi|674879633|emb|CDY52527.1|/0/BnaCnng22600D [Brassica napus]
Bol041794	696	65	212.97	21.9	70.63	1.68935	Up	5.06e-19	1.79e-17	-	GO:0043231//intracellular membrane-bounded organelle	GO:0046914//transition metal ion binding;GO:0001071//nucleic acid binding transcription factor activity	GO:0009725//response to hormone;GO:0009642//response to light intensity;GO:0006970//response to osmotic stress;GO:0044237//cellular metabolic process;GO:0009743//response to carbohydrate;GO:0040007//growth	gi|674929490|emb|CDY03945.1|/1.07011e-121/BnaC07g11700D [Brassica napus]
Bol027249	792	64.44	210.95	18.95	61.08	1.6885	Up	5.53e-19	1.94e-17	K09422|1|3e-117|419|ath:AT5G67300|myb proto-oncogene protein, plant	GO:0043231//intracellular membrane-bounded organelle	GO:0005488;GO:0001071//nucleic acid binding transcription factor activity	GO:0010038//response to metal ion;GO:0009725//response to hormone;GO:0009743//response to carbohydrate;GO:0006970//response to osmotic stress;GO:0006351//transcription, DNA-templated;GO:0048528//post-embryonic root development	gi|674932034|emb|CDY01420.1|/3.02155e-137/BnaA07g11930D [Brassica napus]
Bol005916	690	271	884	92.15	295.86	1.68286	Up	2.94e-74	3.58e-72	K09510|1|2e-13|74.3|vcn:VOLCADRAFT_57911|DnaJ homolog subfamily B member 4;K09527|2|1e-12|71.2|gmx:100781496|DnaJ homolog subfamily C member 7;K09523|3|1e-12|71.2|bdi:100820991|DnaJ homolog subfamily C member 3	-	GO:0005515//protein binding	GO:0044267//cellular protein metabolic process	gi|674899710|emb|CDY33243.1|/8.07634e-106/BnaC01g37160D [Brassica napus]
Bol004543	729	11.67	38	3.75	12	1.67807	Up	0.000113759	0.000942247	K12135|1|3e-14|76.6|aly:ARALYDRAFT_488429|zinc finger protein CONSTANS	GO:0043231//intracellular membrane-bounded organelle	GO:0003676//nucleic acid binding;GO:0046914//transition metal ion binding;GO:0001071//nucleic acid binding transcription factor activity;GO:0005515//protein binding	GO:0006970//response to osmotic stress;GO:0006351//transcription, DNA-templated;GO:0009639//response to red or far red light	gi|674917835|emb|CDY15382.1|/5.76323e-137/BnaC04g42410D [Brassica napus]
Bol024308	867	156	507	41.75	133.54	1.67742	Up	3.88e-43	2.99e-41	-	-	GO:0004175//endopeptidase activity;GO:0005515//protein binding	GO:0019538//protein metabolic process;GO:0009108//coenzyme biosynthetic process;GO:0044092//negative regulation of molecular function;GO:0009408//response to heat	gi|674939229|emb|CDX94031.1|/1.52544e-164/BnaC07g36650D [Brassica napus]
Bol029371	483	16	52	7.96	25.46	1.67739	Up	1.23e-05	0.000126086	K13993|1|8e-27|117|vvi:100248906|HSP20 family protein	-	-	GO:0010038//response to metal ion	gi|674933446|emb|CDX99920.1|/1.61672e-84/BnaC09g27850D [Brassica napus]
Bol025301	360	552.26	1792.68	379.04	1211.05	1.67584	Up	9.02e-148	1.98e-145	-	GO:0005576//extracellular region;GO:0005618//cell wall	GO:0005488	GO:0051234//establishment of localization;GO:0010876//lipid localization	gi|674914720|emb|CDY18379.1|/2.2774e-63/BnaA04g22080D [Brassica napus]
Bol025300	360	552.26	1792.68	379.04	1211.05	1.67584	Up	9.02e-148	1.97e-145	-	GO:0005576//extracellular region;GO:0005618//cell wall	GO:0005488	GO:0051234//establishment of localization;GO:0010876//lipid localization	gi|674914720|emb|CDY18379.1|/2.2774e-63/BnaA04g22080D [Brassica napus]
Bol028016	1203	33	107	6.29	20.07	1.67391	Up	3.11e-10	5.86e-09	-	-	GO:0003824//catalytic activity	-	gi|674894078|emb|CDY38722.1|/0/BnaC03g15270D [Brassica napus]
Bol002519	1017	170.87	552.78	38.73	123.34	1.67112	Up	9.1e-47	7.43e-45	K00750|1|3e-14|77.4|rcu:RCOM_1590700|glycogenin glucosyltransferase [EC:2.4.1.186]	-	GO:0016757//transferase activity, transferring glycosyl groups	GO:0005975//carbohydrate metabolic process;GO:0000302//response to reactive oxygen species;GO:0009642//response to light intensity	gi|674895060|emb|CDY37792.1|/0/BnaC04g00330D [Brassica napus]
Bol036515	1224	21.41	69.25	4.01	12.76	1.66995	Up	3.75e-07	4.92e-06	K00765|1|0.0|660|aly:ARALYDRAFT_893672|ATP phosphoribosyltransferase [EC:2.4.2.17]	GO:0009536//plastid	GO:0016763//transferase activity, transferring pentosyl groups;GO:0046872//metal ion binding	GO:0006547//histidine metabolic process	gi|674885686|emb|CDY46863.1|/0/BnaC01g27670D [Brassica napus]
Bol003493	1302	16	51.39	2.81	8.88	1.65999	Up	1.89e-05	0.000185544	K15378|1|0.0|641|aly:ARALYDRAFT_895034|solute carrier family 45, member 1/2/4	GO:0043231//intracellular membrane-bounded organelle;GO:0016021//integral component of membrane	GO:0015154;GO:0005351//sugar:proton symporter activity	GO:0015766;GO:0051707//response to other organism;GO:0009856//pollination	gi|674960340|emb|CDX72840.1|/0/BnaC06g32880D [Brassica napus]
Bol003485	1986	40	128	4.56	14.37	1.65595	Up	8.34e-12	1.83e-10	K05681|1|4e-77|287|cme:CMS467C|ATP-binding cassette, subfamily G (WHITE), member 2;K12843|2|3e-66|251|vvi:100248403|U4/U6 small nuclear ribonucleoprotein PRP3;K02065|4|2e-17|89.4|pop:POPTR_275971|putative ABC transport system ATP-binding protein	GO:0016020//membrane	GO:0017111//nucleoside-triphosphatase activity;GO:0015405;GO:0032559	GO:0009725//response to hormone;GO:0009207;GO:0046865//terpenoid transport	gi|674960349|emb|CDX72849.1|/0/BnaC06g32970D [Brassica napus]
Bol002096	357	15	48	10.39	32.73	1.65542	Up	3.23e-05	0.00030232	K05658|1|1e-55|212|ath:AT1G27940|ATP-binding cassette, subfamily B (MDR/TAP), member 1	GO:0031224//intrinsic component of membrane	GO:0017111//nucleoside-triphosphatase activity;GO:0015405;GO:0032559	GO:0006810//transport;GO:0009207	gi|674948401|emb|CDX84897.1|/1.87352e-57/BnaC05g21580D [Brassica napus]
Bol026976	1551	54.59	174.65	8.01	25.23	1.65527	Up	1.16e-15	3.32e-14	-	-	-	GO:0006351//transcription, DNA-templated	gi|674901492|emb|CDY31491.1|/3.23362e-149/BnaC05g16000D [Brassica napus]
Bol013102	675	345	1104	120.06	378.16	1.65524	Up	3.55e-90	4.87e-88	K13993|1|5e-36|149|ppp:PHYPADRAFT_81689|HSP20 family protein	GO:0009536//plastid	-	GO:0000302//response to reactive oxygen species;GO:0009642//response to light intensity	gi|674914175|emb|CDY19036.1|/1.54909e-106/BnaC01g20320D [Brassica napus]
Bol035765	1722	137.87	439	18.18	56.99	1.64836	Up	5.93e-37	3.98e-35	K00423|1|0.0|887|ath:AT5G21100|L-ascorbate oxidase [EC:1.10.3.3]	GO:0005618//cell wall	GO:0046914//transition metal ion binding;GO:0016682//oxidoreductase activity, acting on diphenols and related substances as donors, oxygen as acceptor	GO:0008152//metabolic process	gi|674916630|emb|CDY16594.1|/0/BnaC09g36790D [Brassica napus]
Bol014728	1398	162	513	26.45	82.44	1.64008	Up	2.68e-42	2.01e-40	K13811|1|0.0|837|ath:AT4G14680|3'-phosphoadenosine 5'-phosphosulfate synthase [EC:2.7.7.4 2.7.1.25]	GO:0016020//membrane;GO:0009536//plastid	GO:0004779//sulfate adenylyltransferase activity	GO:0006790//sulfur compound metabolic process;GO:0010038//response to metal ion	gi|674916868|emb|CDY16260.1|/0/BnaC01g22950D [Brassica napus]
Bol039956	2742	2228.69	7045.7	183.15	569.91	1.63771	Up	0	0	K03695|1|0.0|1387|bdi:100825913|ATP-dependent Clp protease ATP-binding subunit ClpB	-	GO:0017111//nucleoside-triphosphatase activity;GO:0032559	GO:0009642//response to light intensity;GO:0044267//cellular protein metabolic process;GO:0000302//response to reactive oxygen species	gi|685338009|ref|XP_009106088.1|/0/PREDICTED: chaperone protein ClpB1 [Brassica rapa]
Bol023860	366	19	60	12.8	39.8	1.63662	Up	3.86e-06	4.32e-05	K07213|1|1e-07|53.1|rcu:RCOM_0148180|copper chaperone	-	GO:0043169//cation binding	GO:0006812//cation transport	gi|674925508|emb|CDY07874.1|/5.05176e-55/BnaC03g47480D [Brassica napus]
Bol025283	1398	86.8	273.91	14.17	44.02	1.63532	Up	2.54e-23	1.12e-21	K07300|1|0.0|651|aly:ARALYDRAFT_482825|Ca2+:H+ antiporter	GO:0000325//plant-type vacuole;GO:0031090//organelle membrane	GO:0005488;GO:0015368//calcium:cation antiporter activity	GO:0009409//response to cold;GO:0006970//response to osmotic stress;GO:0006816//calcium ion transport;GO:0072503	gi|674940194|emb|CDX93324.1|/0/BnaC04g45720D [Brassica napus]
Bol006142	1095	71	224	14.91	46.3	1.63473	Up	2.87e-19	1.02e-17	-	GO:0043231//intracellular membrane-bounded organelle	GO:0001071//nucleic acid binding transcription factor activity	GO:0048506;GO:0009965//leaf morphogenesis;GO:0006351//transcription, DNA-templated	gi|674948432|emb|CDX84928.1|/0/BnaC05g21270D [Brassica napus]
Bol036401	498	34	107	16.37	50.69	1.63065	Up	6.53e-10	1.19e-08	-	GO:0044464	-	-	gi|674921574|emb|CDY11733.1|/1.76828e-76/BnaC06g13410D [Brassica napus]
Bol026182	2322	3033.31	9541.3	295.08	913.56	1.63039	Up	0	0	K03695|1|0.0|707|bdi:100825913|ATP-dependent Clp protease ATP-binding subunit ClpB;K03696|3|1e-153|541|ota:Ot07g02080|ATP-dependent Clp protease ATP-binding subunit ClpC	-	GO:0017111//nucleoside-triphosphatase activity;GO:0032559	GO:0009642//response to light intensity;GO:0044267//cellular protein metabolic process;GO:0000302//response to reactive oxygen species	gi|674960574|emb|CDX73074.1|/0/BnaC06g35220D [Brassica napus]
Bol037661	1254	66	207	12.05	37.2	1.62627	Up	8.51e-18	2.81e-16	K13065|1|3e-09|61.6|pop:POPTR_784746|shikimate O-hydroxycinnamoyltransferase [EC:2.3.1.133]	GO:0043231//intracellular membrane-bounded organelle	GO:0016746//transferase activity, transferring acyl groups	GO:0006633//fatty acid biosynthetic process	gi|674869132|emb|CDY65534.1|/0/BnaC01g41490D [Brassica napus]
Bol038651	1119	15	47	3.08	9.5	1.625	Up	4.94e-05	0.000445968	-	-	-	-	gi|685310798|ref|XP_009145986.1|/0/PREDICTED: F-box protein At3g17710-like [Brassica rapa]
Bol021414	4230	350	1096	18.56	57.2	1.62382	Up	3.6e-87	4.81e-85	K05681|1|5e-50|198|cme:CMS467C|ATP-binding cassette, subfamily G (WHITE), member 2;K12843|3|8e-43|174|vvi:100248403|U4/U6 small nuclear ribonucleoprotein PRP3	GO:0031090//organelle membrane;GO:0009526//plastid envelope	GO:0004721//phosphoprotein phosphatase activity;GO:0017111//nucleoside-triphosphatase activity;GO:0015405;GO:0032559;GO:0046915//transition metal ion transmembrane transporter activity;GO:0031559//oxidosqualene cyclase activity	GO:0015691//cadmium ion transport;GO:0015893//drug transport;GO:0050832//defense response to fungus;GO:0006796//phosphate-containing compound metabolic process;GO:0009207;GO:0016104//triterpenoid biosynthetic process;GO:0071365//cellular response to auxin stimulus;GO:0009814//defense response, incompatible interaction;GO:0006464//cellular protein modification process;GO:0019762//glucosinolate cat…	gi|567118989|ref|XP_006389734.1|/0/hypothetical protein EUTSA_v10018005mg [Eutrema salsugineum]
Bol031120	2082	89.5	280.02	9.73	29.96	1.62253	Up	1.25e-23	5.58e-22	-	GO:0009570//chloroplast stroma	GO:0016747//transferase activity, transferring acyl groups other than amino-acyl groups	-	gi|674904526|emb|CDY28519.1|/0/BnaC02g36410D [Brassica napus]
Bol033644	2844	13.99	43.78	1.11	3.41	1.61921	Up	6.09e-05	0.0005372	K01535|1|0.0|1665|ath:AT4G30190|H+-transporting ATPase [EC:3.6.3.6]	GO:0031224//intrinsic component of membrane;GO:0031090//organelle membrane	GO:0046872//metal ion binding;GO:0015662//ATPase activity, coupled to transmembrane movement of ions, phosphorylative mechanism	GO:0015988//energy coupled proton transmembrane transport, against electrochemical gradient	gi|685294007|ref|XP_009137895.1|/0/PREDICTED: ATPase 2, plasma membrane-type-like [Brassica rapa]
Bol005841	2166	90	280	9.4	28.77	1.61383	Up	2.57e-23	1.13e-21	K01931|1|5e-94|343|pop:POPTR_879783|protein neuralized [EC:6.3.2.19];K15688|3|3e-07|55.8|gmx:100803252|E3 ubiquitin-protein ligase MUL1 [EC:6.3.2.19]	-	-	-	gi|674932325|emb|CDY00948.1|/0/BnaC05g42520D [Brassica napus]
Bol034594	657	170.01	528.61	60.88	186.32	1.61374	Up	1.83e-42	1.37e-40	-	-	-	-	gi|674944782|emb|CDX88849.1|/1.38829e-88/BnaA03g08000D [Brassica napus]
Bol015132	828	38	118	10.67	32.61	1.61175	Up	1.24e-10	2.43e-09	-	-	GO:0005488	GO:0003006//developmental process involved in reproduction	gi|674869802|emb|CDY65052.1|/1.47257e-145/BnaC02g47880D [Brassica napus]
Bol001973	1869	26	80	3.15	9.55	1.60015	Up	1.47e-07	2.05e-06	-	-	GO:0030246//carbohydrate binding;GO:0004672//protein kinase activity	GO:0009987//cellular process	gi|674875690|emb|CDY57036.1|/0/BnaC08g14920D [Brassica napus]
Bol039202	1449	99.33	305.77	15.63	47.36	1.59935	Up	5.82e-25	2.74e-23	K15748|1|0.0|786|aly:ARALYDRAFT_474364|beta-D-glucopyranosyl abscisate beta-glucosidase [EC:3.2.1.175];K01237|3|8e-130|462|ath:AT2G44490|myrosinase [EC:3.2.1.147];K01238|4|2e-119|427|ath:AT3G60120|[EC:3.2.1.-]	GO:0009536//plastid;GO:0042579//microbody	GO:0005515//protein binding;GO:0008422//beta-glucosidase activity	GO:0006952//defense response;GO:0010118//stomatal movement;GO:0048878//chemical homeostasis;GO:0043623//cellular protein complex assembly;GO:0006714//sesquiterpenoid metabolic process;GO:0006970//response to osmotic stress;GO:0009738//abscisic acid-activated signaling pathway	gi|674892653|emb|CDY40155.1|/0/BnaC06g05340D [Brassica napus]
Bol042608	321	26	80	20.29	61.44	1.59841	Up	1.47e-07	2.05e-06	-	GO:0044464	-	GO:0009725//response to hormone	gi|685290596|ref|XP_009136261.1|/9.06106e-44/PREDICTED: gibberellin-regulated protein 7-like [Brassica rapa]
Bol035604	1422	27	83	4.33	13.11	1.59823	Up	8.72e-08	1.26e-06	K03327|1|0.0|776|aly:ARALYDRAFT_475774|multidrug resistance protein, MATE family	GO:0044464	GO:0015291//secondary active transmembrane transporter activity	GO:0006950//response to stress;GO:0015893//drug transport	gi|674945500|emb|CDX87974.1|/0/BnaC03g54220D [Brassica napus]
Bol012698	990	21.26	65.34	4.96	14.99	1.59559	Up	2.04e-06	2.4e-05	-	-	-	-	gi|674906250|emb|CDY26780.1|/3.75039e-120/BnaC09g09070D [Brassica napus]
Bol026593	783	59	181	17.56	53.04	1.59479	Up	2.42e-15	6.75e-14	K13263|1|1e-44|178|gmx:100101902|isoflavone 7-O-glucosyltransferase [EC:2.4.1.170];K12356|2|6e-42|169|vvi:100265092|coniferyl-alcohol glucosyltransferase [EC:2.4.1.111];K08237|3|3e-41|166|pop:POPTR_731288|hydroquinone glucosyltransferase [EC:2.4.1.218]	-	GO:0016757//transferase activity, transferring glycosyl groups	-	gi|674908790|emb|CDY24262.1|/1.72831e-145/BnaC03g42350D [Brassica napus]
Bol026339	816	135	413.98	38.49	116.17	1.59368	Up	5.97e-33	3.61e-31	K13464|1|4e-89|325|ath:AT1G72450|jasmonate ZIM domain-containing protein	-	GO:0005488	GO:0006950//response to stress;GO:0009719	gi|674960416|emb|CDX72916.1|/2.61719e-139/BnaC06g33640D [Brassica napus]
Bol015007	936	16	49	3.95	11.92	1.59346	Up	4.41e-05	0.000402338	-	-	-	-	gi|674894286|emb|CDY38508.1|/3.1575e-158/BnaC03g26890D [Brassica napus]
Bol025663	594	392	1200	156.22	470.71	1.59126	Up	1.47e-92	2.06e-90	K13993|1|2e-85|313|ath:AT4G10250|HSP20 family protein	GO:0043231//intracellular membrane-bounded organelle	-	GO:0006950//response to stress	gi|342240195|gb|AEL00036.1|/3.58174e-95/HSP22 [Brassica oleracea]
Bol008752	5292	703.01	2147.75	29.74	89.44	1.58852	Up	1.33e-163	3.3e-161	K12818|1|3e-93|342|ath:AT3G26560|ATP-dependent RNA helicase DHX8/PRP22 [EC:3.6.4.13]	GO:0009536//plastid	GO:0046914//transition metal ion binding;GO:0003676//nucleic acid binding;GO:0042623//ATPase activity, coupled;GO:0032559	-	gi|674952716|emb|CDX81170.1|/0/BnaC03g04240D [Brassica napus]
Bol045722	789	22	67	6.5	19.48	1.58348	Up	1.82e-06	2.16e-05	-	GO:0043231//intracellular membrane-bounded organelle	GO:0003677//DNA binding;GO:0001071//nucleic acid binding transcription factor activity	GO:0006351//transcription, DNA-templated;GO:0009642//response to light intensity;GO:0006950//response to stress;GO:0031323//regulation of cellular metabolic process	gi|674956625|emb|CDX76693.1|/1.13975e-136/BnaC08g32790D [Brassica napus]
Bol013028	1350	103	313	17.43	52.14	1.58082	Up	3.8e-25	1.81e-23	-	GO:0043231//intracellular membrane-bounded organelle	GO:0003824//catalytic activity	GO:0006753//nucleoside phosphate metabolic process	gi|674844167|emb|CDY72675.1|/0/BnaAnng42000D [Brassica napus]
Bol010308	996	19.4	58.91	4.49	13.43	1.58067	Up	8.92e-06	9.34e-05	K14431|1|2e-127|453|ath:AT3G12250|transcription factor TGA	GO:0009536//plastid	GO:0001071//nucleic acid binding transcription factor activity;GO:0003677//DNA binding;GO:0005515//protein binding	GO:0009627//systemic acquired resistance;GO:0042221//response to chemical;GO:0006351//transcription, DNA-templated	gi|685312127|ref|XP_009146627.1|/1.69244e-136/PREDICTED: transcription factor TGA6 isoform X1 [Brassica rapa]
Bol039258	864	29.07	88.09	7.81	23.29	1.57632	Up	4.62e-08	6.88e-07	K00079|1|2e-20|97.8|cre:CHLREDRAFT_159999|carbonyl reductase 1 [EC:1.1.1.184 1.1.1.189 1.1.1.197];K00218|3|1e-18|91.7|rcu:RCOM_1175550|protochlorophyllide reductase [EC:1.3.1.33]	-	GO:0003824//catalytic activity	GO:0008152//metabolic process	gi|685357586|ref|XP_009113551.1|/1.24297e-158/PREDICTED: dehydrogenase/reductase SDR family member 12 [Brassica rapa]
Bol041970	1233	21.51	65.2	4	11.92	1.57531	Up	2.04e-06	2.4e-05	K14638|1|8e-75|279|smo:SELMODRAFT_97812|solute carrier family 15 (peptide/histidine transporter), member 3/4	GO:0031224//intrinsic component of membrane	-	GO:0015833//peptide transport	gi|674920751|emb|CDY12523.1|/0/BnaC07g13630D [Brassica napus]
Bol001229	768	21	63.56	6.38	19.01	1.57513	Up	4.67e-06	5.16e-05	-	-	-	-	gi|674870004|emb|CDY64905.1|/1.93421e-125/BnaC05g47720D [Brassica napus]
Bol043625	1062	40	121	8.67	25.81	1.57383	Up	1.5e-10	2.92e-09	K00924|1|2e-22|105|ath:AT5G22850|[EC:2.7.1.-]	-	GO:0004175//endopeptidase activity	GO:0019538//protein metabolic process	gi|685378510|ref|XP_009122022.1|/0/PREDICTED: protein ASPARTIC PROTEASE IN GUARD CELL 2-like [Brassica rapa]
Bol005567	858	129	389.81	34.9	103.8	1.57251	Up	1.43e-30	8.14e-29	K09872|1|9e-135|477|aly:ARALYDRAFT_482707|aquaporin PIP	GO:0031224//intrinsic component of membrane;GO:0009536//plastid	GO:0005372//water transmembrane transporter activity	GO:0009414//response to water deprivation;GO:0009725//response to hormone;GO:0042044//fluid transport	gi|685305592|ref|XP_009143524.1|/1.72456e-136/PREDICTED: aquaporin PIP2-2 [Brassica rapa]
Bol028782	840	47.46	143.02	13.13	38.94	1.56839	Up	2.66e-12	6.06e-11	-	-	-	-	gi|674867226|emb|CDY66797.1|/5.03461e-141/BnaCnng52400D [Brassica napus]
Bol014830	663	18	54	6.38	18.85	1.56294	Up	2.3e-05	0.00022149	-	GO:0016020//membrane	-	GO:0051707//response to other organism	gi|674895522|emb|CDY37375.1|/1.00904e-110/BnaC02g33930D [Brassica napus]
Bol031251	684	23	69	7.89	23.31	1.56285	Up	1.62e-06	1.93e-05	K00799|1|2e-94|343|aly:ARALYDRAFT_888299|glutathione S-transferase [EC:2.5.1.18]	GO:0009536//plastid	GO:0016765//transferase activity, transferring alkyl or aryl (other than methyl) groups	GO:0043434//response to peptide hormone;GO:0009404//toxin metabolic process;GO:0048528//post-embryonic root development;GO:0009416//response to light stimulus	gi|226510544|ref|NP_001147035.1|/2.14712e-119/glutathione S-transferase GSTU6 [Zea mays]
Bol035334	1005	36	108	8.26	24.4	1.56267	Up	1.8e-09	3.14e-08	K11821|1|9e-57|218|aly:ARALYDRAFT_895283|desulfoglucosinolate sulfotransferase A/B/C [EC:2.8.2.-];K01014|3|7e-09|59.7|olu:OSTLU_32551|aryl sulfotransferase [EC:2.8.2.1]	GO:0044464	GO:0016782//transferase activity, transferring sulfur-containing groups	-	gi|674938216|emb|CDX95244.1|/0/BnaC09g16260D [Brassica napus]
Bol040505	1557	56	168	8.19	24.18	1.56188	Up	5.73e-14	1.46e-12	K08202|1|6e-43|173|vcn:VOLCADRAFT_95576|MFS transporter, OCT family, solute carrier family 22 (organic cation transporter), member 4/5;K08150|3|9e-12|70.1|gmx:100802679|MFS transporter, SP family, solute carrier family 2 (myo-inositol transporter), member 13	GO:0031224//intrinsic component of membrane	GO:0022891//substrate-specific transmembrane transporter activity	GO:0006811//ion transport	gi|674910871|emb|CDY22274.1|/0/BnaC02g25780D [Brassica napus]
Bol004179	744	19	57	5.97	17.62	1.56141	Up	1.35e-05	0.000136182	K00507|1|1e-136|483|aly:ARALYDRAFT_887802|stearoyl-CoA desaturase (delta-9 desaturase) [EC:1.14.19.1]	GO:0031224//intrinsic component of membrane	GO:0016705//oxidoreductase activity, acting on paired donors, with incorporation or reduction of molecular oxygen	GO:0006631//fatty acid metabolic process	gi|674923245|emb|CDY09991.1|/1.02306e-144/BnaC08g44600D [Brassica napus]
Bol028288	573	16	48	6.63	19.56	1.56083	Up	6.68e-05	0.000584509	-	GO:0031224//intrinsic component of membrane	-	-	gi|674924237|emb|CDY09075.1|/1.32151e-88/BnaC08g10290D [Brassica napus]
Bol021793	405	22.72	68.01	13.69	40.34	1.55909	Up	1.21e-06	1.47e-05	K00360|1|9e-14|73.6|ppp:PHYPADRAFT_184973|nitrate reductase (NADH) [EC:1.7.1.1];K13076|4|2e-10|62.4|gmx:100775880|delta8-fatty-acid desaturase [EC:1.14.19.4]	-	GO:0005506//iron ion binding	-	gi|674872443|emb|CDY61721.1|/8.20685e-74/BnaA04g27110D [Brassica napus]
Bol043003	768	82	245.03	24.91	73.27	1.5565	Up	1.33e-19	4.84e-18	-	GO:0044464	-	GO:0000902//cell morphogenesis;GO:0009827//plant-type cell wall modification	gi|674947241|emb|CDX86394.1|/3.66472e-108/BnaA06g31110D [Brassica napus]
Bol025017	1071	656.27	1959.95	141.01	414.49	1.55554	Up	4.4e-145	9.44e-143	K09571|1|2e-31|134|rcu:RCOM_0151790|FK506-binding protein 4/5 [EC:5.2.1.8]	GO:0016020//membrane	GO:0016859//cis-trans isomerase activity;GO:0005527//macrolide binding;GO:0005515//protein binding	GO:0048827//phyllome development;GO:0044267//cellular protein metabolic process	gi|674959980|emb|CDX73664.1|/0/BnaC08g23390D [Brassica napus]
Bol033524	888	64	191	16.7	49.07	1.55499	Up	1.39e-15	3.95e-14	-	-	-	-	gi|674940761|emb|CDX92863.1|/2.80394e-169/BnaC07g41210D [Brassica napus]
Bol012680	756	28.1	83.85	8.68	25.49	1.55416	Up	1.76e-07	2.41e-06	K15382|1|2e-108|390|aly:ARALYDRAFT_889605|solute carrier family 50 (sugar transporter)	GO:0016021//integral component of membrane	GO:0015144//carbohydrate transmembrane transporter activity	GO:0071702	gi|674864811|emb|CDY67972.1|/4.62712e-116/BnaCnng57120D [Brassica napus]
Bol017418	534	43	128	19.2	56.26	1.551	Up	7.1e-11	1.42e-09	K13464|1|3e-44|175|aly:ARALYDRAFT_476200|jasmonate ZIM domain-containing protein	-	-	-	gi|674909575|emb|CDY23487.1|/4.29557e-85/BnaC06g24560D [Brassica napus]
Bol015876	2343	40.11	119.42	3.87	11.33	1.54974	Up	3.37e-10	6.31e-09	K15920|1|0.0|1429|aly:ARALYDRAFT_496670|beta-D-xylosidase 4 [EC:3.2.1.37]	GO:0005576//extracellular region;GO:0030312//external encapsulating structure	GO:0004553//hydrolase activity, hydrolyzing O-glycosyl compounds	GO:0000272//polysaccharide catabolic process	gi|674876090|emb|CDY56487.1|/0/BnaCnng30450D [Brassica napus]
Bol045351	993	34	101	7.9	23.1	1.54797	Up	7.64e-09	1.25e-07	K08241|1|2e-32|137|aly:ARALYDRAFT_472188|jasmonate O-methyltransferase [EC:2.1.1.141]	-	GO:0008171//O-methyltransferase activity	-	gi|674871356|emb|CDY63195.1|/0/BnaCnng41630D [Brassica napus]
Bol028091	513	103	306	48.02	140.41	1.54794	Up	6.27e-24	2.83e-22	K13993|1|3e-24|108|vvi:100248906|HSP20 family protein	-	-	GO:0010038//response to metal ion	gi|674900358|emb|CDY32630.1|/2.96122e-69/BnaC03g15980D [Brassica napus]
Bol039025	783	125	371	37.21	108.71	1.54672	Up	1.21e-28	6.5e-27	K11982|1|7e-29|125|bdi:100833984|E3 ubiquitin-protein ligase RNF115/126 [EC:6.3.2.19]	-	GO:0046872//metal ion binding	-	gi|685313818|ref|XP_009147503.1|/1.33876e-105/PREDICTED: E3 ubiquitin-protein ligase RING1-like [Brassica rapa]
Bol020026	3609	19	56	1.18	3.43	1.53942	Up	2.03e-05	0.000197923	K01530|1|0.0|2119|ath:AT3G25610|phospholipid-translocating ATPase [EC:3.6.3.1]	GO:0031224//intrinsic component of membrane	GO:0042625//ATPase activity, coupled to transmembrane movement of ions;GO:0046872//metal ion binding;GO:0005548//phospholipid transporter activity;GO:0005515//protein binding;GO:0032559	GO:0009206;GO:0006869//lipid transport	gi|674933661|emb|CDX99767.1|/0/BnaC02g35530D [Brassica napus]
Bol035105	1767	22	65	2.83	8.22	1.53834	Up	4.14e-06	4.61e-05	K12843|1|3e-77|288|vvi:100248403|U4/U6 small nuclear ribonucleoprotein PRP3;K05681|2|8e-52|203|cme:CMS467C|ATP-binding cassette, subfamily G (WHITE), member 2;K02065|4|3e-14|78.6|mtr:MTR_7g079540|putative ABC transport system ATP-binding protein	GO:0044464	GO:0017111//nucleoside-triphosphatase activity;GO:0032559	GO:0009207	gi|674874079|emb|CDY59400.1|/0/BnaC03g78180D [Brassica napus]
Bol041123	951	583	1720	141.69	411.45	1.53798	Up	1.51e-125	2.82e-123	K12897|1|9e-30|129|pop:POPTR_1074064|transformer-2 protein	-	GO:0003676//nucleic acid binding	GO:0006396//RNA processing	gi|8778550|gb|AAF79558.1|AC022464_16/1.85789e-47/F22G5.31 [Arabidopsis thaliana]
Bol015493	891	20	59	5.2	15.1	1.53797	Up	1.19e-05	0.000122223	-	-	-	-	gi|674930611|emb|CDY02872.1|/3.24987e-141/BnaC02g10170D [Brassica napus]
Bol018792	1551	41	120.99	6.02	17.48	1.53787	Up	4.46e-10	8.26e-09	-	-	-	-	gi|674871662|emb|CDY62747.1|/0/BnaC01g43650D [Brassica napus]
Bol027826	2676	1004.04	2950.86	84.57	244.65	1.5325	Up	9.9e-213	3.21e-210	K00454|1|0.0|1373|aly:ARALYDRAFT_484907|lipoxygenase [EC:1.13.11.12]	GO:0009532//plastid stroma;GO:0009534//chloroplast thylakoid	GO:0046914//transition metal ion binding;GO:0016702//oxidoreductase activity, acting on single donors with incorporation of molecular oxygen, incorporation of two atoms of oxygen	GO:0051707//response to other organism;GO:0006633//fatty acid biosynthetic process;GO:0009694//jasmonic acid metabolic process;GO:0009719;GO:0006950//response to stress	gi|685335341|ref|XP_009105077.1|/0/PREDICTED: lipoxygenase 2, chloroplastic-like [Brassica rapa]
Bol013435	585	16	47	6.48	18.74	1.53206	Up	0.000100853	0.000851891	-	-	-	-	gi|674961987|emb|CDX71412.1|/5.65457e-106/BnaC04g16470D [Brassica napus]
Bol010451	903	97	284	24.88	71.7	1.52699	Up	6.61e-22	2.7e-20	K12451|1|5e-161|565|aly:ARALYDRAFT_893174|3,5-epimerase/4-reductase [EC:5.1.3.- 1.1.1.-]	GO:0016020//membrane	GO:0016857//racemase and epimerase activity, acting on carbohydrates and derivatives;GO:0016616//oxidoreductase activity, acting on the CH-OH group of donors, NAD or NADP as acceptor	GO:0033692//cellular polysaccharide biosynthetic process;GO:0009226//nucleotide-sugar biosynthetic process	gi|674875669|emb|CDY57072.1|/8.11961e-172/BnaCnng31530D [Brassica napus]
Bol024830	903	351	1027	90.03	259.27	1.52598	Up	7.21e-75	8.88e-73	-	-	GO:0001071//nucleic acid binding transcription factor activity	GO:0009743//response to carbohydrate	gi|674946476|emb|CDX86938.1|/3.68724e-132/BnaC03g52080D [Brassica napus]
Bol008488	903	27	78.54	6.92	19.83	1.51884	Up	6.64e-07	8.43e-06	K15109|1|1e-146|516|ath:AT5G46800|solute carrier family 25 (mitochondrial carnitine/acylcarnitine transporter), member 20/29	GO:0019866//organelle inner membrane;GO:0031224//intrinsic component of membrane;GO:0009536//plastid	-	GO:0046907//intracellular transport;GO:0006865//amino acid transport	gi|674955741|emb|CDX77693.1|/3.41928e-162/BnaC07g19470D [Brassica napus]
Bol009574	1500	32	93	4.86	13.9	1.51606	Up	4.84e-08	7.21e-07	-	-	GO:0003824//catalytic activity	-	gi|674898574|emb|CDY34259.1|/0/BnaA01g13620D [Brassica napus]
Bol013064	903	32.3	93.46	8.28	23.6	1.51108	Up	4.84e-08	7.21e-07	-	GO:0043231//intracellular membrane-bounded organelle	GO:0003676//nucleic acid binding;GO:0001071//nucleic acid binding transcription factor activity	GO:0009725//response to hormone;GO:0006950//response to stress;GO:0010467//gene expression	gi|674903755|emb|CDY29303.1|/4.93744e-161/BnaC01g19550D [Brassica napus]
Bol028767	4170	449.03	1297.6	24.15	68.7	1.50829	Up	2e-92	2.79e-90	K11592|1|0.0|1558|rcu:RCOM_1077610|endoribonuclease Dicer [EC:3.1.26.-]	GO:0044464	GO:0003723//RNA binding;GO:0016891//endoribonuclease activity, producing 5'-phosphomonoesters;GO:0042623//ATPase activity, coupled;GO:0032559	GO:0006259//DNA metabolic process;GO:0030422//production of siRNA involved in RNA interference;GO:0002252;GO:0035195//gene silencing by miRNA	gi|674881616|emb|CDY50692.1|/0/BnaC05g47910D [Brassica napus]
Bol005517	606	28.58	82.52	11.15	31.69	1.50698	Up	2.63e-07	3.53e-06	-	GO:0016020//membrane;GO:0043231//intracellular membrane-bounded organelle	-	GO:0007165//signal transduction	gi|685284637|ref|XP_009133222.1|/5.72544e-96/PREDICTED: uncharacterized protein LOC103857751 [Brassica rapa]
Bol026271	672	176	508	61.54	174.83	1.50636	Up	3.24e-37	2.19e-35	-	GO:0044464	GO:0016787//hydrolase activity;GO:0061135	GO:0010466//negative regulation of peptidase activity;GO:0009725//response to hormone;GO:0006950//response to stress	gi|674960481|emb|CDX72981.1|/9.09475e-115/BnaC06g34290D [Brassica napus]
Bol037173	1398	25	72	4.08	11.57	1.50375	Up	1.9e-06	2.24e-05	K13680|1|0.0|655|pop:POPTR_833893|beta-mannan synthase [EC:2.4.1.32]	-	GO:0046527//glucosyltransferase activity	-	gi|685291712|ref|XP_009136796.1|/0/PREDICTED: probable mannan synthase 1 [Brassica rapa]
Bol001097	1029	17	49	3.81	10.8	1.50317	Up	8.86e-05	0.000757402	K14489|1|8e-21|99.4|vvi:100263145|arabidopsis histidine kinase 2/3/4 (cytokinin receptor) [EC:2.7.13.3]	-	-	-	gi|685361659|ref|XP_009115241.1|/5.8121e-63/PREDICTED: ATP-dependent RNA helicase A-like [Brassica rapa]
Bol028940	852	600	1727.02	163.51	463.25	1.50241	Up	7.81e-122	1.42e-119	-	-	GO:0001071//nucleic acid binding transcription factor activity	GO:0006950//response to stress	gi|674964812|emb|CDX69274.1|/2.56195e-108/BnaC01g01790D [Brassica napus]
Bol013000	1956	26.74	76.94	3.1	8.77	1.50031	Up	7.52e-07	9.47e-06	K00327|1|0.0|1154|aly:ARALYDRAFT_913457|NADPH-ferrihemoprotein reductase [EC:1.6.2.4]	GO:0009536//plastid	GO:0046914//transition metal ion binding;GO:0003824//catalytic activity;GO:0000166//nucleotide binding	GO:0006725//cellular aromatic compound metabolic process	gi|674929730|emb|CDY03543.1|/0/BnaC03g68020D [Brassica napus]
Bol037713	1077	120	344.8	25.63	72.5	1.50015	Up	1.74e-25	8.45e-24	K01623|1|0.0|662|aly:ARALYDRAFT_482625|fructose-bisphosphate aldolase, class I [EC:4.1.2.13]	GO:0030312//external encapsulating structure;GO:0031967;GO:0031981//nuclear lumen;GO:0009536//plastid;GO:0031090//organelle membrane;GO:0005576//extracellular region	GO:0016832//aldehyde-lyase activity;GO:0046914//transition metal ion binding	GO:0006007//glucose catabolic process;GO:0010038//response to metal ion;GO:0006970//response to osmotic stress	gi|685301800|ref|XP_009141597.1|/0/PREDICTED: fructose-bisphosphate aldolase, cytoplasmic isozyme-like [Brassica rapa]
Bol040682	1668	94	270	12.81	36.21	1.49912	Up	2.18e-20	8.22e-19	K15398|1|0.0|976|aly:ARALYDRAFT_887286|cytochrome P450, family 86, subfamily A, polypeptide 2/4/7/8 (fatty acid omega-hydroxylase) [EC:1.14.-.-]	-	GO:0016713;GO:0005506//iron ion binding	GO:0032787//monocarboxylic acid metabolic process	gi|674917975|emb|CDY15167.1|/0/BnaC05g00460D [Brassica napus]
Bol026592	1434	65.83	189	10.47	29.59	1.49885	Up	6.05e-15	1.65e-13	K08237|1|3e-59|227|ath:AT4G01070|hydroquinone glucosyltransferase [EC:2.4.1.218];K13263|3|6e-58|223|gmx:100101902|isoflavone 7-O-glucosyltransferase [EC:2.4.1.170]	-	GO:0016757//transferase activity, transferring glycosyl groups	-	gi|685289653|ref|XP_009135771.1|/0/PREDICTED: UDP-glycosyltransferase 71B2-like [Brassica rapa]
Bol021969	213	21	60.27	26.38	74.53	1.49838	Up	1.57e-05	0.000157042	-	GO:0044421	-	GO:0048869//cellular developmental process;GO:0009653//anatomical structure morphogenesis	gi|674965119|emb|CDX68551.1|/6.09258e-24/BnaC01g26290D [Brassica napus]
Bol025914	420	77	221	44.59	125.97	1.49829	Up	6.09e-17	1.91e-15	-	GO:0044464	GO:0046914//transition metal ion binding;GO:0001071//nucleic acid binding transcription factor activity	GO:0009642//response to light intensity;GO:0009411//response to UV;GO:0009743//response to carbohydrate;GO:0009409//response to cold;GO:0006972//hyperosmotic response;GO:0006351//transcription, DNA-templated	gi|674963070|emb|CDX71073.1|/2.59213e-75/BnaC03g11570D [Brassica napus]
Bol015293	429	19.57	56.15	11.07	31.27	1.49812	Up	2.03e-05	0.000197868	-	GO:0043231//intracellular membrane-bounded organelle	GO:0003676//nucleic acid binding;GO:0001071//nucleic acid binding transcription factor activity	GO:0010038//response to metal ion;GO:0009725//response to hormone;GO:0048511//rhythmic process;GO:0006970//response to osmotic stress;GO:0006351//transcription, DNA-templated	gi|685279637|ref|XP_009130740.1|/2.42864e-33/PREDICTED: protein REVEILLE 4-like isoform X2 [Brassica rapa]
Bol039846	507	29.98	85.98	14.16	39.96	1.49674	Up	1.56e-07	2.16e-06	K13448|1|2e-72|269|aly:ARALYDRAFT_476823|calcium-binding protein CML	GO:0016020//membrane	GO:0046872//metal ion binding	GO:0006950//response to stress	gi|674947602|emb|CDX85965.1|/1.58719e-91/BnaC06g21690D [Brassica napus]
Bol017609	333	49.6	142.22	37.14	104.81	1.49673	Up	1.56e-11	3.34e-10	K00799|1|6e-45|176|aly:ARALYDRAFT_481860|glutathione S-transferase [EC:2.5.1.18]	GO:0016020//membrane;GO:0044424	GO:0042277//peptide binding;GO:0016765//transferase activity, transferring alkyl or aryl (other than methyl) groups	GO:0009404//toxin metabolic process;GO:0006950//response to stress	gi|674931295|emb|CDY01992.1|/1.28583e-58/BnaC04g15090D [Brassica napus]
Bol045059	456	25.42	72.79	13.46	37.93	1.49466	Up	1.9e-06	2.24e-05	K01783|1|3e-18|89.0|ota:Ot06g01930|ribulose-phosphate 3-epimerase [EC:5.1.3.1]	-	-	-	gi|674882039|emb|CDY50322.1|/4.37599e-75/BnaCnng19050D [Brassica napus]
Bol016588	594	20	57	7.97	22.36	1.48827	Up	2.67e-05	0.000255271	-	-	-	-	gi|674948246|emb|CDX85397.1|/3.59006e-87/BnaC07g27080D [Brassica napus]
Bol014410	480	29	82.62	14.52	40.73	1.48805	Up	5.13e-07	6.61e-06	-	GO:0043231//intracellular membrane-bounded organelle	-	GO:0050896//response to stimulus	gi|674871277|emb|CDY63308.1|/1.20841e-84/BnaC04g54950D [Brassica napus]
Bol017189	1902	19	54	2.26	6.33	1.48588	Up	4.55e-05	0.000413748	K14963|1|3e-19|95.1|rcu:RCOM_0188680|COMPASS component SWD3	GO:0031234//extrinsic component of cytoplasmic side of plasma membrane	-	GO:0023052//signaling	gi|674863524|emb|CDY68513.1|/0/BnaCnng59300D [Brassica napus]
Bol008884	1029	78	222	17.47	48.93	1.48584	Up	7.93e-17	2.45e-15	K13415|1|4e-23|107|osa:4324691|protein brassinosteroid insensitive 1 [EC:2.7.10.1 2.7.11.1];K13420|4|3e-22|104|vvi:100253808|LRR receptor-like serine/threonine-protein kinase FLS2 [EC:2.7.11.1]	-	-	-	gi|22256016|gb|AAM94867.1|/3.64693e-174/polygalacturonase inhibitor protein [Brassica napus]
Bol028367	1224	18	51	3.37	9.4	1.47991	Up	7.76e-05	0.000669869	-	-	-	-	gi|674954539|emb|CDX79012.1|/3.67866e-94/BnaA01g10790D [Brassica napus]
Bol003940	1692	3033	8549	407.29	1129.96	1.47214	Up	0	0	K09553|1|0.0|817|pop:POPTR_837084|stress-induced-phosphoprotein 1	-	-	-	gi|674869016|emb|CDY65617.1|/0/BnaC02g46730D [Brassica napus]
Bol009665	426	44	124	25.09	69.59	1.47177	Up	6.74e-10	1.23e-08	K13448|1|3e-61|231|ath:AT1G21550|calcium-binding protein CML	-	GO:0046872//metal ion binding	-	gi|674928701|emb|CDY04648.1|/2.4873e-78/BnaC05g16860D [Brassica napus]
Bol022443	1563	42	118	6.12	16.91	1.46627	Up	1.9e-09	3.31e-08	-	-	-	-	gi|674952865|emb|CDX80427.1|/0/BnaC07g30170D [Brassica napus]
Bol038450	375	23.32	65.39	15.3	42.22	1.46439	Up	8.12e-06	8.55e-05	-	GO:0009536//plastid	-	-	gi|674926889|emb|CDY06375.1|/2.25026e-47/BnaC05g31550D [Brassica napus]
Bol044591	1125	126	352	25.73	70.75	1.45928	Up	3.83e-25	1.81e-23	K01090|1|2e-103|374|osa:4337723|protein phosphatase [EC:3.1.3.16];K14497|4|3e-26|117|vcn:VOLCADRAFT_61058|protein phosphatase 2C [EC:3.1.3.16]	GO:0043234//protein complex	GO:0004721//phosphoprotein phosphatase activity;GO:0043169//cation binding	GO:0006464//cellular protein modification process	gi|674956556|emb|CDX76624.1|/0/BnaC08g32100D [Brassica napus]
Bol040927	585	28	78	11.34	31.1	1.45549	Up	1.28e-06	1.56e-05	-	GO:0043231//intracellular membrane-bounded organelle	GO:0005488	GO:0009725//response to hormone;GO:0009987//cellular process;GO:0007275//multicellular organismal development	gi|674915009|emb|CDY18258.1|/8.94917e-19/BnaC05g02810D [Brassica napus]
Bol014420	1932	56	156	6.57	18.01	1.45483	Up	6.44e-12	1.42e-10	K01188|1|3e-158|557|bdi:100825601|beta-glucosidase [EC:3.2.1.21]	-	GO:0004553//hydrolase activity, hydrolyzing O-glycosyl compounds	GO:0044238//primary metabolic process	gi|685295712|ref|XP_009138723.1|/0/PREDICTED: lysosomal beta glucosidase [Brassica rapa]
Bol033205	1494	37	102.92	5.64	15.45	1.45384	Up	3.74e-08	5.63e-07	K00517|1|0.0|671|ath:AT4G37320|[EC:1.14.-.-]	GO:0044464	GO:0016491//oxidoreductase activity;GO:0005506//iron ion binding	GO:0006952//defense response;GO:0008152//metabolic process	gi|674929328|emb|CDY04030.1|/0/BnaC02g37450D [Brassica napus]
Bol001604	915	18	50	4.55	12.45	1.45221	Up	0.00011535	0.000954291	K06892|1|4e-25|113|aly:ARALYDRAFT_479418|;K05278|3|2e-23|107|rcu:RCOM_1031440|flavonol synthase [EC:1.14.11.23];K05933|4|2e-21|100|aly:ARALYDRAFT_343239|aminocyclopropanecarboxylate oxidase [EC:1.14.17.4]	GO:0043231//intracellular membrane-bounded organelle	GO:0016705//oxidoreductase activity, acting on paired donors, with incorporation or reduction of molecular oxygen	GO:0008152//metabolic process	gi|674893502|emb|CDY39340.1|/2.49581e-176/BnaC05g10390D [Brassica napus]
Bol002033	1029	36	100	8.06	22.04	1.45127	Up	4.28e-08	6.4e-07	-	GO:0044464	-	-	gi|674938651|emb|CDX94731.1|/2.56692e-119/BnaC07g17400D [Brassica napus]
Bol018073	753	139.99	387.99	43.42	118.44	1.44772	Up	2.34e-27	1.22e-25	-	-	-	GO:0006950//response to stress	gi|674964210|emb|CDX68672.1|/1.20233e-132/BnaC01g07810D [Brassica napus]
Bol036742	684	118.21	327.49	40.57	110.62	1.44713	Up	3.3e-23	1.44e-21	K00799|1|5e-115|411|aly:ARALYDRAFT_888299|glutathione S-transferase [EC:2.5.1.18]	GO:0009536//plastid	GO:0016765//transferase activity, transferring alkyl or aryl (other than methyl) groups	GO:0043434//response to peptide hormone;GO:0009404//toxin metabolic process;GO:0048528//post-embryonic root development;GO:0009416//response to light stimulus	gi|674894881|emb|CDY37985.1|/6.65906e-129/BnaC05g07890D [Brassica napus]
Bol036361	849	30	83	8.21	22.35	1.44482	Up	6.63e-07	8.42e-06	-	-	-	-	gi|674871398|emb|CDY63134.1|/2.08712e-102/BnaC06g42460D [Brassica napus]
Bol013797	822	20	55.2	5.66	15.37	1.44124	Up	5.89e-05	0.000520857	-	GO:0044464	GO:0003824//catalytic activity	-	gi|674907785|emb|CDY25341.1|/6.52074e-146/BnaC01g30100D [Brassica napus]
Bol014242	735	30.81	84.96	9.8	26.6	1.44057	Up	4.5e-07	5.84e-06	K13422|1|3e-19|93.6|mtr:MTR_8g067280|transcription factor MYC2	GO:0043231//intracellular membrane-bounded organelle	GO:0001071//nucleic acid binding transcription factor activity	GO:0006351//transcription, DNA-templated	gi|674890474|emb|CDY42237.1|/5.73131e-100/BnaC02g11780D [Brassica napus]
Bol001444	633	158.3	434.9	58.97	159.45	1.43505	Up	6.59e-30	3.67e-28	K03239|1|9e-10|61.6|aly:ARALYDRAFT_682509|translation initiation factor eIF-2B subunit alpha	-	GO:0005488	-	gi|674945799|emb|CDX87294.1|/4.96004e-109/BnaA07g35790D [Brassica napus]
Bol045195	1290	183.06	502.61	32.46	87.73	1.43441	Up	2.84e-34	1.78e-32	-	GO:0043231//intracellular membrane-bounded organelle	GO:0016787//hydrolase activity	-	gi|674879031|emb|CDY53061.1|/1.5265e-170/BnaA10g28500D [Brassica napus]
Bol013040	792	374	1026.91	110.01	297.32	1.43438	Up	2.83e-68	3.22e-66	K02866|1|6e-29|125|osa:4332737|large subunit ribosomal protein L10e	GO:0031090//organelle membrane;GO:0043231//intracellular membrane-bounded organelle	GO:0016791//phosphatase activity	-	gi|674872191|emb|CDY62035.1|/4.99204e-132/BnaC03g77680D [Brassica napus]
Bol041268	1506	274	752	41.45	111.97	1.43367	Up	1.52e-50	1.34e-48	K00517|1|0.0|871|ath:AT5G36220|[EC:1.14.-.-]	GO:0043231//intracellular membrane-bounded organelle;GO:0016020//membrane	GO:0016491//oxidoreductase activity;GO:0005506//iron ion binding	GO:0006952//defense response;GO:0009628//response to abiotic stimulus;GO:0008152//metabolic process	gi|674871102|emb|CDY63574.1|/0/BnaC06g42070D [Brassica napus]
Bol009698	315	23	63	18.33	49.42	1.43089	Up	1.78e-05	0.000175761	-	-	-	-	gi|674928742|emb|CDY04689.1|/3.02148e-55/BnaC05g17270D [Brassica napus]
Bol004716	552	42	115	18.1	48.78	1.4303	Up	6.03e-09	9.96e-08	-	GO:0005618//cell wall	-	GO:0009725//response to hormone	gi|685310045|ref|XP_009145623.1|/1.23777e-08/PREDICTED: glycine-rich cell wall structural protein [Brassica rapa]
Bol027531	960	34	93	8.18	22.03	1.4293	Up	1.78e-07	2.44e-06	-	-	-	-	gi|674945008|emb|CDX88393.1|/1.75597e-143/BnaC06g38370D [Brassica napus]
Bol002145	1035	280	765	62.33	167.61	1.42711	Up	4.77e-51	4.25e-49	K01673|1|4e-161|565|aly:ARALYDRAFT_477371|carbonic anhydrase [EC:4.2.1.1]	GO:0009532//plastid stroma;GO:0009526//plastid envelope;GO:0009534//chloroplast thylakoid;GO:0005576//extracellular region	GO:0046914//transition metal ion binding;GO:0016836//hydro-lyase activity	GO:0010035//response to inorganic substance;GO:0010118//stomatal movement;GO:0050832//defense response to fungus	gi|685313676|ref|XP_009147437.1|/3.68989e-166/PREDICTED: beta carbonic anhydrase 1, chloroplastic [Brassica rapa]
Bol011164	1002	22	60	5.06	13.6	1.4264	Up	3.01e-05	0.000284754	-	GO:0043231//intracellular membrane-bounded organelle	GO:0003676//nucleic acid binding;GO:0001071//nucleic acid binding transcription factor activity;GO:0046983//protein dimerization activity	GO:0032501//multicellular organismal process;GO:0006950//response to stress;GO:0010467//gene expression;GO:0007165//signal transduction	gi|685311344|ref|XP_009146239.1|/0/PREDICTED: NAC domain-containing protein 55 [Brassica rapa]
Bol042428	1734	1006.29	2746.13	131.79	353.99	1.42547	Up	3.09e-178	8.44e-176	K04077|1|0.0|1031|aly:ARALYDRAFT_898985|chaperonin GroEL	GO:0005840//ribosome;GO:0031090//organelle membrane;GO:0044429	GO:0046914//transition metal ion binding;GO:0005515//protein binding;GO:0032559	GO:0006996//organelle organization;GO:0010038//response to metal ion;GO:0006457//protein folding;GO:0006950//response to stress	gi|685289880|ref|XP_009135882.1|/0/PREDICTED: chaperonin CPN60, mitochondrial [Brassica rapa]
Bol021567	597	59	161	23.39	62.82	1.42533	Up	6.33e-12	1.4e-10	-	-	-	-	gi|674918449|emb|CDY14852.1|/1.11701e-72/BnaC04g48490D [Brassica napus]
Bol028756	846	32	87	8.79	23.51	1.41934	Up	5.04e-07	6.51e-06	K09422|1|6e-104|375|aly:ARALYDRAFT_479838|myb proto-oncogene protein, plant	-	GO:0001071//nucleic acid binding transcription factor activity	GO:0009725//response to hormone;GO:0006351//transcription, DNA-templated;GO:0006970//response to osmotic stress;GO:0009743//response to carbohydrate;GO:0010038//response to metal ion	gi|685264109|ref|XP_009108088.1|/1.24637e-131/PREDICTED: myb-related protein Myb4-like [Brassica rapa]
Bol021603	522	42	114	19.22	51.34	1.41747	Up	8.82e-09	1.43e-07	-	-	-	-	gi|674909659|emb|CDY23360.1|/7.98217e-73/BnaC04g48880D [Brassica napus]
Bol036090	1722	452.13	1226	59.63	159.16	1.41637	Up	7.19e-80	9.15e-78	K00423|1|0.0|925|ath:AT5G21100|L-ascorbate oxidase [EC:1.10.3.3]	GO:0005618//cell wall	GO:0046914//transition metal ion binding;GO:0016682//oxidoreductase activity, acting on diphenols and related substances as donors, oxygen as acceptor	GO:0008152//metabolic process	gi|674924039|emb|CDY09097.1|/0/BnaA02g05230D [Brassica napus]
Bol030176	819	69	187	19.6	52.27	1.41513	Up	1.7e-13	4.2e-12	-	-	-	-	gi|674880410|emb|CDY51806.1|/3.13479e-116/BnaC04g53120D [Brassica napus]
Bol026220	2055	126.41	342.28	13.92	37.11	1.41465	Up	1.68e-23	7.42e-22	-	-	GO:0016788//hydrolase activity, acting on ester bonds	GO:0044238//primary metabolic process	gi|674960526|emb|CDX73026.1|/0/BnaC06g34740D [Brassica napus]
Bol006759	1767	27	73	3.47	9.23	1.41139	Up	4.69e-06	5.17e-05	-	GO:0044464	-	-	gi|674933754|emb|CDX99641.1|/7.38569e-177/BnaC04g33980D [Brassica napus]
Bol038496	2298	124.64	336.67	12.25	32.58	1.4112	Up	4.63e-23	2.01e-21	K15815|1|0.0|1323|ath:AT1G78960|lupeol synthase 2 [EC:5.4.99.39 5.4.99.40 5.4.99.41];K15816|3|0.0|1236|ath:AT1G78970|lupeol synthase 1 [EC:4.2.1.128 5.4.99.41];K15822|5|0.0|1173|ath:AT1G78955|camelliol C synthase [EC:5.4.99.38]	-	GO:0031559//oxidosqualene cyclase activity	GO:0016104//triterpenoid biosynthetic process	gi|674945109|emb|CDX88494.1|/0/BnaC06g39380D [Brassica napus]
Bol042373	5325	56.45	152.09	2.37	6.29	1.40817	Up	2.96e-11	6.15e-10	K03255|1|3e-97|355|ppp:PHYPADRAFT_203627|protein TIF31	-	-	GO:0009725//response to hormone	gi|674903140|emb|CDY29878.1|/0/BnaA03g48990D [Brassica napus]
Bol033994	765	33	89	10.07	26.72	1.40786	Up	4.39e-07	5.7e-06	-	GO:0031225//anchored component of membrane	-	GO:0043062//extracellular structure organization;GO:0009725//response to hormone;GO:0010101	gi|685288033|ref|XP_009134964.1|/5.43376e-104/PREDICTED: auxin-induced in root cultures protein 12-like [Brassica rapa]
Bol012151	1323	29	78	5.01	13.27	1.40529	Up	2.41e-06	2.81e-05	-	-	GO:0005488;GO:0001071//nucleic acid binding transcription factor activity	GO:0006351//transcription, DNA-templated;GO:0048506	gi|674902733|emb|CDY30261.1|/0/BnaC04g31720D [Brassica napus]
Bol018329	1212	26	70	4.92	13.03	1.40511	Up	7.92e-06	8.36e-05	-	-	-	-	gi|2388584|gb|AAB71465.1|/2.7724e-09/EST gb|ATTS1136 comes from this gene [Arabidopsis thaliana]
Bol028197	1164	36.02	96.89	7.1	18.8	1.40484	Up	1.97e-07	2.68e-06	K01188|1|2e-46|184|osa:4338560|beta-glucosidase [EC:3.2.1.21]	-	-	-	gi|674955893|emb|CDX77376.1|/3.67293e-96/BnaA07g05140D [Brassica napus]
Bol039564	528	29	78	13.11	34.7	1.40427	Up	2.41e-06	2.81e-05	-	GO:0044464	-	-	gi|674939077|emb|CDX94411.1|/2.03554e-79/BnaC01g17730D [Brassica napus]
Bol022055	963	29	78	6.96	18.42	1.40411	Up	2.41e-06	2.81e-05	K09510|1|9e-105|378|vvi:100246709|DnaJ homolog subfamily B member 4	-	GO:0005515//protein binding	GO:0044267//cellular protein metabolic process	gi|674912503|emb|CDY20637.1|/1.81826e-156/BnaC08g14210D [Brassica napus]
Bol032588	759	51	137	15.69	41.48	1.40257	Up	3.86e-10	7.18e-09	K10525|1|4e-123|438|aly:ARALYDRAFT_484340|allene oxide cyclase [EC:5.3.99.6]	GO:0009526//plastid envelope;GO:0009532//plastid stroma;GO:0031090//organelle membrane;GO:0009534//chloroplast thylakoid	GO:0009975//cyclase activity	GO:0009414//response to water deprivation;GO:0006970//response to osmotic stress;GO:0051707//response to other organism	gi|674873748|emb|CDY59866.1|/3.20762e-141/BnaC09g52550D [Brassica napus]
Bol023574	1170	22	59	4.31	11.39	1.40201	Up	4.43e-05	0.00040393	K00121|1|0.0|647|aly:ARALYDRAFT_472482|S-(hydroxymethyl)glutathione dehydrogenase / alcohol dehydrogenase [EC:1.1.1.284 1.1.1.1]	-	GO:0003824//catalytic activity;GO:0046914//transition metal ion binding	GO:0008152//metabolic process	gi|674928636|emb|CDY04816.1|/0/BnaC05g17730D [Brassica napus]
Bol000513	594	144.47	387.64	57.57	152.05	1.40116	Up	5.2e-26	2.58e-24	K11592|1|1e-34|144|rcu:RCOM_1077610|endoribonuclease Dicer [EC:3.1.26.-]	GO:0044464	GO:0003723//RNA binding;GO:0016891//endoribonuclease activity, producing 5'-phosphomonoesters;GO:0042623//ATPase activity, coupled;GO:0032559	GO:0006259//DNA metabolic process;GO:0030422//production of siRNA involved in RNA interference;GO:0002252;GO:0035195//gene silencing by miRNA	gi|674881616|emb|CDY50692.1|/4.13624e-59/BnaC05g47910D [Brassica napus]
Bol030813	1722	112	300	14.77	38.95	1.39895	Up	2.05e-20	7.76e-19	-	-	GO:0016787//hydrolase activity	GO:0000302//response to reactive oxygen species;GO:0009642//response to light intensity	gi|674913901|emb|CDY19182.1|/0/BnaC05g13830D [Brassica napus]
Bol030895	1062	43	115	9.32	24.53	1.39615	Up	1.12e-08	1.8e-07	K13464|1|2e-149|526|aly:ARALYDRAFT_479270|jasmonate ZIM domain-containing protein	-	GO:0005515//protein binding	-	gi|685265189|ref|XP_009113672.1|/0/PREDICTED: protein TIFY 6B-like isoform X2 [Brassica rapa]
Bol031822	1578	136	363	19.61	51.53	1.39382	Up	2.99e-24	1.36e-22	K09839|1|2e-11|68.9|ota:Ot16g00650|violaxanthin de-epoxidase [EC:1.10.99.3]	-	-	-	gi|674886376|emb|CDY46238.1|/0/BnaCnng13890D [Brassica napus]
Bol039351	723	127.01	339.01	41.11	108.01	1.3936	Up	9.42e-23	4.02e-21	K13464|1|4e-84|308|aly:ARALYDRAFT_476633|jasmonate ZIM domain-containing protein	-	GO:0005488	GO:0006952//defense response;GO:0009719;GO:0009791//post-embryonic development;GO:0007165//signal transduction;GO:0048229//gametophyte development	gi|674895604|emb|CDY37269.1|/5.03593e-125/BnaCnng08230D [Brassica napus]
Bol045832	411	33	88	19.57	51.36	1.392	Up	6.4e-07	8.17e-06	-	-	-	-	-
Bol027932	339	233	621	171	448.6	1.39143	Up	2.99e-40	2.15e-38	K03113|1|5e-55|210|aly:ARALYDRAFT_918633|translation initiation factor 1	-	GO:0008135//translation factor activity, RNA binding	GO:0006412//translation	gi|674889651|emb|CDY43020.1|/2.1792e-58/BnaA03g11670D [Brassica napus]
Bol015489	513	54.68	145.61	25.49	66.82	1.39035	Up	1.2e-10	2.35e-09	K10575|1|3e-76|281|aly:ARALYDRAFT_919159|ubiquitin-conjugating enzyme E2 G1 [EC:6.3.2.19]	GO:0044464	GO:0019787//ubiquitin-like protein transferase activity;GO:0032559	GO:0019941//modification-dependent protein catabolic process;GO:0032446//protein modification by small protein conjugation	gi|674900211|emb|CDY32651.1|/3.98369e-82/BnaA02g07130D [Brassica napus]
Bol014048	1206	86.12	228.57	16.37	42.76	1.38521	Up	1.21e-15	3.47e-14	K00855|1|0.0|711|aly:ARALYDRAFT_890765|phosphoribulokinase [EC:2.7.1.19]	GO:0009532//plastid stroma;GO:0009526//plastid envelope;GO:0009534//chloroplast thylakoid;GO:0005576//extracellular region	GO:0016301//kinase activity;GO:0032559	GO:0006952//defense response;GO:0044238//primary metabolic process;GO:0006796//phosphate-containing compound metabolic process	gi|674949404|emb|CDX84108.1|/0/BnaC08g07850D [Brassica napus]
Bol038191	1944	3075.74	8160.77	358.48	936.18	1.38489	Up	0	0	K03283|1|0.0|1140|aly:ARALYDRAFT_471804|heat shock 70kDa protein 1/8	GO:0016020//membrane;GO:0030312//external encapsulating structure;GO:0009536//plastid	GO:0016628//oxidoreductase activity, acting on the CH-CH group of donors, NAD or NADP as acceptor;GO:0032559	GO:0006950//response to stress;GO:0044267//cellular protein metabolic process	gi|685316888|ref|XP_009149047.1|/0/PREDICTED: heat shock 70 kDa protein 5 [Brassica rapa]
Bol012879	1161	59	155.96	11.66	30.34	1.37965	Up	5.97e-11	1.2e-09	K09756|1|4e-119|426|ath:AT5G09640|serine carboxypeptidase-like 19 [EC:3.4.16.- 2.3.1.91];K13289|2|2e-109|394|mtr:MTR_4g021500|cathepsin A (carboxypeptidase C) [EC:3.4.16.5];K09757|4|2e-103|374|ath:AT2G22990|serine carboxypeptidase-like 8 [EC:3.4.16.- 2.3.1.92]	GO:0005618//cell wall	GO:0004180//carboxypeptidase activity	GO:0019538//protein metabolic process	gi|674878977|emb|CDY53115.1|/0/BnaCnng24430D [Brassica napus]
Bol026677	1320	60.93	160.94	10.55	27.44	1.37904	Up	1.7e-11	3.64e-10	-	-	-	-	gi|685289426|ref|XP_009135658.1|/0/PREDICTED: transmembrane protein 53-like [Brassica rapa]
Bol032282	765	105	277.02	32.03	83.17	1.37664	Up	1.5e-18	5.18e-17	-	-	GO:0005488	-	gi|674933319|emb|CDY00093.1|/8.63498e-118/BnaC09g02080D [Brassica napus]
Bol013782	1188	114	300	22.01	57	1.3728	Up	6.81e-20	2.51e-18	K15283|1|0.0|668|ath:AT1G61800|solute carrier family 35, member E1	GO:0031224//intrinsic component of membrane;GO:0031090//organelle membrane	GO:0015291//secondary active transmembrane transporter activity;GO:0015119;GO:0005342//organic acid transmembrane transporter activity	GO:0009642//response to light intensity;GO:0051707//response to other organism;GO:0009746;GO:0015712//hexose phosphate transport;GO:0015711//organic anion transport;GO:0015717//triose phosphate transport;GO:0019953//sexual reproduction;GO:0034285;GO:0015979//photosynthesis	gi|674907768|emb|CDY25324.1|/0/BnaC01g29930D [Brassica napus]
Bol039013	486	27.71	72.87	13.69	35.44	1.37226	Up	6.86e-06	7.35e-05	K08905|1|3e-66|248|ath:AT1G55670|photosystem I subunit V	GO:0009522//photosystem I;GO:0009526//plastid envelope;GO:0009534//chloroplast thylakoid	-	GO:0009767//photosynthetic electron transport chain;GO:0031647//regulation of protein stability;GO:0042548//regulation of photosynthesis, light reaction;GO:0006740//NADPH regeneration	gi|674881220|emb|CDY51075.1|/2.49663e-69/BnaC06g07480D [Brassica napus]
Bol019834	1056	27	71	5.89	15.24	1.37152	Up	1e-05	0.000103622	K07119|1|6e-179|624|aly:ARALYDRAFT_909686|;K08070|2|1e-175|613|ath:AT5G16990|2-alkenal reductase [EC:1.3.1.74]	GO:0016020//membrane;GO:0044444//cytoplasmic part	GO:0016628//oxidoreductase activity, acting on the CH-CH group of donors, NAD or NADP as acceptor;GO:0046914//transition metal ion binding	GO:0008152//metabolic process;GO:0006950//response to stress;GO:0010038//response to metal ion	gi|674916283|emb|CDY16966.1|/0/BnaC09g40930D [Brassica napus]
Bol010804	2715	210.62	551.27	17.48	45.04	1.3655	Up	4.65e-35	2.99e-33	K00454|1|0.0|1379|aly:ARALYDRAFT_484907|lipoxygenase [EC:1.13.11.12]	GO:0009532//plastid stroma;GO:0009534//chloroplast thylakoid	GO:0046914//transition metal ion binding;GO:0016702//oxidoreductase activity, acting on single donors with incorporation of molecular oxygen, incorporation of two atoms of oxygen	GO:0051707//response to other organism;GO:0006633//fatty acid biosynthetic process;GO:0009694//jasmonic acid metabolic process;GO:0009719;GO:0006950//response to stress	gi|674954295|emb|CDX79416.1|/0/BnaC06g18870D [Brassica napus]
Bol001606	1479	75	196.01	11.56	29.73	1.36278	Up	2.25e-13	5.51e-12	K13681|1|0.0|741|ath:AT1G14100|xyloglucan fucosyltransferase [EC:2.4.1.-]	GO:0044464	GO:0016740//transferase activity	-	gi|674893504|emb|CDY39342.1|/0/BnaC05g10370D [Brassica napus]
Bol037044	1434	36	94	5.73	14.72	1.36117	Up	4.16e-07	5.42e-06	K01058|1|7e-08|57.0|mtr:MTR_7g081620|phospholipase A1 [EC:3.1.1.32]	GO:0043231//intracellular membrane-bounded organelle	-	GO:0044238//primary metabolic process	gi|674889486|emb|CDY43218.1|/0/BnaC08g04910D [Brassica napus]
Bol004608	1446	55.99	145.99	8.83	22.66	1.35966	Up	2.2e-10	4.19e-09	K00487|1|0.0|801|aly:ARALYDRAFT_481961|trans-cinnamate 4-monooxygenase [EC:1.14.13.11]	GO:0031090//organelle membrane;GO:0043231//intracellular membrane-bounded organelle	GO:0016709//oxidoreductase activity, acting on paired donors, with incorporation or reduction of molecular oxygen, NAD(P)H as one donor, and incorporation of one atom of oxygen;GO:0005506//iron ion binding	GO:0009314//response to radiation;GO:0009698//phenylpropanoid metabolic process;GO:0006950//response to stress;GO:0048229//gametophyte development	gi|674909131|emb|CDY23996.1|/0/BnaC03g16950D [Brassica napus]
Bol020929	702	98.5	256.32	32.89	84.24	1.35686	Up	5.19e-17	1.63e-15	K10610|1|2e-29|127|ota:Ot10g03450|DNA damage-binding protein 1;K03671|2|4e-12|69.7|sbi:SORBI_09g024960|thioredoxin 1	GO:0009536//plastid	GO:0016667//oxidoreductase activity, acting on a sulfur group of donors	-	gi|674926469|emb|CDY06790.1|/1.05604e-116/BnaC01g08890D [Brassica napus]
Bol001369	1554	44	114.57	6.45	16.52	1.35684	Up	2.96e-08	4.5e-07	-	GO:0044464	GO:0015291//secondary active transmembrane transporter activity	GO:0015893//drug transport	gi|534304771|gb|AGU16976.1|/0/aluminum activated citrate transporter [Brassica oleracea]
Bol006952	1386	40	104	6.59	16.86	1.35525	Up	1.11e-07	1.56e-06	K14664|1|0.0|768|ath:AT1G44350|IAA-amino acid hydrolase [EC:3.5.1.-]	GO:0044464	GO:0016811//hydrolase activity, acting on carbon-nitrogen (but not peptide) bonds, in linear amides;GO:0070011//peptidase activity, acting on L-amino acid peptides	GO:0042445//hormone metabolic process;GO:0002831	gi|688953012|ref|NP_001288853.1|/0/IAA-amino acid hydrolase ILR1-like 6 [Brassica rapa]
Bol016942	579	543.87	1413.52	222.73	569.78	1.35511	Up	4.63e-86	6.14e-84	-	GO:0044424	GO:0005515//protein binding;GO:0008047//enzyme activator activity	-	gi|674888816|emb|CDY43880.1|/1.59953e-105/BnaC09g33630D [Brassica napus]
Bol016058	1434	363.88	943.8	57.88	147.77	1.35222	Up	7.05e-58	7.07e-56	K03006|1|3e-06|51.6|ppp:PHYPADRAFT_93853|DNA-directed RNA polymerase II subunit RPB1 [EC:2.7.7.6]	-	-	-	gi|674921147|emb|CDY12101.1|/9.62463e-68/BnaC03g60170D [Brassica napus]
Bol021290	753	51	132	15.82	40.3	1.34903	Up	2.46e-09	4.25e-08	-	-	-	-	gi|674894729|emb|CDY38106.1|/1.94195e-90/BnaC02g06670D [Brassica napus]
Bol041382	474	46	119	23.35	59.47	1.34874	Up	1.53e-08	2.41e-07	K13993|1|5e-72|267|aly:ARALYDRAFT_474482|HSP20 family protein	-	-	GO:0050896//response to stimulus	gi|8250119|emb|CAB93512.1|/2.09967e-78/HSP17.7-a protein [Brassica oleracea var. alboglabra]
Bol009302	609	29	75	11.25	28.65	1.34861	Up	7.45e-06	7.9e-05	-	-	-	-	gi|674893799|emb|CDY39018.1|/1.06665e-65/BnaC01g34820D [Brassica napus]
Bol031356	1992	106.01	274	12.05	30.66	1.34732	Up	8.04e-18	2.66e-16	K01193|1|0.0|1182|ath:AT1G12240|beta-fructofuranosidase [EC:3.2.1.26]	GO:0005618//cell wall;GO:0043231//intracellular membrane-bounded organelle	GO:0004558//alpha-1,4-glucosidase activity	GO:0044238//primary metabolic process	gi|11527241|gb|AAG36942.1|AF274298_1/0/acid invertase [Brassica oleracea]
Bol044773	1143	24	62	4.82	12.26	1.34685	Up	4.81e-05	0.000435272	K00001|1|0.0|650|ath:AT1G64710|alcohol dehydrogenase [EC:1.1.1.1]	-	GO:0003824//catalytic activity;GO:0046914//transition metal ion binding	GO:0008152//metabolic process	gi|674873827|emb|CDY59757.1|/0/BnaC08g49310D [Brassica napus]
Bol005093	1794	64.25	166.02	8.13	20.67	1.34621	Up	2.02e-11	4.29e-10	K09840|1|0.0|1092|aly:ARALYDRAFT_478868|9-cis-epoxycarotenoid dioxygenase [EC:1.13.11.51]	GO:0009532//plastid stroma;GO:0009534//chloroplast thylakoid	GO:0010436//carotenoid dioxygenase activity	GO:0009687//abscisic acid metabolic process;GO:0006972//hyperosmotic response	gi|674934830|emb|CDX98455.1|/0/BnaC05g39200D [Brassica napus]
Bol033309	480	79	204	39.57	100.57	1.34572	Up	1.27e-13	3.16e-12	K01090|1|2e-54|209|sbi:SORBI_01g038410|protein phosphatase [EC:3.1.3.16];K14497|2|1e-32|137|osa:4324182|protein phosphatase 2C [EC:3.1.3.16]	GO:0043234//protein complex	GO:0004721//phosphoprotein phosphatase activity;GO:0043169//cation binding	GO:0006464//cellular protein modification process	gi|674935608|emb|CDX97858.1|/3.18002e-85/BnaC04g40810D [Brassica napus]
Bol034271	1743	38	98	4.95	12.57	1.34448	Up	3.1e-07	4.12e-06	-	GO:0031090//organelle membrane	-	-	gi|674962540|emb|CDX70543.1|/0/BnaC03g06270D [Brassica napus]
Bol036975	2847	36.21	93	2.86	7.24	1.33997	Up	6.02e-07	7.71e-06	K03327|1|0.0|712|aly:ARALYDRAFT_482381|multidrug resistance protein, MATE family	GO:0031090//organelle membrane	GO:0015291//secondary active transmembrane transporter activity	GO:0015893//drug transport;GO:0051707//response to other organism	gi|674948670|emb|CDX84649.1|/0/BnaA03g15810D [Brassica napus]
Bol024467	1164	28	71.99	5.52	13.97	1.33959	Up	1.81e-05	0.000178365	K03145|1|7e-06|50.1|osa:4334559|transcription elongation factor S-II	-	-	-	gi|674919147|emb|CDY14129.1|/0/BnaC02g02460D [Brassica napus]
Bol029005	1446	35.48	91.13	5.6	14.15	1.3373	Up	6.97e-07	8.84e-06	K00128|1|0.0|866|aly:ARALYDRAFT_491006|aldehyde dehydrogenase (NAD+) [EC:1.2.1.3]	GO:0043231//intracellular membrane-bounded organelle	GO:0004030//aldehyde dehydrogenase [NAD(P)+] activity;GO:0005488	GO:0044237//cellular metabolic process	gi|674964754|emb|CDX69216.1|/0/BnaC01g02370D [Brassica napus]
Bol033533	954	96.78	247.97	23.44	59.12	1.33467	Up	4.24e-16	1.26e-14	K09510|1|5e-139|491|rcu:RCOM_1172180|DnaJ homolog subfamily B member 4	-	GO:0005515//protein binding	GO:0044267//cellular protein metabolic process;GO:0050896//response to stimulus	gi|685293797|ref|XP_009137789.1|/3.36741e-163/PREDICTED: dnaJ homolog subfamily B member 1-like [Brassica rapa]
Bol028502	954	621	1591	150.43	379.35	1.33444	Up	2.87e-94	4.09e-92	-	GO:0009526//plastid envelope;GO:0009534//chloroplast thylakoid;GO:0009570//chloroplast stroma;GO:0044436	GO:0005488	GO:0009767//photosynthetic electron transport chain;GO:0009725//response to hormone;GO:0006950//response to stress	gi|674950661|emb|CDX82925.1|/9.19162e-153/BnaC01g13750D [Brassica napus]
Bol029866	2490	75	192.02	6.8	17.13	1.33292	Up	9.64e-13	2.26e-11	K13457|1|2e-15|83.2|pop:POPTR_755797|disease resistance protein RPM1;K06685|4|4e-12|72.0|ath:AT4G19050|maintenance of ploidy protein MOB1 (MPS1 binder 1)	-	-	GO:0006950//response to stress	gi|674923982|emb|CDY09293.1|/0/BnaC03g63230D [Brassica napus]
Bol032747	582	139.96	357.51	57	143.32	1.33021	Up	1.56e-22	6.53e-21	K00083|1|2e-39|160|pop:POPTR_667694|cinnamyl-alcohol dehydrogenase [EC:1.1.1.195]	-	GO:0046914//transition metal ion binding;GO:0016616//oxidoreductase activity, acting on the CH-OH group of donors, NAD or NADP as acceptor	GO:0009699//phenylpropanoid biosynthetic process;GO:0033554//cellular response to stress;GO:0051707//response to other organism	gi|357485389|ref|XP_003612982.1|/1.75765e-59/Cinnamyl alcohol dehydrogenase [Medicago truncatula]
Bol002632	906	29	74	7.41	18.62	1.32931	Up	1.08e-05	0.000110995	-	GO:0009536//plastid	GO:0016791//phosphatase activity	-	gi|674931344|emb|CDY02041.1|/6.71194e-158/BnaC04g14600D [Brassica napus]
Bol011665	3105	936	2389	67.82	170.38	1.32897	Up	1.01e-139	2.09e-137	K11596|1|3e-131|468|aly:ARALYDRAFT_917259|argonaute	-	GO:0003723//RNA binding	GO:0002252	gi|685361129|ref|XP_009115003.1|/0/PREDICTED: protein argonaute 2 [Brassica rapa]
Bol029651	675	354.38	903.99	123.33	309.65	1.32811	Up	6.66e-54	6.18e-52	K00799|1|1e-99|360|aly:ARALYDRAFT_481860|glutathione S-transferase [EC:2.5.1.18]	GO:0016020//membrane;GO:0044424	GO:0042277//peptide binding;GO:0016765//transferase activity, transferring alkyl or aryl (other than methyl) groups	GO:0009404//toxin metabolic process;GO:0006950//response to stress	gi|674848179|emb|CDY72138.1|/1.14086e-125/BnaCnng76180D [Brassica napus]
Bol006861	1125	40	102	8.17	20.5	1.32722	Up	2.3e-07	3.11e-06	-	-	-	-	gi|674895985|emb|CDY36861.1|/8.10801e-178/BnaC08g09860D [Brassica napus]
Bol030784	831	308	785	86.15	216.13	1.32698	Up	5.07e-47	4.15e-45	-	-	-	GO:0009987//cellular process;GO:0010038//response to metal ion;GO:0009725//response to hormone;GO:0048511//rhythmic process;GO:0006970//response to osmotic stress	gi|688953970|ref|NP_001288892.1|/1.44932e-108/protein REVEILLE 7 [Brassica rapa]
Bol013940	822	80	203.8	22.63	56.75	1.32638	Up	3.24e-13	7.85e-12	-	GO:0044464	GO:0003824//catalytic activity	-	gi|685328727|ref|XP_009102512.1|/8.26792e-133/PREDICTED: probable esterase KAI2 [Brassica rapa]
Bol019510	4068	102	260	5.63	14.11	1.32551	Up	1.24e-16	3.82e-15	-	GO:0016020//membrane	-	-	gi|674899086|emb|CDY33879.1|/0/BnaC06g04740D [Brassica napus]
Bol018181	1482	44	112	6.77	16.95	1.32406	Up	6.14e-08	9.01e-07	K04733|1|2e-14|78.6|pop:POPTR_878434|interleukin-1 receptor-associated kinase 4 [EC:2.7.11.1];K13430|2|1e-13|76.3|aly:ARALYDRAFT_909268|serine/threonine-protein kinase PBS1 [EC:2.7.11.1];K05658|4|2e-13|75.9|vvi:100262734|ATP-binding cassette, subfamily B (MDR/TAP), member 1;K00924|5|3e-13|75.1|aly:ARALYDRAFT_489442|[EC:2.7.1.-]	GO:0044464	GO:0030246//carbohydrate binding;GO:0004672//protein kinase activity;GO:0032559	GO:0006464//cellular protein modification process	gi|674926733|emb|CDY06555.1|/8.10696e-126/BnaC02g12790D [Brassica napus]
Bol016675	1434	144.15	365.87	22.93	57.28	1.3208	Up	1.54e-22	6.49e-21	K01920|1|0.0|815|aly:ARALYDRAFT_489590|glutathione synthase [EC:6.3.2.3]	GO:0009536//plastid	GO:0042277//peptide binding;GO:0046872//metal ion binding;GO:0042802//identical protein binding;GO:0016881//acid-amino acid ligase activity;GO:0032559	GO:0009719;GO:0006749//glutathione metabolic process	gi|674953099|emb|CDX80661.1|/0/BnaC07g27830D [Brassica napus]
Bol026558	1041	80	202.99	17.7	44.21	1.32062	Up	4.63e-13	1.11e-11	K00540|1|9e-172|600|aly:ARALYDRAFT_479749|[EC:1.-.-.-]	GO:0031967;GO:0043231//intracellular membrane-bounded organelle;GO:0031224//intrinsic component of membrane	GO:0043169//cation binding;GO:0016682//oxidoreductase activity, acting on diphenols and related substances as donors, oxygen as acceptor	GO:0032501//multicellular organismal process;GO:0006950//response to stress;GO:0007165//signal transduction;GO:0015980//energy derivation by oxidation of organic compounds	gi|674860687|emb|CDY69421.1|/0/BnaCnng63430D [Brassica napus]
Bol029263	1953	2194.46	5565.46	254.56	635.46	1.3198	Up	0	0	K03283|1|0.0|1128|aly:ARALYDRAFT_471804|heat shock 70kDa protein 1/8	GO:0016020//membrane;GO:0030312//external encapsulating structure;GO:0009536//plastid	GO:0016628//oxidoreductase activity, acting on the CH-CH group of donors, NAD or NADP as acceptor;GO:0032559	GO:0006950//response to stress;GO:0044267//cellular protein metabolic process	gi|674949651|emb|CDX83960.1|/0/BnaC08g16850D [Brassica napus]
Bol005653	1701	42	106.38	5.61	13.98	1.31729	Up	1.71e-07	2.35e-06	K12133|1|3e-158|556|ath:AT1G01060|LATE ELONGATED HYPOCOTYL;K12134|3|7e-72|270|ath:AT2G46830|circadian clock associated 1	-	GO:0001071//nucleic acid binding transcription factor activity;GO:0043565//sequence-specific DNA binding	GO:0010038//response to metal ion;GO:0009725//response to hormone;GO:0007623//circadian rhythm;GO:0006970//response to osmotic stress;GO:0043392//negative regulation of DNA binding;GO:0006351//transcription, DNA-templated;GO:0048571//long-day photoperiodism	gi|674952296|emb|CDX80750.1|/0/BnaC03g00040D [Brassica napus]
Bol002468	627	270	681	101.59	252.21	1.31187	Up	2.49e-40	1.8e-38	-	GO:0031224//intrinsic component of membrane	-	-	gi|674914381|emb|CDY18841.1|/6.04322e-91/BnaAnng03060D [Brassica napus]
Bol009457	741	31.22	78.54	9.85	24.38	1.3075	Up	7.95e-06	8.39e-05	-	GO:0043231//intracellular membrane-bounded organelle	GO:0001071//nucleic acid binding transcription factor activity	GO:0006351//transcription, DNA-templated	gi|674941726|emb|CDX91761.1|/1.99394e-116/BnaC08g06800D [Brassica napus]
Bol008327	1086	288	724	61	150.92	1.3069	Up	1.54e-42	1.16e-40	-	-	-	GO:0009743//response to carbohydrate	gi|674874086|emb|CDY59386.1|/1.4728e-144/BnaC09g52680D [Brassica napus]
Bol026181	1041	43	108	9.51	23.52	1.30637	Up	1.47e-07	2.04e-06	K14156|1|0.0|636|ath:AT1G74320|choline/ethanolamine kinase [EC:2.7.1.32 2.7.1.82]	-	GO:0016772//transferase activity, transferring phosphorus-containing groups	-	gi|674960575|emb|CDX73075.1|/0/BnaC06g35230D [Brassica napus]
Bol013744	543	94	236	41.23	101.89	1.30525	Up	6.94e-15	1.89e-13	-	-	-	-	gi|674884942|emb|CDY47573.1|/1.07719e-86/BnaA01g22590D [Brassica napus]
Bol016258	1122	100	251	20.48	50.59	1.30464	Up	9.87e-16	2.85e-14	-	GO:0043231//intracellular membrane-bounded organelle	-	-	gi|685305211|ref|XP_009143328.1|/2.72568e-125/PREDICTED: myrosinase-binding protein-like At2g39310 isoform X2 [Brassica rapa]
Bol008483	1737	232.97	583.37	30.46	75.07	1.30132	Up	1.47e-34	9.28e-33	K13422|1|2e-142|504|rcu:RCOM_0864470|transcription factor MYC2	-	-	-	gi|685326144|ref|XP_009101493.1|/0/PREDICTED: transcription factor MYC3 [Brassica rapa]
Bol016302	1491	62.44	156	9.54	23.47	1.29876	Up	2.37e-10	4.5e-09	K15405|1|0.0|772|aly:ARALYDRAFT_474859|cytochrome P450, family 96, subfamily A, polypeptide 15 (midchain alkane hydroxylase);K00517|3|3e-165|579|ath:AT5G52320|[EC:1.14.-.-];K15402|5|4e-96|350|rcu:RCOM_1376710|cytochrome P450, family 86, subfamily B, polypeptide 1 (fatty acid omega-hydroxylase) [EC:1.14.-.-]	GO:0043231//intracellular membrane-bounded organelle	GO:0005506//iron ion binding;GO:0016713	GO:0006633//fatty acid biosynthetic process	gi|674874790|emb|CDY58383.1|/0/BnaC09g51620D [Brassica napus]
Bol004216	1509	50	125	7.55	18.57	1.29843	Up	1.74e-08	2.73e-07	K02575|1|2e-119|427|gmx:100787888|MFS transporter, NNP family, nitrate/nitrite transporter	GO:0000325//plant-type vacuole	GO:0015103//inorganic anion transmembrane transporter activity	GO:0015698//inorganic anion transport	gi|674942294|emb|CDX91044.1|/0/BnaC02g05530D [Brassica napus]
Bol006500	858	83.54	208.65	22.6	55.56	1.29772	Up	2.97e-13	7.23e-12	K03687|1|2e-96|350|aly:ARALYDRAFT_492124|molecular chaperone GrpE	GO:0005739//mitochondrion	GO:0046914//transition metal ion binding;GO:0005515//protein binding;GO:0032559	GO:0044267//cellular protein metabolic process	gi|674935909|emb|CDX97366.1|/1.72856e-128/BnaC08g12310D [Brassica napus]
Bol005267	1149	35	87	6.99	17.11	1.29148	Up	3e-06	3.42e-05	K00514|1|3e-44|177|rcu:RCOM_1428040|zeta-carotene desaturase [EC:1.3.5.6];K01206|2|2e-30|131|ath:AT1G67830|alpha-L-fucosidase [EC:3.2.1.51]	GO:0044464	GO:0016787//hydrolase activity	GO:0044238//primary metabolic process	gi|674955634|emb|CDX77910.1|/0/BnaC03g53090D [Brassica napus]
Bol022017	447	221	548	119.58	291.84	1.2872	Up	7.03e-32	4.17e-30	K02639|1|2e-65|245|ath:AT1G10960|ferredoxin	GO:0009532//plastid stroma	GO:0043169//cation binding;GO:0051536//iron-sulfur cluster binding	GO:0009314//response to radiation;GO:0022900//electron transport chain	gi|674912457|emb|CDY20591.1|/1.37839e-68/BnaC08g14670D [Brassica napus]
Bol014091	786	121	300	35.88	87.55	1.28693	Up	3.72e-18	1.26e-16	K07025|1|2e-135|479|aly:ARALYDRAFT_668954|putative hydrolase of the HAD superfamily	-	GO:0003824//catalytic activity	-	gi|674921073|emb|CDY12231.1|/5.41302e-147/BnaC04g12610D [Brassica napus]
Bol044585	1011	190	471	43.34	105.74	1.28675	Up	1.29e-27	6.79e-26	K12126|1|4e-10|63.9|aly:ARALYDRAFT_471048|phytochrome-interacting factor 3	-	GO:0005488;GO:0001071//nucleic acid binding transcription factor activity	GO:0007165//signal transduction	gi|674956548|emb|CDX76616.1|/2.89895e-176/BnaC08g32020D [Brassica napus]
Bol020988	849	39	96.64	10.67	26.02	1.28606	Up	1.13e-06	1.39e-05	K08235|1|2e-137|486|aly:ARALYDRAFT_491722|xyloglucan:xyloglucosyl transferase [EC:2.4.1.207]	GO:0005618//cell wall;GO:0005576//extracellular region	GO:0004553//hydrolase activity, hydrolyzing O-glycosyl compounds;GO:0046527//glucosyltransferase activity	GO:0006073//cellular glucan metabolic process	gi|674904781|emb|CDY28175.1|/7.55813e-153/BnaA01g06740D [Brassica napus]
Bol000852	1074	25	62	5.36	13.07	1.28595	Up	8.6e-05	0.000736784	-	-	-	-	gi|674894678|emb|CDY38159.1|/0/BnaA07g02240D [Brassica napus]
Bol022078	2286	347	858	34.3	83.47	1.28305	Up	9.88e-49	8.3e-47	-	GO:0044464	GO:0016788//hydrolase activity, acting on ester bonds	-	gi|674912526|emb|CDY20660.1|/0/BnaC08g13980D [Brassica napus]
Bol013600	222	36	89	43.04	104.73	1.28292	Up	2.57e-06	2.97e-05	-	-	-	-	gi|3549668|emb|CAA20579.1|/1.60152e-08/putative protein [Arabidopsis thaliana]
Bol016546	771	32	79	9.68	23.53	1.28142	Up	9.77e-06	0.000101278	-	-	-	-	gi|674942205|emb|CDX91321.1|/4.81221e-116/BnaC02g27320D [Brassica napus]
Bol045293	2262	158.34	390.92	15.82	38.44	1.28086	Up	5.62e-23	2.43e-21	K00454|1|0.0|1241|aly:ARALYDRAFT_484907|lipoxygenase [EC:1.13.11.12]	GO:0009532//plastid stroma;GO:0009534//chloroplast thylakoid	GO:0046914//transition metal ion binding;GO:0016702//oxidoreductase activity, acting on single donors with incorporation of molecular oxygen, incorporation of two atoms of oxygen	GO:0051707//response to other organism;GO:0006633//fatty acid biosynthetic process;GO:0009694//jasmonic acid metabolic process;GO:0009719;GO:0006950//response to stress	gi|674941826|emb|CDX91565.1|/0/BnaC02g15950D [Brassica napus]
Bol006934	1467	30	74	4.66	11.32	1.28047	Up	1.91e-05	0.000186879	-	-	GO:0016740//transferase activity	-	gi|674909209|emb|CDY23839.1|/0/BnaC04g01980D [Brassica napus]
Bol012194	2883	93.25	229.9	7.28	17.67	1.27929	Up	4.67e-14	1.2e-12	K03695|1|6e-15|81.6|aly:ARALYDRAFT_909516|ATP-dependent Clp protease ATP-binding subunit ClpB;K03696|5|3e-13|76.3|mtr:MTR_8g100040|ATP-dependent Clp protease ATP-binding subunit ClpC	-	-	GO:0009628//response to abiotic stimulus	gi|685373954|ref|XP_009120287.1|/0/PREDICTED: chaperone protein ClpB1 isoform X1 [Brassica rapa]
Bol003662	798	40.8	100.6	11.91	28.9	1.2789	Up	4.75e-07	6.14e-06	K08914|1|8e-153|537|aly:ARALYDRAFT_495512|light-harvesting complex II chlorophyll a/b binding protein 3	GO:0043234//protein complex;GO:0009534//chloroplast thylakoid	-	GO:0006091//generation of precursor metabolites and energy	gi|15239602|ref|NP_200238.1|/2.18707e-151/light-harvesting chlorophyll B-binding protein 3 [Arabidopsis thaliana]
Bol027927	1134	54	133	10.94	26.51	1.27692	Up	9.49e-09	1.54e-07	K00514|1|3e-23|107|rcu:RCOM_1428040|zeta-carotene desaturase [EC:1.3.5.6];K01206|2|4e-19|94.0|ath:AT1G67830|alpha-L-fucosidase [EC:3.2.1.51]	GO:0044464	GO:0016788//hydrolase activity, acting on ester bonds	GO:0044238//primary metabolic process	gi|674872674|emb|CDY61425.1|/0/BnaC03g71620D [Brassica napus]
Bol029112	1326	38.39	94.46	6.62	16.03	1.27587	Up	1.32e-06	1.6e-05	K00688|1|8e-06|50.1|gmx:100779066|starch phosphorylase [EC:2.4.1.1]	-	GO:0031406//carboxylic acid binding	GO:0009725//response to hormone	gi|674912147|emb|CDY21051.1|/0/BnaA08g24740D [Brassica napus]
Bol031342	966	449.95	1106.04	107.59	260.31	1.27469	Up	6.57e-62	6.9e-60	K05933|1|5e-159|558|ath:AT1G12010|aminocyclopropanecarboxylate oxidase [EC:1.14.17.4]	GO:0030312//external encapsulating structure;GO:0009536//plastid;GO:0016020//membrane	GO:0046914//transition metal ion binding;GO:0016641//oxidoreductase activity, acting on the CH-NH2 group of donors, oxygen as acceptor;GO:0016836//hydro-lyase activity	GO:0009720//detection of hormone stimulus;GO:0010039//response to iron ion;GO:0009692;GO:0006970//response to osmotic stress;GO:0072350//tricarboxylic acid metabolic process	gi|559407|emb|CAA57285.1|/2.53865e-174/ACC oxidase [Brassica oleracea]
Bol043523	2892	542	1330	42.2	101.93	1.27226	Up	1.34e-73	1.61e-71	K15336|1|7e-81|300|vvi:100259391|tRNA (cytosine38-C5)-methyltransferase [EC:2.1.1.204];K15078|5|4e-24|112|vvi:100250139|structure-specific endonuclease subunit SLX1 [EC:3.6.1.-]	-	GO:0004672//protein kinase activity;GO:0032559	GO:0006464//cellular protein modification process	gi|685378159|ref|XP_009121882.1|/0/PREDICTED: pentatricopeptide repeat-containing protein At5g12100, mitochondrial [Brassica rapa]
Bol013995	1608	51.32	125.82	7.26	17.52	1.27096	Up	3.04e-08	4.62e-07	K00844|1|0.0|772|aly:ARALYDRAFT_474175|hexokinase [EC:2.7.1.1]	GO:0043231//intracellular membrane-bounded organelle	GO:0004396//hexokinase activity;GO:0032559	GO:0006970//response to osmotic stress;GO:0006796//phosphate-containing compound metabolic process;GO:0006007//glucose catabolic process	gi|674926004|emb|CDY07303.1|/0/BnaC05g26650D [Brassica napus]
Bol012784	1704	49	120	6.53	15.75	1.2702	Up	5.87e-08	8.65e-07	K08145|1|1e-76|285|ppp:PHYPADRAFT_187073|MFS transporter, SP family, solute carrier family 2 (facilitated glucose transporter), member 8	GO:0031224//intrinsic component of membrane	GO:0022891//substrate-specific transmembrane transporter activity	GO:0051707//response to other organism;GO:0006810//transport	gi|674866830|emb|CDY67001.1|/0/BnaC02g48280D [Brassica napus]
Bol027342	1455	67.79	166	10.62	25.61	1.26992	Up	1.12e-10	2.19e-09	K03327|1|0.0|752|aly:ARALYDRAFT_482381|multidrug resistance protein, MATE family	GO:0031090//organelle membrane	GO:0015291//secondary active transmembrane transporter activity	GO:0015893//drug transport;GO:0051707//response to other organism	gi|674949328|emb|CDX84324.1|/0/BnaC04g10860D [Brassica napus]
Bol013090	189	29	71	42.15	101.57	1.26887	Up	3.2e-05	0.00029974	-	GO:0044464	-	-	gi|685261108|ref|XP_009143743.1|/6.8411e-28/PREDICTED: uncharacterized protein LOC103867419 [Brassica rapa]
Bol036627	2178	105.87	258.66	10.99	26.43	1.26599	Up	1.34e-15	3.82e-14	K05359|1|0.0|681|aly:ARALYDRAFT_888494|arogenate/prephenate dehydratase [EC:4.2.1.91 4.2.1.51]	GO:0009536//plastid	GO:0031406//carboxylic acid binding;GO:0016836//hydro-lyase activity	GO:0006558//L-phenylalanine metabolic process	gi|674913789|emb|CDY19368.1|/0/BnaC05g08770D [Brassica napus]
Bol009168	1176	34	83	6.63	15.94	1.26557	Up	7.14e-06	7.6e-05	K03152|1|0.0|709|aly:ARALYDRAFT_478924|4-methyl-5(b-hydroxyethyl)-thiazole monophosphate biosynthesis	GO:0031090//organelle membrane;GO:0043231//intracellular membrane-bounded organelle	-	GO:0006772//thiamine metabolic process;GO:0010038//response to metal ion	gi|674937993|emb|CDX95299.1|/0/BnaC04g28590D [Brassica napus]
Bol025360	1320	714.13	1743.23	123.68	297.17	1.26468	Up	5.12e-95	7.4e-93	K03064|1|1e-06|52.8|smo:SELMODRAFT_157152|26S proteasome regulatory subunit T4	GO:0030312//external encapsulating structure;GO:0009526//plastid envelope;GO:0009534//chloroplast thylakoid;GO:0009570//chloroplast stroma;GO:0005576//extracellular region	GO:0008047//enzyme activator activity;GO:0032559	GO:0009314//response to radiation;GO:0006952//defense response;GO:0019222//regulation of metabolic process;GO:0009719;GO:0010260//organ senescence	gi|674940110|emb|CDX93240.1|/0/BnaC04g46560D [Brassica napus]
Bol037475	687	68	166	23.23	55.81	1.26453	Up	1.93e-10	3.71e-09	K09338|1|3e-104|375|ath:AT3G61890|homeobox-leucine zipper protein	GO:0043231//intracellular membrane-bounded organelle	GO:0001071//nucleic acid binding transcription factor activity;GO:0003677//DNA binding	GO:0009725//response to hormone;GO:0006355//regulation of transcription, DNA-templated;GO:0006970//response to osmotic stress	gi|674851711|emb|CDY71532.1|/2.09033e-130/BnaCnng73330D [Brassica napus]
Bol016168	507	773.9	1888.14	365.39	877.45	1.26388	Up	7.4e-103	1.17e-100	K09510|1|1e-14|77.4|vcn:VOLCADRAFT_57911|DnaJ homolog subfamily B member 4;K09523|2|3e-14|75.9|smo:SELMODRAFT_100291|DnaJ homolog subfamily C member 3	-	GO:0005515//protein binding	GO:0044267//cellular protein metabolic process	gi|674960265|emb|CDX72765.1|/9.94152e-94/BnaC06g32130D [Brassica napus]
Bol024478	543	91	222	39.91	95.84	1.26388	Up	1.8e-13	4.42e-12	K09286|1|2e-46|182|aly:ARALYDRAFT_487335|EREBP-like factor	GO:0043231//intracellular membrane-bounded organelle	GO:0005488;GO:0001071//nucleic acid binding transcription factor activity	GO:0009411//response to UV;GO:0000302//response to reactive oxygen species;GO:0009408//response to heat;GO:0006351//transcription, DNA-templated	gi|674904497|emb|CDY28490.1|/3.69367e-95/BnaC02g36700D [Brassica napus]
Bol010993	1386	76	185	12.52	29.99	1.26025	Up	2e-11	4.26e-10	K00485|1|9e-163|571|ath:AT1G12200|dimethylaniline monooxygenase (N-oxide forming) [EC:1.14.13.8];K11816|5|4e-18|90.9|aly:ARALYDRAFT_487963|YUCCA family monooxygenase [EC:1.14.13.-]	-	GO:0016709//oxidoreductase activity, acting on paired donors, with incorporation or reduction of molecular oxygen, NAD(P)H as one donor, and incorporation of one atom of oxygen;GO:0050662//coenzyme binding;GO:0000166//nucleotide binding	GO:0019761//glucosinolate biosynthetic process	gi|674901125|emb|CDY31813.1|/0/BnaC09g13360D [Brassica napus]
Bol042490	1743	28.31	68.85	3.69	8.83	1.25879	Up	5.35e-05	0.000479808	K09571|1|3e-65|248|ath:AT3G25230|FK506-binding protein 4/5 [EC:5.2.1.8]	GO:0043231//intracellular membrane-bounded organelle	GO:0005488	GO:0006950//response to stress;GO:0010038//response to metal ion	gi|674918131|emb|CDY15096.1|/0/BnaC03g44570D [Brassica napus]
Bol007329	816	2830.03	6879.08	806.84	1930.38	1.25853	Up	0	0	K03283|1|2e-94|343|ath:AT3G12580|heat shock 70kDa protein 1/8	GO:0043231//intracellular membrane-bounded organelle;GO:0030312//external encapsulating structure;GO:0031090//organelle membrane	GO:0019899//enzyme binding;GO:0032559	GO:0009642//response to light intensity;GO:0051707//response to other organism;GO:0010038//response to metal ion;GO:0000302//response to reactive oxygen species;GO:0032446//protein modification by small protein conjugation	gi|674879466|emb|CDY52661.1|/5.71315e-94/BnaC01g38510D [Brassica napus]
Bol010980	681	35.95	87.21	12.39	29.6	1.25642	Up	3e-06	3.42e-05	K14564|1|5e-30|129|vvi:100267928|nucleolar protein 56	GO:0030312//external encapsulating structure	-	-	gi|674952704|emb|CDX81158.1|/4.6089e-98/BnaC03g04120D [Brassica napus]
Bol008899	459	172.05	417	90.45	215.78	1.25437	Up	9.66e-24	4.32e-22	K13993|1|1e-57|219|aly:ARALYDRAFT_474482|HSP20 family protein	-	-	GO:0000302//response to reactive oxygen species;GO:0009408//response to heat;GO:0009642//response to light intensity	gi|674876348|emb|CDY56096.1|/1.40583e-65/BnaC02g44300D [Brassica napus]
Bol022335	1164	145.48	352.22	28.68	68.35	1.2529	Up	2.51e-20	9.44e-19	-	GO:0044464	-	GO:0009725//response to hormone;GO:0006970//response to osmotic stress	gi|674952967|emb|CDX80529.1|/0/BnaC07g29150D [Brassica napus]
Bol001891	426	145	351	82.68	196.99	1.25251	Up	3.54e-20	1.33e-18	K08917|1|3e-08|55.5|ath:AT1G15820|light-harvesting complex II chlorophyll a/b binding protein 6	GO:0009526//plastid envelope;GO:0009532//plastid stroma	-	GO:0006952//defense response	gi|565106|gb|AAA52230.1|/2.18404e-66/cold-responsive gene product [Brassica oleracea]
Bol019050	441	119	288	65.34	155.65	1.25227	Up	8.04e-17	2.48e-15	-	-	-	-	gi|674914544|emb|CDY18681.1|/5.30021e-52/BnaA09g07140D [Brassica napus]
Bol013163	783	127.51	308.5	37.96	90.39	1.25168	Up	6.02e-18	2e-16	K13464|1|2e-89|326|ath:AT1G19180|jasmonate ZIM domain-containing protein	-	GO:0005488	GO:0006952//defense response;GO:0009719;GO:0009791//post-embryonic development;GO:0007165//signal transduction;GO:0048229//gametophyte development	gi|674949472|emb|CDX83781.1|/1.24147e-135/BnaC08g18640D [Brassica napus]
Bol020950	204	74	179	97.95	233.21	1.25151	Up	5.44e-11	1.1e-09	-	-	-	-	gi|674964135|emb|CDX68597.1|/2.0362e-35/BnaC01g08560D [Brassica napus]
Bol013224	534	88.96	214.96	39.73	94.48	1.24978	Up	5.67e-13	1.35e-11	K13448|1|5e-74|274|ath:AT1G18210|calcium-binding protein CML	GO:0016020//membrane;GO:0043231//intracellular membrane-bounded organelle	GO:0046872//metal ion binding	-	gi|674949551|emb|CDX83860.1|/1.58102e-79/BnaC08g17850D [Brassica napus]
Bol036741	684	282.79	682.51	97.05	230.54	1.24822	Up	1.22e-37	8.3e-36	K00799|1|9e-113|404|aly:ARALYDRAFT_888299|glutathione S-transferase [EC:2.5.1.18]	GO:0009536//plastid	GO:0016765//transferase activity, transferring alkyl or aryl (other than methyl) groups	GO:0043434//response to peptide hormone;GO:0009404//toxin metabolic process;GO:0048528//post-embryonic root development;GO:0009416//response to light stimulus	gi|674894880|emb|CDY37984.1|/2.28869e-129/BnaC05g07900D [Brassica napus]
Bol027435	786	143	345	42.4	100.69	1.24778	Up	9.51e-20	3.48e-18	-	-	-	-	gi|685305905|ref|XP_009143681.1|/1.29738e-124/PREDICTED: EID1-like F-box protein 3 [Brassica rapa]
Bol024781	936	51	122.98	12.6	29.91	1.2472	Up	8.63e-08	1.25e-06	-	GO:0043231//intracellular membrane-bounded organelle	-	GO:0006970//response to osmotic stress	gi|674872725|emb|CDY61348.1|/1.36329e-177/BnaC03g74760D [Brassica napus]
Bol021326	1248	77.45	186.15	14.21	33.62	1.24241	Up	2.43e-11	5.11e-10	K02291|1|0.0|656|ath:AT5G17230|phytoene synthase [EC:2.5.1.32]	GO:0009536//plastid	GO:0004337//geranyltranstransferase activity	GO:0008152//metabolic process	gi|685270297|ref|XP_009126171.1|/0/PREDICTED: phytoene synthase, chloroplastic-like [Brassica rapa]
Bol036910	807	29	69.62	8.36	19.77	1.24174	Up	6.48e-05	0.000569355	K05283|1|1e-14|78.6|aly:ARALYDRAFT_354960|phosphatidylinositol glycan, class W [EC:2.3.-.-];K15692|2|2e-11|67.8|sbi:SORBI_06g034040|E3 ubiquitin-protein ligase RNF13 [EC:6.3.2.19];K11982|4|4e-10|63.5|gmx:100813674|E3 ubiquitin-protein ligase RNF115/126 [EC:6.3.2.19]	-	-	GO:0009743//response to carbohydrate;GO:0006950//response to stress	gi|674871901|emb|CDY62405.1|/1.416e-113/BnaCnng40210D [Brassica napus]
Bol016392	918	872	2095	219.86	519.9	1.24165	Up	1.2e-110	2e-108	K10144|1|2e-141|499|pop:POPTR_654056|RING finger and CHY zinc finger domain-containing protein 1 [EC:6.3.2.19]	-	GO:0046914//transition metal ion binding	-	gi|674877177|emb|CDY54900.1|/2.0533e-178/BnaC02g48590D [Brassica napus]
Bol025528	858	75.92	182.37	20.54	48.56	1.24133	Up	3.3e-11	6.85e-10	K09872|1|5e-149|525|ath:AT2G37170|aquaporin PIP	GO:0031224//intrinsic component of membrane;GO:0009536//plastid	GO:0005372//water transmembrane transporter activity	GO:0009414//response to water deprivation;GO:0009725//response to hormone;GO:0042044//fluid transport	gi|674941936|emb|CDX91340.1|/4.08574e-154/BnaC04g08100D [Brassica napus]
Bol024680	786	30	72	8.9	21.01	1.2392	Up	3.88e-05	0.000357436	K05906|1|2e-08|57.4|pop:POPTR_764062|prenylcysteine oxidase / farnesylcysteine lyase [EC:1.8.3.5 1.8.3.6]	-	GO:0016741	GO:0006730//one-carbon metabolic process	gi|674892727|emb|CDY40123.1|/8.35109e-148/BnaC02g00070D [Brassica napus]
Bol015013	1050	3186	7626	698.72	1646.14	1.2363	Up	0	0	-	GO:0043231//intracellular membrane-bounded organelle	GO:0001071//nucleic acid binding transcription factor activity;GO:0003677//DNA binding	GO:0009642//response to light intensity;GO:0000302//response to reactive oxygen species;GO:0009743//response to carbohydrate;GO:0009408//response to heat;GO:0006351//transcription, DNA-templated;GO:0006986//response to unfolded protein	gi|674911697|emb|CDY21503.1|/0/BnaC03g26940D [Brassica napus]
Bol034876	819	112	268.02	31.81	74.92	1.23587	Up	1.83e-15	5.18e-14	K13464|1|5e-98|355|ath:AT1G72450|jasmonate ZIM domain-containing protein	-	GO:0005488	GO:0006950//response to stress;GO:0009719	gi|674853547|emb|CDY71173.1|/1.59511e-144/BnaC02g45660D [Brassica napus]
Bol023294	582	242	579	98.56	232.11	1.23573	Up	1.3e-31	7.6e-30	-	-	-	GO:0006950//response to stress;GO:0015995//chlorophyll biosynthetic process;GO:0009639//response to red or far red light;GO:0009411//response to UV	gi|674885980|emb|CDY46608.1|/9.57768e-82/BnaCnng14300D [Brassica napus]
Bol005359	546	519.88	1241.24	226.69	532.71	1.23263	Up	9.71e-66	1.07e-63	K01602|1|5e-94|341|aly:ARALYDRAFT_494137|ribulose-bisphosphate carboxylase small chain [EC:4.1.1.39]	GO:0009536//plastid	GO:0016491//oxidoreductase activity;GO:0016831//carboxy-lyase activity	GO:0043094//cellular metabolic compound salvage;GO:0015977//carbon fixation	gi|665516996|gb|AIF75340.1|/1.16767e-96/chloroplast ribulose 1,5-bisphosphate carboxylase/oxygenase small subunit, partial [Brassica oleracea]
Bol012158	717	31	74	10.12	23.78	1.23254	Up	3.31e-05	0.000309018	-	GO:0009536//plastid	-	-	gi|674902725|emb|CDY30253.1|/4.03862e-135/BnaC04g31640D [Brassica napus]
Bol001123	489	52	123.98	25.53	59.91	1.2306	Up	1.04e-07	1.47e-06	-	GO:0043231//intracellular membrane-bounded organelle	-	GO:0050896//response to stimulus	gi|674879074|emb|CDY53014.1|/4.9539e-89/BnaC04g00160D [Brassica napus]
Bol036289	546	120	286	52.32	122.74	1.23017	Up	2.7e-16	8.1e-15	K00344|1|4e-73|271|ath:AT5G61510|NADPH2:quinone reductase [EC:1.6.5.5]	-	GO:0046914//transition metal ion binding;GO:0003824//catalytic activity	GO:0008152//metabolic process;GO:0009642//response to light intensity;GO:0048869//cellular developmental process	gi|674848667|emb|CDY72063.1|/5.25362e-89/BnaCnng75810D [Brassica napus]
Bol033832	972	133	317	31.6	74.13	1.23013	Up	6.68e-18	2.22e-16	K00064|1|1e-156|550|ath:AT4G33670|D-threo-aldose 1-dehydrogenase [EC:1.1.1.122]	-	GO:0016646	GO:0019852//L-ascorbic acid metabolic process	gi|674960960|emb|CDX72420.1|/1.90231e-169/BnaC07g44420D [Brassica napus]
Bol005993	3012	58	138	4.33	10.15	1.22904	Up	1.45e-08	2.29e-07	K04733|1|7e-62|237|smo:SELMODRAFT_33807|interleukin-1 receptor-associated kinase 4 [EC:2.7.11.1];K13416|2|4e-61|235|ath:AT4G33430|brassinosteroid insensitive 1-associated receptor kinase 1 [EC:2.7.10.1 2.7.11.1]	GO:0016020//membrane	GO:0004672//protein kinase activity;GO:0032559	GO:0006464//cellular protein modification process	gi|674873526|emb|CDY60204.1|/0/BnaCnng35830D [Brassica napus]
Bol010454	624	35	83.3	13.24	31.01	1.22783	Up	1.23e-05	0.000125468	K09286|1|2e-33|140|ath:AT4G25480|EREBP-like factor	-	GO:0001071//nucleic acid binding transcription factor activity;GO:0003677//DNA binding	GO:0048506;GO:0040007//growth;GO:0006970//response to osmotic stress;GO:0009686//gibberellin biosynthetic process;GO:0006351//transcription, DNA-templated	gi|674875671|emb|CDY57075.1|/2.3376e-103/BnaCnng31550D [Brassica napus]
Bol035916	309	37	88	30.14	70.55	1.22697	Up	6.3e-06	6.81e-05	-	GO:0009536//plastid	-	-	gi|674871096|emb|CDY63598.1|/6.11616e-53/BnaUnng00860D [Brassica napus]
Bol021321	1041	438.6	1042.06	97.05	226.95	1.22557	Up	5.57e-55	5.29e-53	K01501|1|4e-156|548|ath:AT3G44300|nitrilase [EC:3.5.5.1];K13035|4|1e-120|431|aly:ARALYDRAFT_662033|beta-cyano-L-alanine hydratase/nitrilase [EC:3.5.5.1 3.5.5.4]	GO:0009536//plastid;GO:0005576//extracellular region;GO:0016020//membrane	GO:0018822//nitrile hydratase activity;GO:0000257//nitrilase activity	GO:0051707//response to other organism;GO:0009683//indoleacetic acid metabolic process;GO:0010038//response to metal ion	gi|674930791|emb|CDY02731.1|/0/BnaC02g07040D [Brassica napus]
Bol008782	2046	847.03	2012	93.71	219.1	1.22531	Up	3.49e-104	5.6e-102	K03283|1|0.0|1193|ath:AT5G09590|heat shock 70kDa protein 1/8;K04043|2|0.0|1115|gmx:100804559|molecular chaperone DnaK	GO:0031090//organelle membrane;GO:0030312//external encapsulating structure;GO:0009536//plastid	GO:0005515//protein binding;GO:0032559	GO:0006970//response to osmotic stress;GO:0044267//cellular protein metabolic process;GO:0051707//response to other organism;GO:0010038//response to metal ion	gi|674952678|emb|CDX81132.1|/0/BnaC03g03860D [Brassica napus]
Bol032230	801	47.62	112.96	13.84	32.32	1.22358	Up	3.23e-07	4.28e-06	K08913|1|2e-140|496|aly:ARALYDRAFT_484556|light-harvesting complex II chlorophyll a/b binding protein 2	GO:0009526//plastid envelope;GO:0043234//protein complex;GO:0009534//chloroplast thylakoid	GO:0046906//tetrapyrrole binding	GO:0009639//response to red or far red light;GO:0006091//generation of precursor metabolites and energy	gi|674933375|emb|CDY00149.1|/1.21159e-141/BnaC09g01520D [Brassica napus]
Bol018633	1167	78	185	15.34	35.8	1.22266	Up	5.8e-11	1.17e-09	K08818|1|2e-09|62.0|vvi:100246062|cell division cycle 2-like [EC:2.7.11.22]	GO:0009536//plastid;GO:0016020//membrane	-	-	gi|674890026|emb|CDY42723.1|/8.67515e-138/BnaA03g53760D [Brassica napus]
Bol040168	546	1400.01	3314.97	610.45	1422.71	1.2207	Up	3.01e-169	7.68e-167	K01602|1|2e-94|342|aly:ARALYDRAFT_494137|ribulose-bisphosphate carboxylase small chain [EC:4.1.1.39]	GO:0009536//plastid	GO:0016491//oxidoreductase activity;GO:0016831//carboxy-lyase activity	GO:0043094//cellular metabolic compound salvage;GO:0015977//carbon fixation	gi|665516950|gb|AIF75317.1|/1.16767e-96/chloroplast ribulose 1,5-bisphosphate carboxylase/oxygenase small subunit, partial [Brassica rapa]
Bol045922	339	30	71	22.02	51.29	1.21986	Up	5.51e-05	0.000490681	-	GO:0043231//intracellular membrane-bounded organelle	GO:0001071//nucleic acid binding transcription factor activity	GO:0006351//transcription, DNA-templated	gi|685367102|ref|XP_009117558.1|/7.76873e-48/PREDICTED: ethylene-responsive transcription factor ERF017-like [Brassica rapa]
Bol033289	390	30	71	18.85	43.9	1.21966	Up	5.51e-05	0.000490806	K00799|1|3e-57|218|ath:AT2G29460|glutathione S-transferase [EC:2.5.1.18]	GO:0044424	GO:0003824//catalytic activity	GO:0009404//toxin metabolic process	gi|674935634|emb|CDX97884.1|/9.55219e-70/BnaC04g40550D [Brassica napus]
Bol027967	255	41	97	41.63	96.95	1.21962	Up	2.35e-06	2.75e-05	-	-	-	-	gi|674888870|emb|CDY43838.1|/1.18278e-27/BnaC03g14710D [Brassica napus]
Bol027265	720	73.21	173.2	23.8	55.42	1.21945	Up	2.5e-10	4.74e-09	-	GO:0009941//chloroplast envelope	GO:0046872//metal ion binding;GO:0016702//oxidoreductase activity, acting on single donors with incorporation of molecular oxygen, incorporation of two atoms of oxygen	GO:0051707//response to other organism;GO:0006631//fatty acid metabolic process;GO:0009725//response to hormone;GO:0009414//response to water deprivation;GO:0006970//response to osmotic stress	gi|674913720|emb|CDY19488.1|/3.56932e-131/BnaC04g11110D [Brassica napus]
Bol033747	1383	44	103.9	7.26	16.88	1.21727	Up	1.46e-06	1.75e-05	K13424|1|2e-07|55.5|rcu:RCOM_0849600|WRKY transcription factor 33	GO:0043231//intracellular membrane-bounded organelle	GO:0001071//nucleic acid binding transcription factor activity;GO:0003677//DNA binding;GO:0005515//protein binding	GO:0009743//response to carbohydrate;GO:0050688//regulation of defense response to virus;GO:0006351//transcription, DNA-templated	gi|674960868|emb|CDX72328.1|/1.76086e-111/BnaC07g43500D [Brassica napus]
Bol030447	915	44.47	105	11.25	26.15	1.21689	Up	7.33e-07	9.25e-06	K09422|1|7e-104|375|aly:ARALYDRAFT_488379|myb proto-oncogene protein, plant	-	GO:0001071//nucleic acid binding transcription factor activity	GO:0010038//response to metal ion;GO:0009725//response to hormone;GO:0006970//response to osmotic stress;GO:0006351//transcription, DNA-templated;GO:0000904//cell morphogenesis involved in differentiation	gi|674906552|emb|CDY26411.1|/1.21373e-130/BnaC09g42570D [Brassica napus]
Bol031632	519	692	1634	318.6	740.48	1.21671	Up	4.85e-84	6.35e-82	K13993|1|3e-64|242|aly:ARALYDRAFT_681086|HSP20 family protein	GO:0043231//intracellular membrane-bounded organelle	-	GO:0006950//response to stress	gi|674947643|emb|CDX86006.1|/5.79455e-76/BnaC06g21280D [Brassica napus]
Bol018040	300	839.85	1983.01	707.44	1644.1	1.21662	Up	9.06e-102	1.41e-99	K00924|1|1e-14|75.9|osa:4342410|[EC:2.7.1.-]	-	GO:0004674//protein serine/threonine kinase activity;GO:0032559	GO:0006464//cellular protein modification process;GO:0032501//multicellular organismal process;GO:0006972//hyperosmotic response;GO:0009926//auxin polar transport;GO:0023052//signaling	gi|380704964|gb|AFD97324.1|/8.34417e-50/kinase CIPK6 [Brassica napus]
Bol022084	2373	57.16	134.97	5.44	12.64	1.21632	Up	3.35e-08	5.08e-07	K00924|1|2e-128|458|aly:ARALYDRAFT_473063|[EC:2.7.1.-]	GO:0044462;GO:0016020//membrane	GO:0016301//kinase activity;GO:0032559	GO:0032501//multicellular organismal process;GO:0006950//response to stress;GO:0006468//protein phosphorylation;GO:0007167//enzyme linked receptor protein signaling pathway	gi|674912533|emb|CDY20667.1|/0/BnaC08g13910D [Brassica napus]
Bol014453	1209	142	335	26.92	62.51	1.21541	Up	1.66e-18	5.73e-17	-	GO:0009526//plastid envelope;GO:0009570//chloroplast stroma;GO:0005576//extracellular region	GO:0048037//cofactor binding;GO:0008187//poly-pyrimidine tract binding	GO:0042254//ribosome biogenesis;GO:0008152//metabolic process	gi|674944495|emb|CDX89175.1|/0/BnaA04g00110D [Brassica napus]
Bol036718	2091	70	165	7.57	17.57	1.21475	Up	7.89e-10	1.42e-08	K08332|1|2e-13|75.9|vcn:VOLCADRAFT_41528|vacuolar protein 8;K14431|4|5e-13|74.7|aly:ARALYDRAFT_311885|transcription factor TGA	GO:0043234//protein complex	GO:0046914//transition metal ion binding;GO:0019787//ubiquitin-like protein transferase activity	GO:0032446//protein modification by small protein conjugation	gi|674877075|emb|CDY55050.1|/0/BnaCnng28090D [Brassica napus]
Bol044885	1422	126	297	20.22	46.9	1.2138	Up	1.49e-16	4.55e-15	K01184|1|9e-96|348|rcu:RCOM_1063390|polygalacturonase [EC:3.2.1.15]	-	GO:0004553//hydrolase activity, hydrolyzing O-glycosyl compounds	GO:0044238//primary metabolic process;GO:0045229//external encapsulating structure organization	gi|674889426|emb|CDY43307.1|/0/BnaC06g01610D [Brassica napus]
Bol027669	921	261	615	65.58	152.1	1.21369	Up	1.37e-32	8.25e-31	K03671|1|4e-09|60.5|osa:4342618|thioredoxin 1	GO:0009526//plastid envelope;GO:0031976;GO:0009532//plastid stroma	GO:0005488;GO:0015036//disulfide oxidoreductase activity	GO:0018904;GO:0006950//response to stress;GO:0019725//cellular homeostasis	gi|674960727|emb|CDX73227.1|/7.56354e-157/BnaC06g36750D [Brassica napus]
Bol021652	681	346.84	815.76	119.58	276.83	1.21102	Up	1.29e-42	9.76e-41	-	GO:0016020//membrane;GO:0044424	GO:0008172//S-methyltransferase activity	GO:0006950//response to stress;GO:0006730//one-carbon metabolic process;GO:0019759	gi|685303055|ref|XP_009142236.1|/8.61174e-129/PREDICTED: probable thiocyanate methyltransferase 2 [Brassica rapa]
Bol040128	1398	31.64	74.35	5.17	11.95	1.20877	Up	3.31e-05	0.000309101	K14329|1|6e-97|352|ath:AT5G61160|agmatine coumaroyltransferase [EC:2.3.1.64 2.3.1.-];K13065|3|3e-21|101|osa:4336306|shikimate O-hydroxycinnamoyltransferase [EC:2.3.1.133]	-	GO:0016746//transferase activity, transferring acyl groups	-	gi|674855079|emb|CDY70863.1|/0/BnaCnng70090D [Brassica napus]
Bol025001	447	28.24	66.29	15.28	35.3	1.20802	Up	0.000107985	0.000904704	K03028|1|2e-20|96.3|aly:ARALYDRAFT_913671|26S proteasome regulatory subunit N1	GO:0000502//proteasome complex	-	GO:0009057//macromolecule catabolic process	gi|674959998|emb|CDX73682.1|/1.17503e-43/BnaC08g23210D [Brassica napus]
Bol038389	1662	121.01	284	16.55	38.23	1.20787	Up	8.87e-16	2.57e-14	K01904|1|0.0|848|aly:ARALYDRAFT_479643|4-coumarate--CoA ligase [EC:6.2.1.12]	-	GO:0016405//CoA-ligase activity	GO:0009698//phenylpropanoid metabolic process	gi|674926945|emb|CDY06431.1|/0/BnaC05g30990D [Brassica napus]
Bol013335	981	55	129	12.94	29.88	1.20734	Up	6.45e-08	9.46e-07	-	GO:0009526//plastid envelope;GO:0009532//plastid stroma;GO:0009534//chloroplast thylakoid	-	GO:0006950//response to stress	gi|674906956|emb|CDY26101.1|/1.38437e-167/BnaC06g10950D [Brassica napus]
Bol037829	1125	32	75	6.53	15.07	1.20652	Up	3.98e-05	0.000365219	K03859|1|6e-98|355|ath:AT2G34980|phosphatidylinositol glycan, class C	GO:0043234//protein complex;GO:0044464	GO:0016740//transferase activity	GO:0009856//pollination;GO:0006497//protein lipidation;GO:0000904//cell morphogenesis involved in differentiation	gi|567212581|ref|XP_006410654.1|/1.08378e-97/hypothetical protein EUTSA_v10016993mg [Eutrema salsugineum]
Bol044941	303	373	874	310.66	716.49	1.20561	Up	3.81e-45	3.02e-43	-	-	-	-	gi|674920652|emb|CDY12540.1|/2.41462e-57/BnaC06g00660D [Brassica napus]
Bol041917	1485	152	356	23.33	53.78	1.20488	Up	2.51e-19	8.97e-18	K00517|1|1e-133|474|ath:AT4G37310|[EC:1.14.-.-]	GO:0044464	GO:0016491//oxidoreductase activity;GO:0005506//iron ion binding	GO:0008152//metabolic process	gi|685331141|ref|XP_009103432.1|/0/PREDICTED: cytochrome P450 81D1-like isoform X1 [Brassica rapa]
Bol000358	483	651.67	1526.04	324.2	747.25	1.20471	Up	1.47e-77	1.83e-75	K13993|1|2e-58|222|aly:ARALYDRAFT_496104|HSP20 family protein	-	-	GO:0000302//response to reactive oxygen species;GO:0009408//response to heat;GO:0009642//response to light intensity	gi|674963076|emb|CDX71079.1|/5.7769e-66/BnaC03g11630D [Brassica napus]
Bol041395	897	50	117	12.91	29.74	1.20392	Up	2.82e-07	3.77e-06	K12471|1|1e-15|82.0|pop:POPTR_552810|epsin	-	-	-	gi|674859247|emb|CDY69819.1|/1.56621e-167/BnaCnng65510D [Brassica napus]
Bol041059	2022	91.73	214.33	10.27	23.62	1.20157	Up	2.76e-12	6.25e-11	K03798|1|0.0|967|aly:ARALYDRAFT_678261|cell division protease FtsH [EC:3.4.24.-]	GO:0031224//intrinsic component of membrane;GO:0009526//plastid envelope;GO:0009534//chloroplast thylakoid	GO:0004175//endopeptidase activity;GO:0046914//transition metal ion binding;GO:0042623//ATPase activity, coupled;GO:0032559	GO:0044257//cellular protein catabolic process	gi|674923069|emb|CDY10198.1|/0/BnaC05g04410D [Brassica napus]
Bol015725	2565	125	292	10.99	25.27	1.20123	Up	4.75e-16	1.41e-14	K14409|1|1e-56|220|ppp:PHYPADRAFT_96795|protein SMG7	-	-	-	gi|674886300|emb|CDY46283.1|/0/BnaC05g21730D [Brassica napus]
Bol008151	903	30	70	7.69	17.67	1.20025	Up	7.78e-05	0.000671774	-	-	-	-	gi|674873106|emb|CDY60822.1|/1.21896e-151/BnaAnng17250D [Brassica napus]
Bol035752	654	36	84	12.95	29.75	1.19994	Up	1.47e-05	0.000147902	-	GO:0009534//chloroplast thylakoid	-	-	gi|674916637|emb|CDY16601.1|/2.95688e-91/BnaC09g36720D [Brassica napus]
Bol001491	1152	117	273	23.31	53.54	1.19967	Up	4.51e-15	1.24e-13	K05279|1|1e-80|298|ath:AT5G54160|flavonol 3-O-methyltransferase [EC:2.1.1.76];K13066|3|3e-79|293|pop:POPTR_824484|caffeic acid 3-O-methyltransferase [EC:2.1.1.68]	GO:0044444//cytoplasmic part	GO:0008168//methyltransferase activity	GO:0009699//phenylpropanoid biosynthetic process	gi|674965811|emb|CDX68054.1|/0/BnaA07g20940D [Brassica napus]
Bol045771	735	99	231	31.5	72.33	1.19924	Up	5.62e-13	1.34e-11	-	-	-	-	gi|674956737|emb|CDX76805.1|/1.23382e-102/BnaC08g33910D [Brassica napus]
Bol033595	927	37.66	87.83	9.4	21.58	1.19896	Up	8.89e-06	9.31e-05	-	GO:0009536//plastid	GO:0016741	GO:0006730//one-carbon metabolic process	gi|674877674|emb|CDY54271.1|/6.22833e-175/BnaC07g50730D [Brassica napus]
Bol039137	1203	33	77	6.29	14.44	1.19894	Up	3.38e-05	0.000315137	-	-	-	-	gi|674907022|emb|CDY26009.1|/4.17897e-167/BnaC06g06150D [Brassica napus]
Bol044700	1287	181	422	32.17	73.83	1.19849	Up	1.93e-22	8.06e-21	-	-	-	-	gi|674956771|emb|CDX76839.1|/0/BnaC08g34250D [Brassica napus]
Bol024765	546	178.61	416.23	77.88	178.64	1.19773	Up	3.07e-22	1.27e-20	K01602|1|2e-93|338|aly:ARALYDRAFT_494137|ribulose-bisphosphate carboxylase small chain [EC:4.1.1.39]	GO:0009536//plastid	GO:0016491//oxidoreductase activity;GO:0016831//carboxy-lyase activity	GO:0043094//cellular metabolic compound salvage;GO:0015977//carbon fixation	gi|674865483|emb|CDY67657.1|/5.24145e-97/BnaCnng55860D [Brassica napus]
Bol029072	1182	72.96	169.99	14.16	32.47	1.19729	Up	5.76e-10	1.05e-08	K13420|1|2e-17|88.6|sbi:SORBI_06g028760|LRR receptor-like serine/threonine-protein kinase FLS2 [EC:2.7.11.1]	GO:0016020//membrane	-	-	gi|674964680|emb|CDX69142.1|/0/BnaC01g03110D [Brassica napus]
Bol027383	591	58	135	23.24	53.24	1.1959	Up	4e-08	6.01e-07	K08064|1|2e-28|123|smo:SELMODRAFT_38090|nuclear transcription factor Y, alpha	GO:0005667//transcription factor complex	GO:0003676//nucleic acid binding;GO:0001071//nucleic acid binding transcription factor activity	GO:0048506	gi|674949289|emb|CDX84285.1|/2.06702e-103/BnaC04g10470D [Brassica napus]
Bol010837	390	104	242	65.33	149.63	1.19558	Up	1.83e-13	4.51e-12	-	GO:0009532//plastid stroma	GO:0005488	GO:0009314//response to radiation;GO:0018149//peptide cross-linking;GO:0015977//carbon fixation;GO:0034285;GO:0009890//negative regulation of biosynthetic process	gi|674908023|emb|CDY25110.1|/2.77926e-69/BnaC06g18520D [Brassica napus]
Bol030476	1527	100.53	233.7	14.99	34.31	1.19463	Up	4.8e-13	1.15e-11	-	-	-	-	gi|674906597|emb|CDY26456.1|/0/BnaC09g42120D [Brassica napus]
Bol020770	1116	71	165	14.62	33.44	1.19363	Up	1.32e-09	2.33e-08	-	-	-	-	gi|674871010|emb|CDY63725.1|/3.26628e-163/BnaC02g48850D [Brassica napus]
Bol001145	1185	41.11	95.54	7.96	18.2	1.1931	Up	4.65e-06	5.15e-05	K00855|1|0.0|722|aly:ARALYDRAFT_890765|phosphoribulokinase [EC:2.7.1.19]	GO:0009532//plastid stroma;GO:0009526//plastid envelope;GO:0009534//chloroplast thylakoid;GO:0005576//extracellular region	GO:0016301//kinase activity;GO:0032559	GO:0006952//defense response;GO:0044238//primary metabolic process;GO:0006796//phosphate-containing compound metabolic process	gi|685309184|ref|XP_009145215.1|/0/PREDICTED: phosphoribulokinase, chloroplastic [Brassica rapa]
Bol002400	843	59	137	16.26	37.16	1.19242	Up	3.41e-08	5.16e-07	K07025|1|2e-109|393|gmx:100796466|putative hydrolase of the HAD superfamily	-	GO:0003824//catalytic activity	-	gi|674922854|emb|CDY10459.1|/1.28573e-152/BnaCnng03600D [Brassica napus]
Bol025484	3081	30.32	70.24	2.21	5.05	1.19224	Up	7.78e-05	0.000671609	K13459|1|9e-20|97.8|rcu:RCOM_1047690|disease resistance protein RPS2;K03013|3|7e-17|88.2|vvi:100258335|DNA-directed RNA polymerases I, II, and III subunit RPABC1;K13457|5|9e-15|81.3|zma:606485|disease resistance protein RPM1	-	-	GO:0006952//defense response;GO:0009987//cellular process	gi|674932947|emb|CDY00371.1|/0/BnaC07g14550D [Brassica napus]
Bol007002	1134	247	573	50.03	114.22	1.19095	Up	1.24e-29	6.85e-28	K13430|1|8e-124|441|pop:POPTR_413452|serine/threonine-protein kinase PBS1 [EC:2.7.11.1]	GO:0009526//plastid envelope	GO:0004672//protein kinase activity;GO:0032559	GO:0006464//cellular protein modification process	gi|685349131|ref|XP_009110218.1|/0/PREDICTED: serine/threonine-protein kinase PBS1 [Brassica rapa]
Bol040203	420	333	772	192.84	440.04	1.19023	Up	2.65e-39	1.87e-37	K13993|1|2e-36|148|vvi:100254799|HSP20 family protein	GO:0044439	GO:0005488	GO:0006979//response to oxidative stress;GO:0044267//cellular protein metabolic process	gi|674931703|emb|CDY01718.1|/1.42565e-65/BnaC04g30340D [Brassica napus]
Bol032157	1776	201	466	25.69	58.62	1.19019	Up	2.27e-24	1.04e-22	K14487|1|0.0|1089|aly:ARALYDRAFT_911862|auxin responsive GH3 gene family	GO:0009536//plastid	-	GO:0009725//response to hormone;GO:0009314//response to radiation	gi|674911191|emb|CDY21963.1|/0/BnaC09g00690D [Brassica napus]
Bol043030	798	290	672	84.63	193.03	1.18958	Up	2.13e-34	1.34e-32	-	-	GO:0005488	-	gi|674948123|emb|CDX85274.1|/5.79563e-128/BnaC07g25850D [Brassica napus]
Bol001595	1254	35	81	6.39	14.56	1.18812	Up	2.44e-05	0.000234118	-	GO:0016020//membrane	GO:0005488	GO:0007602//phototransduction;GO:0048827//phyllome development;GO:0009639//response to red or far red light;GO:0009630//gravitropism	gi|674893490|emb|CDY39328.1|/0/BnaC05g10510D [Brassica napus]
Bol013457	1116	55	127	11.32	25.74	1.18514	Up	1.26e-07	1.77e-06	K14413|1|4e-08|57.4|pop:POPTR_567039|beta-1,3-galactosyltransferase [EC:2.4.1.-]	GO:0043231//intracellular membrane-bounded organelle;GO:0031224//intrinsic component of membrane	GO:0016758//transferase activity, transferring hexosyl groups	GO:0006464//cellular protein modification process	gi|674921048|emb|CDY12206.1|/0/BnaC04g12360D [Brassica napus]
Bol002270	648	55.24	127.4	20.07	45.57	1.18304	Up	1.26e-07	1.77e-06	K14497|1|3e-07|53.5|mtr:MTR_3g104710|protein phosphatase 2C [EC:3.1.3.16];K01090|2|4e-07|52.8|cre:CHLREDRAFT_192081|protein phosphatase [EC:3.1.3.16]	GO:0043234//protein complex;GO:0016020//membrane	GO:0043169//cation binding;GO:0004721//phosphoprotein phosphatase activity	GO:0006464//cellular protein modification process	gi|674903973|emb|CDY29015.1|/7.63162e-84/BnaC07g32210D [Brassica napus]
Bol019782	963	120.99	279	29.03	65.88	1.1823	Up	2.82e-15	7.85e-14	K03687|1|4e-110|395|ath:AT5G17710|molecular chaperone GrpE	GO:0009532//plastid stroma;GO:0005739//mitochondrion	GO:0046914//transition metal ion binding;GO:0005515//protein binding	GO:0003006//developmental process involved in reproduction	gi|674894355|emb|CDY38454.1|/3.95994e-119/BnaA10g17040D [Brassica napus]
Bol024346	1575	144	332	20.81	47.22	1.18212	Up	1.24e-17	4.06e-16	K02083|1|0.0|840|aly:ARALYDRAFT_914645|allantoate deiminase [EC:3.5.3.9]	GO:0043231//intracellular membrane-bounded organelle	GO:0016813//hydrolase activity, acting on carbon-nitrogen (but not peptide) bonds, in linear amidines;GO:0070011//peptidase activity, acting on L-amino acid peptides	GO:0019538//protein metabolic process;GO:0010135	gi|685292194|ref|XP_009137035.1|/0/PREDICTED: allantoate deiminase [Brassica rapa]
Bol009007	465	1021.46	2354.52	529.49	1201.3	1.18192	Up	5.63e-115	9.79e-113	K13993|1|2e-69|258|aly:ARALYDRAFT_488044|HSP20 family protein	-	GO:0005515//protein binding	GO:0006461//protein complex assembly;GO:0009642//response to light intensity;GO:0006970//response to osmotic stress;GO:0044267//cellular protein metabolic process;GO:0000302//response to reactive oxygen species	gi|674962437|emb|CDX70440.1|/1.34106e-74/BnaC03g05240D [Brassica napus]
Bol032693	1854	112	258	13.7	31.06	1.18088	Up	5.19e-14	1.33e-12	-	-	-	-	gi|674871942|emb|CDY62342.1|/0/BnaCnng39980D [Brassica napus]
Bol035625	3681	43.84	100.73	2.67	6.05	1.1801	Up	2.4e-06	2.8e-05	K09842|1|0.0|1361|aly:ARALYDRAFT_481603|abscisic-aldehyde oxidase [EC:1.2.3.14];K11817|2|0.0|850|ath:AT5G20960|indole-3-acetaldehyde oxidase [EC:1.2.3.7]	-	GO:0046914//transition metal ion binding;GO:0051536//iron-sulfur cluster binding;GO:0050662//coenzyme binding;GO:0016623	GO:0009850//auxin metabolic process	gi|674233546|gb|KFK26311.1|/0/hypothetical protein AALP_AA8G231200 [Arabis alpina]
Bol003447	1161	50	115	9.88	22.37	1.17898	Up	5.53e-07	7.12e-06	-	GO:0016020//membrane	-	-	gi|674933498|emb|CDX99793.1|/0/BnaC05g22150D [Brassica napus]
Bol014220	852	206.13	474.11	56.17	127.17	1.17889	Up	1.99e-24	9.15e-23	K14504|1|5e-160|561|aly:ARALYDRAFT_918931|xyloglucan:xyloglucosyl transferase TCH4 [EC:2.4.1.207];K08235|3|1e-145|513|ath:AT4G25810|xyloglucan:xyloglucosyl transferase [EC:2.4.1.207]	GO:0005576//extracellular region;GO:0030312//external encapsulating structure	GO:0016798//hydrolase activity, acting on glycosyl bonds;GO:0016758//transferase activity, transferring hexosyl groups	GO:0009725//response to hormone;GO:0044042//glucan metabolic process;GO:0009605//response to external stimulus;GO:0006950//response to stress	gi|567178069|ref|XP_006401194.1|/1.99726e-161/hypothetical protein EUTSA_v10014326mg [Eutrema salsugineum]
Bol028088	333	435.76	1001.54	326.28	738.11	1.17773	Up	9.32e-50	8.04e-48	-	-	GO:0005488	GO:0051234//establishment of localization;GO:0010876//lipid localization	gi|4185505|gb|AAD09107.1|/1.28583e-58/nonspecific lipid-transfer protein precursor [Brassica napus]
Bol014189	1707	131	301	17.43	39.43	1.17772	Up	4.97e-16	1.47e-14	K13422|1|0.0|787|aly:ARALYDRAFT_890840|transcription factor MYC2	GO:0043231//intracellular membrane-bounded organelle	GO:0003676//nucleic acid binding;GO:0001071//nucleic acid binding transcription factor activity	GO:0009725//response to hormone;GO:0009813//flavonoid biosynthetic process;GO:0009414//response to water deprivation;GO:0009743//response to carbohydrate;GO:0006355//regulation of transcription, DNA-templated;GO:0034599//cellular response to oxidative stress;GO:0007165//signal transduction;GO:0002213//defense response to insect	gi|674949377|emb|CDX84081.1|/0/BnaC08g07580D [Brassica napus]
Bol020379	948	44	101	10.73	24.24	1.17574	Up	2.86e-06	3.27e-05	-	GO:0044464	GO:0046872//metal ion binding;GO:0005543//phospholipid binding	GO:0009725//response to hormone;GO:0006970//response to osmotic stress	gi|674918743|emb|CDY14436.1|/6.91462e-177/BnaC03g21590D [Brassica napus]
Bol033477	1473	119	273	18.42	41.58	1.17462	Up	1.23e-14	3.29e-13	K11818|1|0.0|904|ath:AT4G31500|cytochrome P450, family 83, subfamily B, polypeptide 1 [EC:1.14.-.-];K12156|3|2e-169|593|ath:AT4G13770|cytochrome P450, family 83, subfamily A, polypeptide 1 [EC:1.14.-.-];K00517|5|1e-101|368|ath:AT3G26300|[EC:1.14.-.-]	GO:0016020//membrane;GO:0043231//intracellular membrane-bounded organelle	GO:0004497//monooxygenase activity;GO:0005506//iron ion binding	GO:0048364//root development;GO:0006568//tryptophan metabolic process;GO:0009639//response to red or far red light;GO:0042742//defense response to bacterium;GO:0019761//glucosinolate biosynthetic process;GO:0009683//indoleacetic acid metabolic process;GO:0052482	gi|674952781|emb|CDX80735.1|/0/BnaC08g05690D [Brassica napus]
Bol001409	960	228.73	524.14	55.05	124.16	1.17339	Up	8.89e-27	4.53e-25	-	-	-	GO:0009743//response to carbohydrate	gi|674870697|emb|CDY64186.1|/1.76414e-127/BnaC03g73070D [Brassica napus]
Bol035804	468	48	110	24.71	55.73	1.17336	Up	1.07e-06	1.32e-05	-	-	-	-	gi|674916589|emb|CDY16553.1|/5.61371e-73/BnaC09g37200D [Brassica napus]
Bol038569	828	118.03	270.31	33.14	74.7	1.17253	Up	2e-14	5.27e-13	K13424|1|3e-09|60.5|rcu:RCOM_0664190|WRKY transcription factor 33	GO:0043231//intracellular membrane-bounded organelle	GO:0001071//nucleic acid binding transcription factor activity;GO:0003677//DNA binding	GO:0009743//response to carbohydrate;GO:0050688//regulation of defense response to virus;GO:0006351//transcription, DNA-templated	gi|206574979|gb|ACI14400.1|/3.08477e-127/WRKY40-1 transcription factor [Brassica napus]
Bol013612	1452	138	315.84	21.67	48.82	1.17177	Up	1.64e-16	4.99e-15	K13356|1|0.0|761|aly:ARALYDRAFT_656637|fatty acyl-CoA reductase [EC:1.2.1.-]	GO:0043231//intracellular membrane-bounded organelle	GO:0016620//oxidoreductase activity, acting on the aldehyde or oxo group of donors, NAD or NADP as acceptor	GO:0006633//fatty acid biosynthetic process	gi|674964545|emb|CDX69007.1|/0/BnaC01g04460D [Brassica napus]
Bol008091	843	91.14	208.28	25.11	56.49	1.16973	Up	2.02e-11	4.29e-10	K09422|1|2e-129|459|aly:ARALYDRAFT_919978|myb proto-oncogene protein, plant	GO:0043231//intracellular membrane-bounded organelle	GO:0003676//nucleic acid binding;GO:0001071//nucleic acid binding transcription factor activity	GO:0010038//response to metal ion;GO:0009725//response to hormone;GO:0009743//response to carbohydrate;GO:0006970//response to osmotic stress;GO:0006351//transcription, DNA-templated;GO:0048528//post-embryonic root development	gi|567136345|ref|XP_006393928.1|/3.08163e-130/hypothetical protein EUTSA_v10004676mg [Eutrema salsugineum]
Bol003062	2163	56	127.93	5.85	13.16	1.16965	Up	2.09e-07	2.82e-06	K12309|1|0.0|662|aly:ARALYDRAFT_485655|beta-galactosidase [EC:3.2.1.23];K01190|3|3e-63|241|cme:CMP078C|beta-galactosidase [EC:3.2.1.23]	GO:0005576//extracellular region;GO:0030312//external encapsulating structure	GO:0043167//ion binding;GO:0015925//galactosidase activity	GO:0010192//mucilage biosynthetic process;GO:0009664//plant-type cell wall organization;GO:0044238//primary metabolic process	gi|674949026|emb|CDX84445.1|/0/BnaC03g50550D [Brassica napus]
Bol007704	369	56	128	37.4	84.13	1.16958	Up	1.5e-07	2.08e-06	K04079|1|2e-36|148|rcu:RCOM_0483320|molecular chaperone HtpG	GO:0043231//intracellular membrane-bounded organelle;GO:0030312//external encapsulating structure	GO:0005515//protein binding;GO:0032559	GO:0050896//response to stimulus;GO:0044267//cellular protein metabolic process	gi|685312910|ref|XP_009147028.1|/1.46496e-54/PREDICTED: heat shock protein 90-1-like [Brassica rapa]
Bol029455	1056	35.82	81.81	7.81	17.56	1.1689	Up	2.44e-05	0.000234183	-	-	-	-	gi|674888412|emb|CDY44218.1|/0/BnaC03g24100D [Brassica napus]
Bol036232	1458	89.91	204.96	14.06	31.55	1.16604	Up	2.78e-11	5.8e-10	K13412|1|0.0|850|aly:ARALYDRAFT_910374|calcium-dependent protein kinase [EC:2.7.11.1]	-	GO:0046872//metal ion binding;GO:0004674//protein serine/threonine kinase activity;GO:0032559	GO:0006464//cellular protein modification process	gi|674946315|emb|CDX87164.1|/0/BnaC09g04790D [Brassica napus]
Bol005786	1311	93	212	16.22	36.39	1.16577	Up	1.47e-11	3.14e-10	K11820|1|0.0|709|ath:AT1G24100|N-hydroxythioamide S-beta-glucosyltransferase [EC:2.4.1.195];K13691|3|7e-95|345|pop:POPTR_810275|pathogen-inducible salicylic acid glucosyltransferase [EC:2.4.1.-]	-	GO:0035251//UDP-glucosyltransferase activity	GO:0052482;GO:0019758	gi|674873121|emb|CDY60796.1|/0/BnaC05g50780D [Brassica napus]
Bol028651	1116	126.32	287.81	26.01	58.33	1.16517	Up	4.06e-15	1.12e-13	K14491|1|4e-11|67.4|rcu:RCOM_0700880|two-component response regulator ARR-B family	-	-	-	gi|685273238|ref|XP_009127661.1|/3.07849e-137/PREDICTED: uncharacterized protein LOC103852516 [Brassica rapa]
Bol023544	537	816	1859	362.2	812.17	1.165	Up	3.95e-89	5.31e-87	-	-	-	-	gi|11934654|gb|AAG41763.1|AF153128_1/4.8905e-44/p23 [Brassica napus]
Bol044361	894	82.89	188.67	21.48	48.13	1.16394	Up	1.64e-10	3.18e-09	-	-	-	-	gi|674864214|emb|CDY68242.1|/2.45277e-96/BnaA09g55070D [Brassica napus]
Bol030363	1449	178.25	404.99	28.05	62.74	1.16138	Up	1.56e-20	5.93e-19	K03327|1|0.0|902|aly:ARALYDRAFT_475142|multidrug resistance protein, MATE family	GO:0044464	GO:0015291//secondary active transmembrane transporter activity	GO:0009628//response to abiotic stimulus;GO:0015893//drug transport	gi|674913598|emb|CDY19507.1|/0/BnaC09g13960D [Brassica napus]
Bol021699	708	188	426.95	62.21	139.06	1.16049	Up	1.68e-21	6.68e-20	K09286|1|3e-35|146|ath:AT4G17500|EREBP-like factor;K14517|3|3e-28|123|ath:AT5G47220|ethylene-responsive transcription factor 2	GO:0043231//intracellular membrane-bounded organelle	GO:0003676//nucleic acid binding;GO:0001071//nucleic acid binding transcription factor activity	GO:0006351//transcription, DNA-templated;GO:0000160//phosphorelay signal transduction system;GO:0009743//response to carbohydrate	gi|674909758|emb|CDY23459.1|/5.91572e-107/BnaC04g49870D [Brassica napus]
Bol031655	519	58.92	133.67	27.13	60.58	1.15895	Up	7.8e-08	1.13e-06	-	GO:0009534//chloroplast thylakoid	-	GO:0009416//response to light stimulus	gi|685360555|ref|XP_009114774.1|/4.1623e-66/PREDICTED: uncharacterized protein LOC103840036 [Brassica rapa]
Bol028870	2106	34	77	3.65	8.14	1.15713	Up	5.64e-05	0.000501134	K14611|1|6e-166|582|gmx:100780211|solute carrier family 23 (nucleobase transporter), member 1/2	GO:0016020//membrane	GO:0005215//transporter activity	GO:0006810//transport	gi|674964891|emb|CDX69353.1|/0/BnaC01g01000D [Brassica napus]
Bol044340	2127	45	102	4.79	10.68	1.15681	Up	3.38e-06	3.82e-05	K12843|1|0.0|797|vvi:100248403|U4/U6 small nuclear ribonucleoprotein PRP3;K05681|2|2e-61|235|cme:CMS467C|ATP-binding cassette, subfamily G (WHITE), member 2;K05641|4|1e-11|70.1|ota:Ot18g01460|ATP-binding cassette, subfamily A (ABC1), member 1;K05658|5|1e-11|70.1|sbi:SORBI_09g027320|ATP-binding cassette, subfamily B (MDR/TAP), member 1	GO:0044464	GO:0017111//nucleoside-triphosphatase activity;GO:0032559	GO:0009207	gi|674959720|emb|CDX73404.1|/0/BnaC08g25990D [Brassica napus]
Bol020419	2934	389	881	29.85	66.54	1.15649	Up	1.08e-42	8.23e-41	K10400|1|5e-10|65.5|vvi:100255624|kinesin family member 15;K11498|4|2e-09|63.5|aly:ARALYDRAFT_478343|centromeric protein E;K06675|5|7e-09|61.6|vcn:VOLCADRAFT_61097|structural maintenance of chromosome 4	GO:0043231//intracellular membrane-bounded organelle	-	-	gi|674908185|emb|CDY24970.1|/0/BnaC03g22020D [Brassica napus]
Bol001713	2532	34.49	78	3.07	6.84	1.15576	Up	4.03e-05	0.000369653	-	-	-	-	gi|674921346|emb|CDY11951.1|/0/BnaC03g13770D [Brassica napus]
Bol001915	744	73.53	166.37	23.09	51.44	1.15562	Up	2.59e-09	4.46e-08	-	-	-	-	gi|674928644|emb|CDY04591.1|/1.74507e-144/BnaC05g16290D [Brassica napus]
Bol029586	1737	67.17	152	8.78	19.56	1.15561	Up	1.31e-08	2.09e-07	K14506|1|0.0|1028|aly:ARALYDRAFT_483789|jasmonic acid-amino synthetase;K14487|3|0.0|814|pop:POPTR_816623|auxin responsive GH3 gene family	GO:0043231//intracellular membrane-bounded organelle	GO:0016779//nucleotidyltransferase activity;GO:0016881//acid-amino acid ligase activity;GO:0005515//protein binding;GO:0032559	GO:0009411//response to UV;GO:0031407//oxylipin metabolic process;GO:0010118//stomatal movement;GO:0009636//response to toxic substance;GO:0009611//response to wounding;GO:0007602//phototransduction;GO:0002218//activation of innate immune response;GO:0009733//response to auxin;GO:0009639//response to red or far red light;GO:0009814//defense response, incompatible interaction	gi|674863394|emb|CDY68557.1|/0/BnaCnng59530D [Brassica napus]
Bol030013	297	58	131	49.42	109.86	1.1525	Up	1.51e-07	2.09e-06	-	GO:0044464	GO:0016248//channel inhibitor activity	GO:0006950//response to stress	gi|674874685|emb|CDY58533.1|/2.88346e-42/BnaC04g53020D [Brassica napus]
Bol042220	606	384	866	149.81	332.54	1.15039	Up	1.18e-41	8.72e-40	K02355|1|2e-14|77.0|vvi:100257414|elongation factor G;K01051|2|1e-13|74.7|rcu:RCOM_0417480|pectinesterase [EC:3.1.1.11]	GO:0044464	GO:0004857//enzyme inhibitor activity	GO:0009639//response to red or far red light	gi|674940585|emb|CDX92687.1|/2.18072e-87/BnaC07g39450D [Brassica napus]
Bol039505	642	2116	4755	776.49	1717.45	1.14523	Up	6.58e-219	2.23e-216	K13993|1|2e-36|150|vvi:100248906|HSP20 family protein	-	-	GO:0006950//response to stress;GO:0010038//response to metal ion	gi|685260225|ref|XP_009138970.1|/5.92772e-73/PREDICTED: 23.6 kDa heat shock protein, mitochondrial [Brassica rapa]
Bol004476	1740	45	101	5.87	12.97	1.14375	Up	4.71e-06	5.19e-05	K14508|1|2e-110|397|vvi:100250996|regulatory protein NPR1	-	GO:0005488	GO:0009863//salicylic acid mediated signaling pathway;GO:0042742//defense response to bacterium;GO:0009867//jasmonic acid mediated signaling pathway;GO:0050832//defense response to fungus	gi|685326464|ref|XP_009101624.1|/0/PREDICTED: LOW QUALITY PROTEIN: regulatory protein NPR3 [Brassica rapa]
Bol002439	900	37	83	9.52	21.03	1.14342	Up	3.42e-05	0.000318767	K15892|1|4e-48|189|sbi:SORBI_03g038850|farnesol kinase [EC:2.7.1.-]	GO:0009536//plastid	GO:0016301//kinase activity	GO:0006644//phospholipid metabolic process;GO:0042360//vitamin E metabolic process	gi|674887777|emb|CDY44860.1|/8.12877e-148/BnaC09g50600D [Brassica napus]
Bol021115	1440	66.54	149.25	10.54	23.27	1.1426	Up	2.14e-08	3.32e-07	K10527|1|0.0|670|ath:AT4G29010|enoyl-CoA hydratase/3-hydroxyacyl-CoA dehydrogenase [EC:4.2.1.17 1.1.1.35 1.1.1.211]	GO:0030312//external encapsulating structure;GO:0009536//plastid;GO:0042579//microbody	GO:0005488;GO:0016616//oxidoreductase activity, acting on the CH-OH group of donors, NAD or NADP as acceptor;GO:0016836//hydro-lyase activity	GO:0009694//jasmonic acid metabolic process;GO:0009062//fatty acid catabolic process;GO:0009791//post-embryonic development	gi|685258086|ref|XP_009129069.1|/0/PREDICTED: peroxisomal fatty acid beta-oxidation multifunctional protein AIM1 [Brassica rapa]
Bol000814	996	33.46	75.02	7.75	17.11	1.14257	Up	6.66e-05	0.000582736	K11664|1|7e-113|405|aly:ARALYDRAFT_482657|vacuolar protein sorting-associated protein 72	-	GO:0003676//nucleic acid binding	-	gi|674899762|emb|CDY33188.1|/5.44439e-135/BnaC04g08510D [Brassica napus]
Bol033891	1413	46	103	7.43	16.37	1.13962	Up	3.99e-06	4.46e-05	K00827|1|0.0|822|aly:ARALYDRAFT_897023|alanine-glyoxylate transaminase / (R)-3-amino-2-methylpropionate-pyruvate transaminase [EC:2.6.1.44 2.6.1.40]	GO:0043231//intracellular membrane-bounded organelle	GO:0008483//transaminase activity;GO:0048037//cofactor binding	GO:0031669//cellular response to nutrient levels	gi|674932581|emb|CDY00650.1|/0/BnaC03g36340D [Brassica napus]
Bol036734	801	252	564	73.25	161.37	1.13947	Up	2.63e-27	1.36e-25	K12126|1|4e-14|76.6|aly:ARALYDRAFT_471048|phytochrome-interacting factor 3;K10863|3|2e-07|54.3|aly:ARALYDRAFT_486946|aprataxin [EC:3.-.-.-]	GO:0043231//intracellular membrane-bounded organelle	GO:0001071//nucleic acid binding transcription factor activity	GO:0048444//floral organ morphogenesis;GO:0006351//transcription, DNA-templated	gi|674894875|emb|CDY37979.1|/2.43561e-150/BnaC05g07950D [Brassica napus]
Bol024012	1779	93.01	207.93	11.87	26.11	1.13728	Up	7.4e-11	1.48e-09	K14638|1|5e-129|459|ppp:PHYPADRAFT_134814|solute carrier family 15 (peptide/histidine transporter), member 3/4	GO:0044464	-	GO:0015833//peptide transport	gi|674894230|emb|CDY38595.1|/0/BnaC06g30180D [Brassica napus]
Bol041095	1203	35	78	6.67	14.63	1.13317	Up	6.65e-05	0.000582091	-	GO:0030312//external encapsulating structure;GO:0042579//microbody	GO:0030234//enzyme regulator activity	GO:0071555//cell wall organization	gi|674923112|emb|CDY10241.1|/0/BnaC05g04840D [Brassica napus]
Bol007703	1776	68.18	151.8	8.71	19.1	1.13283	Up	2.95e-08	4.5e-07	K04079|1|0.0|762|rcu:RCOM_0483320|molecular chaperone HtpG	GO:0043231//intracellular membrane-bounded organelle;GO:0030312//external encapsulating structure	GO:0032559	GO:0044267//cellular protein metabolic process	gi|674896918|emb|CDY35962.1|/0/BnaA05g29880D [Brassica napus]
Bol009554	1314	1514.6	3373.99	263.55	577.86	1.13264	Up	3.37e-153	7.66e-151	K03283|1|7e-119|425|ath:AT4G24280|heat shock 70kDa protein 1/8	GO:0009532//plastid stroma;GO:0009526//plastid envelope	GO:0005515//protein binding;GO:0032559	GO:0010038//response to metal ion;GO:0006605//protein targeting;GO:0006950//response to stress	gi|571495497|ref|XP_006593240.1|/7.05305e-163/PREDICTED: stromal 70 kDa heat shock-related protein, chloroplastic-like [Glycine max]
Bol014542	1833	46.27	102.98	5.73	12.54	1.12993	Up	5.53e-06	6.03e-05	-	GO:0016020//membrane	-	-	gi|674886198|emb|CDY46400.1|/0/BnaC04g33190D [Brassica napus]
Bol019020	780	45	100	13.45	29.42	1.12919	Up	6.53e-06	7.05e-05	-	-	GO:0003676//nucleic acid binding;GO:0001071//nucleic acid binding transcription factor activity	GO:0006351//transcription, DNA-templated;GO:0032501//multicellular organismal process	gi|31322580|gb|AAP35055.1|/2.47691e-144/NAC-domain protein 14 [Brassica napus]
Bol006994	1662	284	631	38.84	84.94	1.1289	Up	6.21e-30	3.47e-28	K10526|1|0.0|986|aly:ARALYDRAFT_472278|OPC-8:0 CoA ligase 1 [EC:6.2.1.-]	GO:0042579//microbody	GO:0016703;GO:0016405//CoA-ligase activity	GO:0006950//response to stress;GO:0009694//jasmonic acid metabolic process	gi|674899266|emb|CDY33631.1|/0/BnaC08g19310D [Brassica napus]
Bol011304	1104	2451	5437	510.35	1114.28	1.12655	Up	1.52e-243	5.84e-241	K09562|1|2e-176|616|aly:ARALYDRAFT_478250|hsp70-interacting protein	-	GO:0031072//heat shock protein binding	GO:0006970//response to osmotic stress	gi|674891174|emb|CDY41617.1|/0/BnaC05g43540D [Brassica napus]
Bol032749	792	317.64	704.1	93.43	203.86	1.12562	Up	3.54e-33	2.17e-31	K00083|1|5e-95|345|pop:POPTR_667694|cinnamyl-alcohol dehydrogenase [EC:1.1.1.195]	-	GO:0046914//transition metal ion binding;GO:0016616//oxidoreductase activity, acting on the CH-OH group of donors, NAD or NADP as acceptor	GO:0009699//phenylpropanoid biosynthetic process;GO:0033554//cellular response to stress;GO:0051707//response to other organism	gi|674879647|emb|CDY52520.1|/3.6936e-135/BnaC03g61130D [Brassica napus]
Bol025439	618	34	75.26	12.99	28.31	1.12391	Up	0.000109169	0.000907662	-	GO:0043234//protein complex;GO:0009534//chloroplast thylakoid	GO:0043169//cation binding;GO:0051540	GO:0009767//photosynthetic electron transport chain	gi|674935890|emb|CDX97734.1|/2.61087e-99/BnaA05g23450D [Brassica napus]
Bol040962	1983	52	115	5.94	12.93	1.12219	Up	1.48e-06	1.78e-05	K09338|1|0.0|766|ath:AT4G04890|homeobox-leucine zipper protein	GO:0043231//intracellular membrane-bounded organelle	GO:0001071//nucleic acid binding transcription factor activity;GO:0003677//DNA binding	GO:0006351//transcription, DNA-templated;GO:0000904//cell morphogenesis involved in differentiation	gi|674882900|emb|CDY49515.1|/0/BnaC05g03270D [Brassica napus]
Bol026328	840	38	84	10.51	22.87	1.12169	Up	4.02e-05	0.000368849	-	GO:0009534//chloroplast thylakoid	-	-	gi|674960431|emb|CDX72931.1|/1.676e-136/BnaC06g33790D [Brassica napus]
Bol013829	1008	62	137	14.18	30.85	1.12141	Up	1.5e-07	2.08e-06	K13464|1|7e-148|521|aly:ARALYDRAFT_479270|jasmonate ZIM domain-containing protein	-	GO:0005515//protein binding	-	gi|674937539|emb|CDX95810.1|/0/BnaC05g35610D [Brassica napus]
Bol020932	1350	129	285	21.83	47.47	1.1207	Up	3.26e-14	8.46e-13	-	GO:0043231//intracellular membrane-bounded organelle	GO:0003824//catalytic activity	GO:0006753//nucleoside phosphate metabolic process	gi|685257952|ref|XP_009128542.1|/0/PREDICTED: venom phosphodiesterase 2-like [Brassica rapa]
Bol031794	1533	151.09	333.27	22.44	48.73	1.11874	Up	2.66e-16	8e-15	K01858|1|0.0|991|aly:ARALYDRAFT_900673|myo-inositol-1-phosphate synthase [EC:5.5.1.4]	GO:0044424	GO:0005488;GO:0016872//intramolecular lyase activity	GO:0009642//response to light intensity;GO:0006952//defense response;GO:0006644//phospholipid metabolic process;GO:0009725//response to hormone;GO:0000302//response to reactive oxygen species;GO:0009267//cellular response to starvation;GO:0006020//inositol metabolic process;GO:0002252;GO:0032958//inositol phosphate biosynthetic process	gi|674943843|emb|CDX89446.1|/0/BnaC04g34650D [Brassica napus]
Bol041146	2622	69	152	5.93	12.87	1.11791	Up	3.45e-08	5.22e-07	K13430|1|5e-58|224|rcu:RCOM_1078760|serine/threonine-protein kinase PBS1 [EC:2.7.11.1];K04733|2|2e-57|222|smo:SELMODRAFT_33807|interleukin-1 receptor-associated kinase 4 [EC:2.7.11.1]	-	GO:0004672//protein kinase activity;GO:0032559	GO:0006464//cellular protein modification process;GO:0007167//enzyme linked receptor protein signaling pathway	gi|674938512|emb|CDX95138.1|/0/BnaC05g05330D [Brassica napus]
Bol002841	705	83.01	182.89	27.59	59.84	1.11696	Up	1.85e-09	3.22e-08	K00942|1|1e-102|370|ath:AT3G06200|guanylate kinase [EC:2.7.4.8]	GO:0009536//plastid	GO:0016776//phosphotransferase activity, phosphate group as acceptor	GO:0009117//nucleotide metabolic process;GO:0006796//phosphate-containing compound metabolic process	gi|674928116|emb|CDY05244.1|/2.2998e-111/BnaC05g45590D [Brassica napus]
Bol033059	1335	64	141	10.96	23.76	1.11629	Up	1.08e-07	1.52e-06	K01184|1|9e-18|89.7|aly:ARALYDRAFT_479028|polygalacturonase [EC:3.2.1.15]	GO:0044464	GO:0004553//hydrolase activity, hydrolyzing O-glycosyl compounds	GO:0044238//primary metabolic process;GO:0045229//external encapsulating structure organization	gi|674927692|emb|CDY05643.1|/0/BnaC02g38940D [Brassica napus]
Bol035700	1482	88.96	195.88	13.68	29.65	1.11596	Up	3.15e-10	5.93e-09	K13356|1|0.0|822|aly:ARALYDRAFT_910242|fatty acyl-CoA reductase [EC:1.2.1.-]	GO:0009536//plastid	GO:0005488;GO:0016620//oxidoreductase activity, acting on the aldehyde or oxo group of donors, NAD or NADP as acceptor;GO:0001071//nucleic acid binding transcription factor activity	GO:0006631//fatty acid metabolic process;GO:0006970//response to osmotic stress;GO:0009555//pollen development;GO:0010467//gene expression;GO:0010017//red or far-red light signaling pathway	gi|674906074|emb|CDY26934.1|/0/BnaC09g36490D [Brassica napus]
Bol020277	1287	55	121	9.78	21.17	1.11411	Up	9.02e-07	1.12e-05	K13065|1|0.0|733|aly:ARALYDRAFT_892660|shikimate O-hydroxycinnamoyltransferase [EC:2.3.1.133]	-	GO:0050737	GO:0048878//chemical homeostasis;GO:0009813//flavonoid biosynthetic process	gi|674888490|emb|CDY44162.1|/0/BnaC01g22120D [Brassica napus]
Bol044445	885	45	99	11.79	25.52	1.11406	Up	9.02e-06	9.43e-05	K08818|1|4e-07|53.5|vvi:100246062|cell division cycle 2-like [EC:2.7.11.22]	-	-	-	gi|674927316|emb|CDY06095.1|/1.27157e-113/BnaA09g36850D [Brassica napus]
Bol001598	1401	201	442	32.75	70.88	1.11388	Up	5.05e-21	1.96e-19	K01510|1|0.0|659|ath:AT1G14250|apyrase [EC:3.6.1.5]	GO:0043231//intracellular membrane-bounded organelle	GO:0003824//catalytic activity	-	gi|674893493|emb|CDY39331.1|/0/BnaC05g10480D [Brassica napus]
Bol013922	621	250.71	550.81	95.3	206.09	1.11273	Up	8.47e-26	4.16e-24	K04077|1|6e-73|271|aly:ARALYDRAFT_898985|chaperonin GroEL	GO:0005840//ribosome;GO:0031090//organelle membrane;GO:0044429	GO:0046914//transition metal ion binding;GO:0005515//protein binding;GO:0032559	GO:0006996//organelle organization;GO:0010038//response to metal ion;GO:0006457//protein folding;GO:0006950//response to stress	gi|674874320|emb|CDY59049.1|/4.68652e-80/BnaC07g48190D [Brassica napus]
Bol020775	393	71	155.99	44.23	95.64	1.11259	Up	3.41e-08	5.16e-07	-	-	-	-	gi|674885739|emb|CDY46792.1|/6.66951e-31/BnaC02g43000D [Brassica napus]
Bol030669	285	46	101	41.08	88.78	1.1118	Up	7.64e-06	8.09e-05	-	-	-	GO:0009414//response to water deprivation;GO:0007275//multicellular organismal development;GO:0006979//response to oxidative stress	gi|674875602|emb|CDY57180.1|/5.16494e-31/BnaC03g73200D [Brassica napus]
Bol021195	1323	36	79	6.22	13.44	1.11155	Up	7.79e-05	0.000672083	K01673|1|9e-106|382|aly:ARALYDRAFT_488319|carbonic anhydrase [EC:4.2.1.1]	GO:0009526//plastid envelope;GO:0009532//plastid stroma;GO:0009534//chloroplast thylakoid;GO:0005576//extracellular region	GO:0046914//transition metal ion binding;GO:0016836//hydro-lyase activity	GO:0006952//defense response	gi|674942274|emb|CDX91024.1|/7.98511e-114/BnaC02g05730D [Brassica napus]
Bol001842	1287	134.01	293.88	23.82	51.42	1.11016	Up	2.73e-14	7.11e-13	K00924|1|7e-92|335|ath:AT1G30270|[EC:2.7.1.-];K07198|3|1e-60|231|mtr:MTR_4g066710|5'-AMP-activated protein kinase, catalytic alpha subunit [EC:2.7.11.11]	-	GO:0005515//protein binding;GO:0004674//protein serine/threonine kinase activity;GO:0000166//nucleotide binding	GO:0006464//cellular protein modification process;GO:0009628//response to abiotic stimulus	gi|674909140|emb|CDY24005.1|/0/BnaC03g16860D [Brassica napus]
Bol014771	348	62.24	136.47	44.36	95.74	1.10986	Up	2.06e-07	2.79e-06	-	GO:0005576//extracellular region;GO:0030312//external encapsulating structure	GO:0005488	GO:0009725//response to hormone;GO:0006950//response to stress;GO:0051234//establishment of localization;GO:0010876//lipid localization	gi|674944629|emb|CDX88696.1|/5.68344e-62/BnaA03g09530D [Brassica napus]
Bol016824	1242	79	173	14.57	31.4	1.10776	Up	4.88e-09	8.14e-08	K14497|1|5e-159|558|ath:AT5G59220|protein phosphatase 2C [EC:3.1.3.16]	GO:0009536//plastid	GO:0004721//phosphoprotein phosphatase activity	GO:0009725//response to hormone;GO:0006950//response to stress;GO:0008152//metabolic process	gi|674953275|emb|CDX80307.1|/0/BnaC09g34350D [Brassica napus]
Bol024255	813	90	197	25.76	55.49	1.1071	Up	4.29e-10	7.95e-09	K09422|1|2e-109|393|aly:ARALYDRAFT_912886|myb proto-oncogene protein, plant	-	GO:0001071//nucleic acid binding transcription factor activity	GO:0009725//response to hormone;GO:0006351//transcription, DNA-templated;GO:0006970//response to osmotic stress;GO:0010038//response to metal ion	gi|674892154|emb|CDY40652.1|/1.57311e-144/BnaA03g53110D [Brassica napus]
Bol025990	627	48	105	18.06	38.89	1.1066	Up	5.47e-06	5.97e-05	-	GO:0043234//protein complex;GO:0009526//plastid envelope;GO:0009534//chloroplast thylakoid	GO:0016651//oxidoreductase activity, acting on NAD(P)H	GO:0010257//NADH dehydrogenase complex assembly;GO:0008152//metabolic process;GO:0050832//defense response to fungus	gi|674874658|emb|CDY58568.1|/4.75513e-112/BnaC03g12480D [Brassica napus]
Bol001445	771	59	129	17.85	38.42	1.10593	Up	4.66e-07	6.03e-06	-	GO:0043231//intracellular membrane-bounded organelle	-	-	gi|674892852|emb|CDY39994.1|/2.98634e-150/BnaC06g40720D [Brassica napus]
Bol010148	1770	75	164	9.62	20.7	1.10552	Up	1.29e-08	2.05e-07	-	GO:0009536//plastid	GO:0016651//oxidoreductase activity, acting on NAD(P)H	-	gi|674895742|emb|CDY37131.1|/0/BnaC06g03680D [Brassica napus]
Bol032188	1503	124	271	18.8	40.43	1.10469	Up	2.58e-13	6.3e-12	K00517|1|0.0|775|ath:AT3G26290|[EC:1.14.-.-]	GO:0044424	GO:0016491//oxidoreductase activity;GO:0005506//iron ion binding;GO:0016462//pyrophosphatase activity	GO:0006793//phosphorus metabolic process	gi|674911231|emb|CDY22003.1|/0/BnaC09g01090D [Brassica napus]
Bol023559	1695	87.01	189.8	11.66	25.04	1.10267	Up	1.31e-09	2.32e-08	K14638|1|7e-101|366|smo:SELMODRAFT_97812|solute carrier family 15 (peptide/histidine transporter), member 3/4	GO:0031224//intrinsic component of membrane	-	GO:0015833//peptide transport	gi|674928626|emb|CDY04806.1|/0/BnaC05g17830D [Brassica napus]
Bol039160	1059	166	362	36.08	77.45	1.10207	Up	3.23e-17	1.03e-15	K13348|1|4e-20|97.1|cme:CMS031C|protein Mpv17	GO:0031224//intrinsic component of membrane;GO:0009536//plastid	-	-	gi|674907050|emb|CDY26037.1|/0/BnaC06g05870D [Brassica napus]
Bol043672	867	72	157	19.27	41.35	1.10153	Up	2.89e-08	4.42e-07	K05283|1|2e-17|87.8|aly:ARALYDRAFT_354960|phosphatidylinositol glycan, class W [EC:2.3.-.-];K15692|2|5e-10|63.2|smo:SELMODRAFT_66937|E3 ubiquitin-protein ligase RNF13 [EC:6.3.2.19];K11982|3|8e-09|59.3|bdi:100833984|E3 ubiquitin-protein ligase RNF115/126 [EC:6.3.2.19]	GO:0016020//membrane	GO:0046914//transition metal ion binding;GO:0019787//ubiquitin-like protein transferase activity	GO:0016567//protein ubiquitination;GO:0009743//response to carbohydrate;GO:0051707//response to other organism;GO:0012501//programmed cell death	gi|674936186|emb|CDX96997.1|/8.84466e-88/BnaC09g46280D [Brassica napus]
Bol016311	1608	72	157	10.19	21.86	1.10114	Up	2.89e-08	4.41e-07	K09835|1|1e-44|179|vcn:VOLCADRAFT_81764|prolycopene isomerase [EC:5.2.1.13]	GO:0009536//plastid	GO:0016627//oxidoreductase activity, acting on the CH-CH group of donors	GO:0008152//metabolic process	gi|674938268|emb|CDX95296.1|/0/BnaC09g15740D [Brassica napus]
Bol033508	990	39	85	9.09	19.5	1.10112	Up	4.7e-05	0.000425355	K07119|1|9e-22|102|ath:AT1G49670|	GO:0009534//chloroplast thylakoid;GO:0016020//membrane	GO:0046914//transition metal ion binding;GO:0003824//catalytic activity	GO:0008152//metabolic process	gi|674952741|emb|CDX80695.1|/0/BnaC08g05290D [Brassica napus]
Bol032921	510	175	381	82.1	175.94	1.09963	Up	5.52e-18	1.85e-16	-	-	GO:0046872//metal ion binding	-	gi|674901799|emb|CDY31184.1|/2.29406e-74/BnaC03g47070D [Brassica napus]
Bol022276	1410	238	518	38.52	82.52	1.09914	Up	7.02e-24	3.16e-22	K11717|1|6e-08|57.4|pop:POPTR_1087743|cysteine desulfurase / selenocysteine lyase [EC:2.8.1.7 4.4.1.16]	GO:0009536//plastid	GO:0048037//cofactor binding;GO:0016855//racemase and epimerase activity, acting on amino acids and derivatives	-	gi|674953022|emb|CDX80584.1|/0/BnaC07g28600D [Brassica napus]
Bol016940	2637	53.82	117	4.6	9.85	1.09849	Up	1.26e-06	1.53e-05	K08282|1|0.0|945|ath:AT3G45780|non-specific serine/threonine protein kinase [EC:2.7.11.1]	GO:0016020//membrane;GO:0043231//intracellular membrane-bounded organelle	GO:0004673//protein histidine kinase activity;GO:0005515//protein binding;GO:0004674//protein serine/threonine kinase activity;GO:0032559;GO:0009881//photoreceptor activity	GO:0006351//transcription, DNA-templated;GO:0010360//negative regulation of anion channel activity;GO:0006468//protein phosphorylation;GO:0009606//tropism;GO:0009658//chloroplast organization;GO:0009416//response to light stimulus;GO:0030522//intracellular receptor signaling pathway	gi|685374086|ref|XP_009120327.1|/0/PREDICTED: phototropin-2 [Brassica rapa]
Bol009386	786	208	452	61.67	131.91	1.09691	Up	5.68e-21	2.19e-19	K00924|1|7e-33|139|ath:AT1G30270|[EC:2.7.1.-]	-	GO:0004672//protein kinase activity;GO:0032559	GO:0006464//cellular protein modification process;GO:0023052//signaling	gi|430217736|gb|AGA37201.1|/5.43819e-131/CBL-interacting protein kinase 12.1 [Brassica napus]
Bol012209	573	81.87	177.89	33.9	72.51	1.09689	Up	3.52e-09	5.95e-08	K14504|1|3e-95|345|ath:AT5G57560|xyloglucan:xyloglucosyl transferase TCH4 [EC:2.4.1.207];K08235|3|4e-86|315|aly:ARALYDRAFT_354208|xyloglucan:xyloglucosyl transferase [EC:2.4.1.207]	GO:0005576//extracellular region;GO:0030312//external encapsulating structure	GO:0016798//hydrolase activity, acting on glycosyl bonds;GO:0016758//transferase activity, transferring hexosyl groups	GO:0009725//response to hormone;GO:0044042//glucan metabolic process;GO:0009605//response to external stimulus;GO:0006950//response to stress	gi|685373911|ref|XP_009120272.1|/6.3231e-99/PREDICTED: xyloglucan endotransglucosylase/hydrolase protein 22 [Brassica rapa]
Bol026013	1326	75	162.96	12.93	27.65	1.09656	Up	2.42e-08	3.72e-07	K13065|1|2e-100|364|pop:POPTR_554899|shikimate O-hydroxycinnamoyltransferase [EC:2.3.1.133]	-	-	-	gi|674921240|emb|CDY11845.1|/0/BnaC03g12710D [Brassica napus]
Bol028190	858	35.48	77	9.6	20.5	1.09452	Up	9.22e-05	0.000784787	K10782|1|1e-136|483|aly:ARALYDRAFT_480016|fatty acyl-ACP thioesterase A [EC:3.1.2.14 3.1.2.-]	GO:0009536//plastid	GO:0016297//acyl-[acyl-carrier-protein] hydrolase activity	GO:0006631//fatty acid metabolic process	gi|674932490|emb|CDY00807.1|/1.77226e-157/BnaCnng00070D [Brassica napus]
Bol020309	1005	77	167	17.67	37.72	1.09403	Up	1.27e-08	2.03e-07	-	-	-	-	gi|674869682|emb|CDY65145.1|/7.1039e-159/BnaC01g41860D [Brassica napus]
Bol027603	1113	65.84	142.73	13.59	29.01	1.094	Up	1.26e-07	1.76e-06	K05279|1|3e-84|310|aly:ARALYDRAFT_495497|flavonol 3-O-methyltransferase [EC:2.1.1.76];K13066|5|3e-80|296|pop:POPTR_824484|caffeic acid 3-O-methyltransferase [EC:2.1.1.68]	-	GO:0005515//protein binding;GO:0008168//methyltransferase activity	GO:0006730//one-carbon metabolic process	gi|523795577|gb|AGQ89437.1|/0/indole glucosinolate methyltransferase 5 [Brassica napus]
Bol036928	1353	1306	2830	220.52	470.34	1.09279	Up	1.09e-121	1.97e-119	-	GO:0009536//plastid	-	GO:0006970//response to osmotic stress;GO:0009719	gi|685311026|ref|XP_009146084.1|/0/PREDICTED: myrosinase-binding protein-like At3g16470 [Brassica rapa]
Bol016303	1491	83.56	181.01	12.77	27.23	1.09244	Up	2.53e-09	4.37e-08	K15405|1|0.0|811|aly:ARALYDRAFT_474859|cytochrome P450, family 96, subfamily A, polypeptide 15 (midchain alkane hydroxylase);K00517|4|2e-172|603|ath:AT5G52320|[EC:1.14.-.-]	GO:0043231//intracellular membrane-bounded organelle	GO:0005506//iron ion binding;GO:0016713	GO:0006633//fatty acid biosynthetic process	gi|674892889|emb|CDY39927.1|/0/BnaA09g15090D [Brassica napus]
Bol040436	2091	338.99	734	36.68	78.18	1.09181	Up	5.16e-33	3.13e-31	-	GO:0016020//membrane;GO:0009536//plastid	GO:0016778;GO:0015291//secondary active transmembrane transporter activity	GO:0015893//drug transport;GO:0009725//response to hormone;GO:0006163//purine nucleotide metabolic process;GO:0006950//response to stress	gi|674879906|emb|CDY52258.1|/0/BnaC05g52020D [Brassica napus]
Bol036916	3627	81.4	176.22	5.04	10.74	1.0915	Up	4.81e-09	8.04e-08	-	GO:0009527//plastid outer membrane	GO:0004872//receptor activity	GO:0006605//protein targeting	gi|674941115|emb|CDX92087.1|/0/BnaA05g23200D [Brassica napus]
Bol020242	798	165.74	358.51	48.37	102.98	1.09018	Up	7.06e-17	2.2e-15	-	-	GO:0043169//cation binding	GO:0006812//cation transport	gi|674900716|emb|CDY32238.1|/9.514e-30/BnaA01g17460D [Brassica napus]
Bol034328	321	435.86	942.39	340.09	723.76	1.08959	Up	1.18e-41	8.73e-40	-	GO:0044464	GO:0005488	GO:0010476//gibberellin mediated signaling pathway;GO:0019725//cellular homeostasis	gi|674955040|emb|CDX78620.1|/3.98066e-57/BnaA03g05320D [Brassica napus]
Bol039395	1014	220.05	474.92	50.03	106.29	1.08714	Up	1.51e-21	6.02e-20	K11821|1|0.0|657|ath:AT1G74100|desulfoglucosinolate sulfotransferase A/B/C [EC:2.8.2.-];K01014|3|2e-10|64.7|olu:OSTLU_32551|aryl sulfotransferase [EC:2.8.2.1]	-	GO:0047364//desulfoglucosinolate sulfotransferase activity	GO:0009753//response to jasmonic acid;GO:0019758	gi|197090689|gb|ACH41745.1|/0/ST5a [Brassica rapa subsp. rapa]
Bol011355	471	571	1232	291.9	619.91	1.08658	Up	1.55e-53	1.43e-51	-	-	-	GO:0006950//response to stress;GO:0045333//cellular respiration	gi|674932276|emb|CDY00899.1|/4.86942e-80/BnaC05g43010D [Brassica napus]
Bol025606	945	38	82	9.3	19.74	1.08582	Up	7.66e-05	0.000662496	-	GO:0005618//cell wall	-	GO:0009725//response to hormone	gi|674928212|emb|CDY05033.1|/2.07074e-173/BnaC03g28310D [Brassica napus]
Bol045901	1104	66.21	142.66	13.79	29.24	1.08432	Up	2e-07	2.71e-06	K06185|1|4e-43|173|ota:Ot05g02490|ATP-binding cassette, subfamily F, member 2	-	GO:0046872//metal ion binding	-	gi|674951780|emb|CDX81962.1|/1.14235e-160/BnaC08g36390D [Brassica napus]
Bol009713	1152	40	86	7.97	16.87	1.08181	Up	5.46e-05	0.000487092	K14431|1|2e-158|556|ath:AT1G22070|transcription factor TGA	GO:0043231//intracellular membrane-bounded organelle	GO:0001071//nucleic acid binding transcription factor activity;GO:0003677//DNA binding;GO:0005515//protein binding	GO:0009627//systemic acquired resistance;GO:0006351//transcription, DNA-templated	gi|674894609|emb|CDY38253.1|/1.81432e-172/BnaC05g17700D [Brassica napus]
Bol018672	1560	84.29	181.15	12.3	26.02	1.08096	Up	4.02e-09	6.77e-08	K09755|1|0.0|914|aly:ARALYDRAFT_912739|ferulate-5-hydroxylase [EC:1.14.-.-]	GO:0043231//intracellular membrane-bounded organelle	GO:0004497//monooxygenase activity;GO:0005506//iron ion binding	GO:0009411//response to UV;GO:0012501//programmed cell death;GO:0006631//fatty acid metabolic process;GO:0009699//phenylpropanoid biosynthetic process	gi|685295049|ref|XP_009138414.1|/0/PREDICTED: cytochrome P450 84A1-like [Brassica rapa]
Bol011789	1341	46.5	99.89	7.92	16.75	1.08059	Up	1.44e-05	0.000145277	K14494|1|7e-66|249|smo:SELMODRAFT_437369|DELLA protein	GO:0043231//intracellular membrane-bounded organelle	-	GO:0009725//response to hormone;GO:0006351//transcription, DNA-templated	gi|674929788|emb|CDY03601.1|/0/BnaC03g68600D [Brassica napus]
Bol019977	1593	393.83	846.06	56.25	118.94	1.08031	Up	4e-37	2.69e-35	K14494|1|2e-49|195|pop:POPTR_645273|DELLA protein	-	-	GO:0006351//transcription, DNA-templated;GO:0009743//response to carbohydrate	gi|674897269|emb|CDY35589.1|/0/BnaC01g21110D [Brassica napus]
Bol031350	1380	41	88	6.78	14.33	1.07968	Up	4.61e-05	0.000417931	K00485|1|2e-166|583|aly:ARALYDRAFT_888541|dimethylaniline monooxygenase (N-oxide forming) [EC:1.14.13.8];K11816|5|1e-12|72.8|osa:4334994|YUCCA family monooxygenase [EC:1.14.13.-]	-	GO:0016709//oxidoreductase activity, acting on paired donors, with incorporation or reduction of molecular oxygen, NAD(P)H as one donor, and incorporation of one atom of oxygen;GO:0050662//coenzyme binding;GO:0000166//nucleotide binding	GO:0019758	gi|674917069|emb|CDY15969.1|/0/BnaC08g41540D [Brassica napus]
Bol003532	828	238	511	66.83	141.22	1.07938	Up	6.04e-23	2.6e-21	-	-	-	-	gi|685269777|ref|XP_009125893.1|/2.12146e-152/PREDICTED: GEM-like protein 5 [Brassica rapa]
Bol036220	720	337	723	109.56	231.36	1.07842	Up	9.53e-32	5.61e-30	-	-	-	-	gi|685260741|ref|XP_009141839.1|/4.26548e-92/PREDICTED: uncharacterized protein LOC103865744 [Brassica rapa]
Bol034754	927	1540	3303	384.36	811.41	1.07797	Up	1.22e-138	2.52e-136	K06215|1|2e-149|526|ath:AT3G16050|pyridoxine biosynthesis protein [EC:4.-.-.-]	GO:0044444//cytoplasmic part	GO:0046983//protein dimerization activity	GO:0009108//coenzyme biosynthetic process	gi|674881703|emb|CDY50623.1|/2.22036e-164/BnaC01g44250D [Brassica napus]
Bol013836	567	106	227	44.39	93.57	1.07581	Up	5.83e-11	1.17e-09	-	GO:0009534//chloroplast thylakoid	-	-	gi|674937532|emb|CDX95803.1|/9.21336e-79/BnaC05g35540D [Brassica napus]
Bol015302	2157	78	167	8.18	17.23	1.07475	Up	2.01e-08	3.13e-07	K13416|1|1e-62|239|rcu:RCOM_1534760|brassinosteroid insensitive 1-associated receptor kinase 1 [EC:2.7.10.1 2.7.11.1];K13418|4|7e-61|233|vvi:100247683|somatic embryogenesis receptor kinase 1 [EC:2.7.10.1 2.7.11.1]	GO:0044464	GO:0030246//carbohydrate binding;GO:0004672//protein kinase activity;GO:0032559	GO:0006464//cellular protein modification process	gi|674952398|emb|CDX80852.1|/0/BnaC03g01060D [Brassica napus]
Bol032025	927	53	113	13.23	27.76	1.06919	Up	4.46e-06	4.94e-05	K15631|1|6e-26|116|smo:SELMODRAFT_173762|molybdenum cofactor sulfurtransferase [EC:2.8.1.9]	-	GO:0048037//cofactor binding;GO:0003824//catalytic activity;GO:0046914//transition metal ion binding	-	gi|674903914|emb|CDY29103.1|/6.88622e-174/BnaC09g18290D [Brassica napus]
Bol033427	603	77.88	165.96	30.54	64.06	1.06872	Up	2.37e-08	3.66e-07	K09510|1|7e-12|68.6|bdi:100832977|DnaJ homolog subfamily B member 4;K03686|2|2e-11|67.0|aly:ARALYDRAFT_490783|molecular chaperone DnaJ	GO:0043231//intracellular membrane-bounded organelle	GO:0005515//protein binding	GO:0050896//response to stimulus	gi|674880891|emb|CDY51381.1|/1.88154e-91/BnaCnng20870D [Brassica napus]
Bol001440	1848	89	189.6	10.92	22.9	1.06837	Up	3.26e-09	5.53e-08	K03301|1|0.0|1088|aly:ARALYDRAFT_477222|ATP:ADP antiporter, AAA family	GO:0009526//plastid envelope;GO:0031224//intrinsic component of membrane	GO:0032559	GO:0051234//establishment of localization	gi|674892846|emb|CDY39988.1|/0/BnaC06g40660D [Brassica napus]
Bol032253	1419	67.43	143.53	10.84	22.72	1.0676	Up	2.31e-07	3.11e-06	K05658|1|3e-163|573|vvi:100262734|ATP-binding cassette, subfamily B (MDR/TAP), member 1;K00924|2|2e-121|434|osa:4337593|[EC:2.7.1.-]	GO:0016020//membrane	GO:0004672//protein kinase activity;GO:0032559	GO:0006464//cellular protein modification process	gi|674933348|emb|CDY00122.1|/0/BnaC09g01790D [Brassica napus]
Bol021087	1197	329.29	700.38	63.07	132.04	1.06595	Up	2.9e-30	1.63e-28	K08057|1|7e-137|485|sbi:SORBI_03g042500|calreticulin	GO:0043231//intracellular membrane-bounded organelle;GO:0031090//organelle membrane	GO:0046872//metal ion binding;GO:0005515//protein binding	GO:0044267//cellular protein metabolic process;GO:0055065//metal ion homeostasis;GO:0033554//cellular response to stress;GO:0009812//flavonoid metabolic process;GO:0002218//activation of innate immune response	gi|685350812|ref|XP_009110893.1|/2.9657e-173/PREDICTED: calreticulin-3 [Brassica rapa]
Bol023653	1494	56	119	8.54	17.86	1.06442	Up	2.7e-06	3.11e-05	K15397|1|0.0|882|aly:ARALYDRAFT_894621|3-ketoacyl-CoA synthase [EC:2.3.1.-]	GO:0043231//intracellular membrane-bounded organelle	GO:0004312//fatty acid synthase activity	GO:0009314//response to radiation;GO:0006633//fatty acid biosynthetic process;GO:0000902//cell morphogenesis;GO:0007275//multicellular organismal development;GO:0003006//developmental process involved in reproduction;GO:0006950//response to stress	gi|685361840|ref|XP_009115318.1|/0/PREDICTED: 3-ketoacyl-CoA synthase 5 [Brassica rapa]
Bol041092	1563	57.95	123.1	8.44	17.65	1.06435	Up	1.22e-06	1.49e-05	-	GO:0009706//chloroplast inner membrane	-	GO:0017038//protein import;GO:0009657//plastid organization	gi|674923107|emb|CDY10236.1|/0/BnaC05g04790D [Brassica napus]
Bol043409	1731	127.49	270.88	16.73	34.98	1.06409	Up	1.37e-12	3.19e-11	K15377|1|1e-09|63.2|cre:CHLREDRAFT_189789|solute carrier family 44 (choline transporter-like protein), member 2/4/5	GO:0031224//intrinsic component of membrane	-	-	gi|674868878|emb|CDY65707.1|/0/BnaC09g54740D [Brassica napus]
Bol040769	723	1072	2276	347	725.14	1.06332	Up	4.69e-94	6.67e-92	-	GO:0043231//intracellular membrane-bounded organelle	-	-	gi|674918068|emb|CDY15260.1|/2.86621e-112/BnaC05g01390D [Brassica napus]
Bol002804	1539	140	297	20.71	43.25	1.06237	Up	1.21e-13	3.01e-12	K15638|1|9e-127|452|ath:AT1G17060|cytochrome P450, family 72, subfamily C, polypeptide 1;K15639|3|2e-114|411|aly:ARALYDRAFT_901457|cytochrome P450, family 734, subfamily A, polypeptide 1 (PHYB activation tagged suppressor 1) [EC:1.14.-.-];K10717|5|9e-87|319|aly:ARALYDRAFT_494132|cytokinin trans-hydroxylase	GO:0044464	GO:0016491//oxidoreductase activity;GO:0005506//iron ion binding	GO:0008152//metabolic process	gi|674934861|emb|CDX98486.1|/0/BnaC05g38890D [Brassica napus]
Bol023677	2133	74	156.93	7.85	16.38	1.06117	Up	9.82e-08	1.4e-06	K04733|1|1e-86|319|smo:SELMODRAFT_159261|interleukin-1 receptor-associated kinase 4 [EC:2.7.11.1];K13430|3|8e-55|213|rcu:RCOM_1078760|serine/threonine-protein kinase PBS1 [EC:2.7.11.1]	GO:0016020//membrane	GO:0004672//protein kinase activity;GO:0000166//nucleotide binding	-	gi|674874116|emb|CDY59350.1|/0/BnaCnng34790D [Brassica napus]
Bol004398	468	469	993	241.42	503.12	1.05936	Up	8.52e-42	6.33e-40	-	GO:0044464	-	GO:0006950//response to stress	gi|157849664|gb|ABV89615.1|/4.14394e-84/bet v I allergen family protein [Brassica rapa]
Bol033056	546	118.82	251.54	51.81	107.96	1.05919	Up	8.14e-12	1.79e-10	-	-	-	-	gi|685277650|ref|XP_009129773.1|/7.76421e-08/PREDICTED: leucine-rich repeat extensin-like protein 6 [Brassica rapa]
Bol020888	1833	112	237	13.86	28.87	1.05864	Up	4.01e-11	8.25e-10	K13422|1|0.0|889|ath:AT1G32640|transcription factor MYC2	GO:0043231//intracellular membrane-bounded organelle	GO:0003676//nucleic acid binding;GO:0001071//nucleic acid binding transcription factor activity	GO:0009725//response to hormone;GO:0009813//flavonoid biosynthetic process;GO:0009414//response to water deprivation;GO:0009743//response to carbohydrate;GO:0006355//regulation of transcription, DNA-templated;GO:0034599//cellular response to oxidative stress;GO:0007165//signal transduction;GO:0002213//defense response to insect	gi|151383081|gb|ABS11038.1|/0/MYC [Brassica oleracea var. gemmifera]
Bol011827	1104	124.51	263.32	25.93	53.97	1.05754	Up	3.04e-12	6.88e-11	K11517|1|0.0|659|ath:AT3G14415|(S)-2-hydroxy-acid oxidase [EC:1.1.3.15]	GO:0005840//ribosome;GO:0009532//plastid stroma;GO:0005576//extracellular region;GO:0042579//microbody	GO:0003973//(S)-2-hydroxy-acid oxidase activity;GO:0000166//nucleotide binding	GO:0008152//metabolic process	gi|674899688|emb|CDY33221.1|/0/BnaC01g36940D [Brassica napus]
Bol005150	1602	71	150	10.08	20.97	1.05683	Up	1.62e-07	2.23e-06	K15015|1|0.0|810|aly:ARALYDRAFT_903425|solute carrier family 32 (vesicular inhibitory amino acid transporter)	GO:0031224//intrinsic component of membrane;GO:0031090//organelle membrane	GO:0005275//amine transmembrane transporter activity	-	gi|674865113|emb|CDY67831.1|/0/BnaCnng56610D [Brassica napus]
Bol009024	1035	246.6	521.06	54.89	114.16	1.05644	Up	1.02e-22	4.33e-21	-	-	-	GO:0048869//cellular developmental process	gi|685280646|ref|XP_009131231.1|/0/PREDICTED: pollen-specific protein SF21-like isoform X2 [Brassica rapa]
Bol028196	1371	189.98	401.11	31.65	65.76	1.055	Up	6.6e-18	2.19e-16	K01188|1|2e-110|397|osa:4338560|beta-glucosidase [EC:3.2.1.21];K05350|4|3e-94|343|smo:SELMODRAFT_149851|beta-glucosidase [EC:3.2.1.21]	-	-	-	gi|685328505|ref|XP_009102436.1|/0/PREDICTED: putative beta-glucosidase 5 isoform X2 [Brassica rapa]
Bol000470	1371	38.72	81.75	6.45	13.4	1.05486	Up	0.000105222	0.000883252	-	GO:0016020//membrane	GO:0046914//transition metal ion binding	GO:0042445//hormone metabolic process;GO:0006725//cellular aromatic compound metabolic process;GO:0032446//protein modification by small protein conjugation	gi|685313702|ref|XP_009147449.1|/0/PREDICTED: E3 ubiquitin-protein ligase RGLG1-like isoform X2 [Brassica rapa]
Bol029215	1413	49.5	104.39	7.99	16.59	1.05405	Up	1.19e-05	0.000122144	-	GO:0044464	GO:0046914//transition metal ion binding;GO:0001071//nucleic acid binding transcription factor activity	-	gi|685349961|ref|XP_009110534.1|/0/PREDICTED: zinc finger protein MAGPIE-like [Brassica rapa]
Bol039645	1077	191	402	40.8	84.52	1.05072	Up	1.18e-17	3.85e-16	K01623|1|0.0|648|aly:ARALYDRAFT_492157|fructose-bisphosphate aldolase, class I [EC:4.1.2.13]	GO:0009536//plastid	GO:0005488;GO:0016832//aldehyde-lyase activity	GO:0006007//glucose catabolic process	gi|674938986|emb|CDX94320.1|/0/BnaC01g18640D [Brassica napus]
Bol009728	2217	86.89	182.81	8.86	18.35	1.0504	Up	7.28e-09	1.2e-07	K11652|1|3e-06|52.4|aly:ARALYDRAFT_472063|actin-like protein 6B	-	GO:0016788//hydrolase activity, acting on ester bonds	GO:0044238//primary metabolic process	gi|674951691|emb|CDX81873.1|/0/BnaC08g37280D [Brassica napus]
Bol010753	1383	107	225	17.66	36.56	1.04978	Up	1.67e-10	3.24e-09	-	GO:0044464	GO:0005515//protein binding	GO:0006629//lipid metabolic process	gi|674941460|emb|CDX91906.1|/0/BnaC03g32080D [Brassica napus]
Bol042537	798	216	454	63.04	130.41	1.04872	Up	1.09e-19	3.98e-18	K08913|1|1e-141|499|aly:ARALYDRAFT_899321|light-harvesting complex II chlorophyll a/b binding protein 2	GO:0009526//plastid envelope;GO:0043234//protein complex;GO:0031090//organelle membrane;GO:0009570//chloroplast stroma;GO:0009534//chloroplast thylakoid	GO:0046906//tetrapyrrole binding	GO:0009639//response to red or far red light;GO:0006091//generation of precursor metabolites and energy	gi|674918085|emb|CDY15050.1|/4.13421e-142/BnaC03g44110D [Brassica napus]
Bol035736	1149	1328.81	2785.67	265.5	547.82	1.04499	Up	1.34e-111	2.27e-109	K09503|1|2e-170|596|aly:ARALYDRAFT_489058|DnaJ homolog subfamily A member 2	GO:0016020//membrane;GO:0044424	GO:0043169//cation binding;GO:0005515//protein binding;GO:0032559	GO:0006950//response to stress;GO:0044267//cellular protein metabolic process	gi|674869112|emb|CDY65546.1|/0/BnaCnng47600D [Brassica napus]
Bol023600	1143	198.64	416.03	39.9	82.26	1.0438	Up	3.75e-18	1.26e-16	K02641|1|1e-165|580|aly:ARALYDRAFT_472228|ferredoxin--NADP+ reductase [EC:1.18.1.2]	GO:0009532//plastid stroma;GO:0009534//chloroplast thylakoid;GO:0034357;GO:0005576//extracellular region	GO:0008187//poly-pyrimidine tract binding;GO:0000166//nucleotide binding;GO:0050662//coenzyme binding;GO:0008937//ferredoxin-NAD(P) reductase activity	GO:0006091//generation of precursor metabolites and energy;GO:0051234//establishment of localization;GO:0050832//defense response to fungus	gi|674949421|emb|CDX83730.1|/0/BnaC08g19150D [Brassica napus]
Bol026438	1113	159	333	32.83	67.68	1.04371	Up	9.82e-15	2.65e-13	K01757|1|1e-37|155|aly:ARALYDRAFT_476541|strictosidine synthase [EC:4.3.3.2]	GO:0043231//intracellular membrane-bounded organelle	GO:0016843	GO:0009820//alkaloid metabolic process	gi|674956398|emb|CDX77108.1|/0/BnaC04g39030D [Brassica napus]
Bol025168	1254	186.54	390.46	34.06	70.17	1.04278	Up	4.84e-17	1.52e-15	K03841|1|0.0|712|aly:ARALYDRAFT_485801|fructose-1,6-bisphosphatase I [EC:3.1.3.11]	GO:0009532//plastid stroma;GO:0009526//plastid envelope;GO:0005576//extracellular region	GO:0043169//cation binding;GO:0019203//carbohydrate phosphatase activity	GO:0005984//disaccharide metabolic process;GO:0009767//photosynthetic electron transport chain;GO:0015977//carbon fixation;GO:0006000//fructose metabolic process;GO:0006950//response to stress	gi|4218951|gb|AAD12243.1|/0/fructose-1,6-bisphosphatase precursor [Brassica napus]
Bol011277	1782	671	1404	85.46	176.01	1.04234	Up	6.84e-57	6.74e-55	K03686|1|4e-16|84.7|zma:100382361|molecular chaperone DnaJ	GO:0044432	GO:0005515//protein binding;GO:0003824//catalytic activity	GO:0044267//cellular protein metabolic process;GO:0009408//response to heat;GO:0000904//cell morphogenesis involved in differentiation	gi|674878989|emb|CDY53088.1|/0/BnaCnng24180D [Brassica napus]
Bol018516	1131	45	94	9.14	18.79	1.0397	Up	4.36e-05	0.000398554	-	-	GO:0046872//metal ion binding	-	gi|674961277|emb|CDX72737.1|/0/BnaC07g47590D [Brassica napus]
Bol031228	2658	188.3	393.2	15.97	32.82	1.03921	Up	4.7e-17	1.48e-15	K00924|1|1e-141|502|aly:ARALYDRAFT_473063|[EC:2.7.1.-];K08286|5|3e-126|451|aly:ARALYDRAFT_491919|protein-serine/threonine kinase [EC:2.7.11.-]	GO:0044462;GO:0031224//intrinsic component of membrane	GO:0004672//protein kinase activity;GO:0032559	GO:0032501//multicellular organismal process;GO:0006950//response to stress;GO:0006468//protein phosphorylation;GO:0007167//enzyme linked receptor protein signaling pathway	gi|674910409|emb|CDY22611.1|/0/BnaC08g42450D [Brassica napus]
Bol021992	681	69	144	23.79	48.87	1.03859	Up	4.15e-07	5.42e-06	K09422|1|5e-66|246|ath:AT3G50060|myb proto-oncogene protein, plant	GO:0043231//intracellular membrane-bounded organelle	GO:0005488	GO:0010038//response to metal ion;GO:0009725//response to hormone;GO:0009743//response to carbohydrate;GO:0006970//response to osmotic stress;GO:0048528//post-embryonic root development	gi|685262848|ref|XP_009101651.1|/1.71996e-93/PREDICTED: transcription factor MYB44-like [Brassica rapa]
Bol019687	642	92.03	192.06	33.77	69.37	1.03857	Up	4.94e-09	8.23e-08	K06268|1|2e-117|419|aly:ARALYDRAFT_914947|protein phosphatase 3, regulatory subunit	GO:0043234//protein complex;GO:0016020//membrane;GO:0044424	GO:0046872//metal ion binding;GO:0019899//enzyme binding	GO:0071805//potassium ion transmembrane transport;GO:0006970//response to osmotic stress;GO:0009755//hormone-mediated signaling pathway;GO:0019932//second-messenger-mediated signaling	gi|674894453|emb|CDY38412.1|/1.94605e-116/BnaC01g10210D [Brassica napus]
Bol034442	3102	43.99	91.7	3.19	6.55	1.03794	Up	4.49e-05	0.000409436	K00963|1|1e-68|260|ath:AT5G17310|UTP--glucose-1-phosphate uridylyltransferase [EC:2.7.7.9]	-	-	-	gi|674962746|emb|CDX70749.1|/0/BnaC03g08330D [Brassica napus]
Bol018178	2094	5735.01	11947.1	619.7	1270.64	1.03591	Up	0	0	K04079|1|0.0|1170|ath:AT5G56030|molecular chaperone HtpG	GO:0031981//nuclear lumen;GO:0005576//extracellular region;GO:0031090//organelle membrane;GO:0030312//external encapsulating structure;GO:0044444//cytoplasmic part	GO:0005515//protein binding;GO:0017111//nucleoside-triphosphatase activity;GO:0032559	GO:0031647//regulation of protein stability;GO:0048827//phyllome development;GO:0051592//response to calcium ion;GO:0009791//post-embryonic development;GO:0044267//cellular protein metabolic process;GO:0042742//defense response to bacterium;GO:0009207;GO:0006970//response to osmotic stress;GO:0009408//response to heat	gi|685271855|ref|XP_009126978.1|/0/PREDICTED: heat shock protein 90-2-like [Brassica rapa]
Bol005200	762	66.9	139.34	20.49	42.01	1.03581	Up	5.06e-07	6.53e-06	-	GO:0009536//plastid	-	-	gi|674941891|emb|CDX91630.1|/2.6376e-15/BnaC02g15300D [Brassica napus]
Bol033405	798	434.67	904.3	126.85	259.76	1.03406	Up	7e-37	4.68e-35	K03542|1|5e-107|385|ath:AT1G44575|photosystem II 22kDa protein	GO:0009534//chloroplast thylakoid	GO:0046906//tetrapyrrole binding;GO:0019840//isoprenoid binding	GO:0009416//response to light stimulus	gi|674896536|emb|CDY36340.1|/4.9291e-111/BnaC08g05110D [Brassica napus]
Bol031670	804	102	212	29.53	60.42	1.03284	Up	9.42e-10	1.68e-08	K11838|1|1e-14|78.2|gmx:100337654|ubiquitin carboxyl-terminal hydrolase 7 [EC:3.1.2.15]	-	-	-	gi|674943992|emb|CDX89595.1|/1.3492e-140/BnaC04g36140D [Brassica napus]
Bol002516	1134	91	189	18.43	37.68	1.03174	Up	7.87e-09	1.28e-07	K01090|1|2e-107|387|osa:4337723|protein phosphatase [EC:3.1.3.16]	-	GO:0004721//phosphoprotein phosphatase activity	-	gi|674895055|emb|CDY37787.1|/0/BnaC04g00380D [Brassica napus]
Bol022120	1902	52	108	6.2	12.67	1.03108	Up	1.33e-05	0.000134257	-	-	GO:0032559	GO:0006464//cellular protein modification process	gi|685350653|ref|XP_009110826.1|/0/PREDICTED: serine/threonine-protein kinase haspin [Brassica rapa]
Bol041786	885	118	245	30.91	63.16	1.03094	Up	4.97e-11	1.01e-09	K12836|1|2e-103|373|aly:ARALYDRAFT_472969|splicing factor U2AF 35 kDa subunit	GO:0043231//intracellular membrane-bounded organelle	GO:0046872//metal ion binding;GO:0003676//nucleic acid binding	GO:0009648//photoperiodism	gi|297845720|ref|XP_002890741.1|/6.54577e-102/hypothetical protein ARALYDRAFT_472969 [Arabidopsis lyrata subsp. lyrata]
Bol011828	1104	280.26	581.61	58.35	119.2	1.03058	Up	4.34e-24	1.97e-22	K11517|1|0.0|664|aly:ARALYDRAFT_478862|(S)-2-hydroxy-acid oxidase [EC:1.1.3.15]	GO:0005840//ribosome;GO:0009532//plastid stroma;GO:0005576//extracellular region;GO:0042579//microbody	GO:0003973//(S)-2-hydroxy-acid oxidase activity;GO:0000166//nucleotide binding	GO:0008152//metabolic process	gi|674893729|emb|CDY39115.1|/0/BnaA01g29410D [Brassica napus]
Bol027485	1809	54	112	6.77	13.83	1.03057	Up	9.48e-06	9.84e-05	K09840|1|0.0|1015|ath:AT1G78390|9-cis-epoxycarotenoid dioxygenase [EC:1.13.11.51]	GO:0009532//plastid stroma;GO:0009534//chloroplast thylakoid	GO:0010436//carotenoid dioxygenase activity	GO:0009687//abscisic acid metabolic process;GO:0006972//hyperosmotic response	gi|674945058|emb|CDX88443.1|/0/BnaC06g38870D [Brassica napus]
Bol035474	1953	3508.22	7279.03	406.96	831.11	1.03015	Up	1.43e-281	6.77e-279	K03283|1|0.0|1157|aly:ARALYDRAFT_897465|heat shock 70kDa protein 1/8	GO:0043231//intracellular membrane-bounded organelle;GO:0030312//external encapsulating structure;GO:0031090//organelle membrane	GO:0019899//enzyme binding;GO:0032559	GO:0009642//response to light intensity;GO:0051707//response to other organism;GO:0010038//response to metal ion;GO:0000302//response to reactive oxygen species;GO:0032446//protein modification by small protein conjugation	gi|674932715|emb|CDY00784.1|/0/BnaC03g37680D [Brassica napus]
Bol022512	666	1349	2798	476.17	972.11	1.02964	Up	2.27e-109	3.72e-107	K04507|1|9e-96|347|aly:ARALYDRAFT_890543|calcyclin binding protein	GO:0016020//membrane	-	-	gi|674933585|emb|CDX99880.1|/1.68445e-105/BnaC05g23020D [Brassica napus]
Bol015157	897	142	294	36.68	74.74	1.02689	Up	7.08e-13	1.68e-11	-	GO:0043231//intracellular membrane-bounded organelle	GO:0001071//nucleic acid binding transcription factor activity	GO:0006355//regulation of transcription, DNA-templated	gi|674891079|emb|CDY41692.1|/8.34339e-153/BnaC02g34620D [Brassica napus]
Bol022471	2568	51.42	106.59	4.52	9.21	1.02688	Up	1.57e-05	0.000157219	K14184|1|0.0|723|ath:AT5G23960|alpha-humulene/beta-caryophyllene synthase [EC:4.2.3.- 4.2.3.57];K14181|3|5e-102|370|vvi:100256880|valencene synthase [EC:4.2.3.73];K12929|4|4e-92|337|rcu:RCOM_1574190|casbene synthase [EC:4.2.3.8]	-	GO:0009975//cyclase activity	GO:0046246//terpene biosynthetic process;GO:0051707//response to other organism;GO:0006714//sesquiterpenoid metabolic process	gi|685322036|ref|XP_009150920.1|/0/PREDICTED: alpha-humulene/(-)-(E)-beta-caryophyllene synthase-like [Brassica rapa]
Bol000959	816	188	389.01	53.6	109.16	1.02614	Up	1.54e-16	4.68e-15	K10047|1|5e-138|488|aly:ARALYDRAFT_477531|inositol-phosphate phosphatase / L-galactose 1-phosphate phosphatase [EC:3.1.3.25 3.1.3.-]	GO:0016020//membrane	GO:0008252//nucleotidase activity;GO:0070456	GO:0019852//L-ascorbic acid metabolic process;GO:0009628//response to abiotic stimulus;GO:0006020//inositol metabolic process;GO:0006950//response to stress	gi|674904336|emb|CDY28717.1|/2.21045e-146/BnaCnng06030D [Brassica napus]
Bol002431	1713	88	182	11.67	23.75	1.02512	Up	1.75e-08	2.73e-07	K08241|1|6e-68|256|vvi:100260930|jasmonate O-methyltransferase [EC:2.1.1.141]	-	GO:0016741	GO:0010038//response to metal ion	gi|685379835|ref|XP_009122605.1|/0/PREDICTED: salicylate/benzoate carboxyl methyltransferase-like [Brassica rapa]
Bol022609	1305	46.21	95.52	8.1	16.47	1.02385	Up	4.99e-05	0.000449843	K14500|1|0.0|674|gmx:100781311|BR-signaling kinase [EC:2.7.11.1]	GO:0016020//membrane	GO:0004672//protein kinase activity;GO:0032559	GO:0006464//cellular protein modification process	gi|685355464|ref|XP_009112750.1|/0/PREDICTED: probable serine/threonine-protein kinase At5g41260 [Brassica rapa]
Bol005011	1074	223.73	462.05	47.93	97.43	1.02344	Up	2.07e-19	7.43e-18	K09571|1|1e-31|135|rcu:RCOM_0151790|FK506-binding protein 4/5 [EC:5.2.1.8]	GO:0016020//membrane	GO:0016859//cis-trans isomerase activity;GO:0005527//macrolide binding;GO:0005515//protein binding	GO:0048827//phyllome development;GO:0044267//cellular protein metabolic process	gi|674904019|emb|CDY29061.1|/0/BnaC07g32670D [Brassica napus]
Bol003570	465	1813.98	3745.98	940.3	1911.24	1.02332	Up	2.27e-144	4.84e-142	K13993|1|9e-71|263|aly:ARALYDRAFT_488044|HSP20 family protein	-	GO:0005515//protein binding	GO:0006461//protein complex assembly;GO:0009642//response to light intensity;GO:0006970//response to osmotic stress;GO:0044267//cellular protein metabolic process;GO:0000302//response to reactive oxygen species	gi|685269690|ref|XP_009125845.1|/5.27357e-71/PREDICTED: 17.6 kDa class II heat shock protein [Brassica rapa]
Bol024558	1380	123	253.96	20.35	41.36	1.02321	Up	3.93e-11	8.1e-10	K13065|1|3e-31|134|ath:AT5G48930|shikimate O-hydroxycinnamoyltransferase [EC:2.3.1.133]	-	GO:0016746//transferase activity, transferring acyl groups	-	gi|685269422|ref|XP_009125703.1|/0/PREDICTED: uncharacterized acetyltransferase At3g50280-like [Brassica rapa]
Bol036656	1719	146.78	302.92	19.39	39.4	1.02288	Up	3.66e-13	8.86e-12	K08472|1|0.0|802|aly:ARALYDRAFT_315221|mlo protein	GO:0031224//intrinsic component of membrane	-	GO:0050832//defense response to fungus;GO:0009987//cellular process	gi|685315668|ref|XP_009148458.1|/0/PREDICTED: MLO-like protein 2 [Brassica rapa]
Bol040437	2265	69.67	143.8	6.95	14.12	1.02266	Up	5.61e-07	7.22e-06	-	GO:0005618//cell wall;GO:0031090//organelle membrane;GO:0043231//intracellular membrane-bounded organelle;GO:0005576//extracellular region	GO:0004175//endopeptidase activity;GO:0005515//protein binding	GO:0019538//protein metabolic process;GO:0044092//negative regulation of molecular function	gi|685311714|ref|XP_009146419.1|/0/PREDICTED: subtilisin-like protease [Brassica rapa]
Bol024029	903	49	101	12.57	25.5	1.02051	Up	3e-05	0.000283537	-	-	-	-	gi|674894215|emb|CDY38580.1|/4.80453e-140/BnaC06g30030D [Brassica napus]
Bol030634	1254	163	335.94	29.76	60.37	1.02046	Up	3e-14	7.82e-13	-	-	-	-	gi|674915171|emb|CDY17979.1|/0/BnaC03g30510D [Brassica napus]
Bol020846	3114	181	373	13.08	26.52	1.01972	Up	8.71e-16	2.52e-14	K00696|1|0.0|1767|aly:ARALYDRAFT_489859|sucrose-phosphate synthase [EC:2.4.1.14]	GO:0016020//membrane	GO:0035251//UDP-glucosyltransferase activity	GO:0005984//disaccharide metabolic process	gi|674891626|emb|CDY41124.1|/0/BnaA02g23460D [Brassica napus]
Bol019798	1533	50	103	7.43	15.06	1.01929	Up	2.53e-05	0.000241887	K14494|1|0.0|765|ath:AT5G17490|DELLA protein	GO:0043231//intracellular membrane-bounded organelle	GO:0005488;GO:0001071//nucleic acid binding transcription factor activity	GO:0009845//seed germination;GO:0006972//hyperosmotic response;GO:0009740//gibberellic acid mediated signaling pathway;GO:0010467//gene expression;GO:0010162//seed dormancy process	gi|674916232|emb|CDY16915.1|/0/BnaC09g40420D [Brassica napus]
Bol009028	195	52	107	72.73	147.3	1.01813	Up	1.8e-05	0.00017727	-	-	-	-	-
Bol028108	2823	125.53	258.22	10.02	20.28	1.01718	Up	2.1e-11	4.46e-10	K03696|1|0.0|1103|zma:100383428|ATP-dependent Clp protease ATP-binding subunit ClpC	GO:0009526//plastid envelope;GO:0009532//plastid stroma	GO:0017111//nucleoside-triphosphatase activity;GO:0032559	GO:0043170	gi|674900374|emb|CDY32646.1|/0/BnaC03g16140D [Brassica napus]
Bol005100	5802	56.65	116.14	2.18	4.41	1.01645	Up	6.76e-06	7.25e-05	K11000|1|0.0|3455|aly:ARALYDRAFT_897726|callose synthase [EC:2.4.1.-]	GO:0043234//protein complex;GO:0044464	GO:0035251//UDP-glucosyltransferase activity	GO:0006074//(1->3)-beta-D-glucan metabolic process	gi|674934848|emb|CDX98473.1|/0/BnaC05g39020D [Brassica napus]
Bol030237	2118	3982.74	8182.01	425.4	860.17	1.0158	Up	0	0	K04079|1|0.0|1187|aly:ARALYDRAFT_495334|molecular chaperone HtpG	GO:0044444//cytoplasmic part;GO:0016020//membrane;GO:0030312//external encapsulating structure	GO:0005515//protein binding;GO:0032559	GO:0006952//defense response;GO:0010035//response to inorganic substance;GO:0044267//cellular protein metabolic process	gi|674905209|emb|CDY27839.1|/0/BnaC09g28660D [Brassica napus]
Bol000879	936	180.65	370.81	44.64	90.18	1.01447	Up	1.37e-15	3.92e-14	K09060|1|3e-127|452|ath:AT2G46270|plant G-box-binding factor	GO:0044444//cytoplasmic part	GO:0003677//DNA binding	GO:0009725//response to hormone;GO:0006351//transcription, DNA-templated	gi|1399007|gb|AAB03379.1|/9.83819e-152/transcription factor [Brassica napus]
Bol014727	576	58	119	23.89	48.23	1.01352	Up	6.51e-06	7.04e-05	-	-	-	GO:0006950//response to stress;GO:0015995//chlorophyll biosynthetic process;GO:0009639//response to red or far red light;GO:0009411//response to UV	gi|685262018|ref|XP_009148406.1|/1.58401e-89/PREDICTED: early light-induced protein 2, chloroplastic [Brassica rapa]
Bol011385	2052	116	238	12.8	25.84	1.01346	Up	1.68e-10	3.25e-09	-	-	GO:0032559;GO:0016462//pyrophosphatase activity	-	gi|674932308|emb|CDY00931.1|/0/BnaC05g42690D [Brassica napus]
Bol007890	1095	100	205	21	42.37	1.01265	Up	3.19e-09	5.42e-08	-	GO:0044444//cytoplasmic part	GO:0016787//hydrolase activity	GO:0006950//response to stress	gi|674955804|emb|CDX77756.1|/0/BnaC07g20100D [Brassica napus]
Bol018540	1614	212	434	29.88	60.2	1.01058	Up	7.24e-18	2.4e-16	K00975|1|0.0|923|ath:AT4G39210|glucose-1-phosphate adenylyltransferase [EC:2.7.7.27]	GO:0043234//protein complex;GO:0009536//plastid	GO:0070566//adenylyltransferase activity	GO:0005982//starch metabolic process;GO:0005977//glycogen metabolic process	gi|674961251|emb|CDX72711.1|/0/BnaC07g47330D [Brassica napus]
Bol013165	801	87	178	25.29	50.93	1.00995	Up	3.73e-08	5.62e-07	K08908|1|9e-131|464|aly:ARALYDRAFT_472139|light-harvesting complex I chlorophyll a/b binding protein 2	GO:0043234//protein complex;GO:0009536//plastid	GO:0046906//tetrapyrrole binding	GO:0009639//response to red or far red light;GO:0006091//generation of precursor metabolites and energy	gi|674949474|emb|CDX83783.1|/1.92985e-147/BnaC08g18620D [Brassica napus]
Bol011380	1896	83.86	171.53	10.03	20.19	1.00932	Up	5.41e-08	8e-07	K00111|1|0.0|1130|ath:AT3G10370|glycerol-3-phosphate dehydrogenase [EC:1.1.5.3]	GO:0043231//intracellular membrane-bounded organelle;GO:0043234//protein complex;GO:0019866//organelle inner membrane	GO:0016901//oxidoreductase activity, acting on the CH-OH group of donors, quinone or similar compound as acceptor;GO:0016899//oxidoreductase activity, acting on the CH-OH group of donors, oxygen as acceptor	GO:0006071//glycerol metabolic process;GO:0022904//respiratory electron transport chain	gi|674932304|emb|CDY00927.1|/0/BnaC05g42730D [Brassica napus]
Bol016036	690	255	521	86.71	174.37	1.00788	Up	4.76e-21	1.86e-19	K02603|1|7e-09|58.9|smo:SELMODRAFT_51018|origin recognition complex subunit 1	GO:0043231//intracellular membrane-bounded organelle	GO:0046914//transition metal ion binding;GO:0003676//nucleic acid binding;GO:0001071//nucleic acid binding transcription factor activity	GO:0007275//multicellular organismal development;GO:0009639//response to red or far red light	gi|674921165|emb|CDY12119.1|/1.01223e-132/BnaC03g60350D [Brassica napus]
Bol033102	1878	69	141	8.33	16.75	1.00777	Up	1.02e-06	1.26e-05	K13416|1|1e-74|279|rcu:RCOM_1534760|brassinosteroid insensitive 1-associated receptor kinase 1 [EC:2.7.10.1 2.7.11.1];K13415|2|5e-74|277|rcu:RCOM_0478150|protein brassinosteroid insensitive 1 [EC:2.7.10.1 2.7.11.1]	GO:0031224//intrinsic component of membrane	GO:0016301//kinase activity;GO:0005102//receptor binding;GO:0032559	GO:0006952//defense response;GO:0006464//cellular protein modification process	gi|674927734|emb|CDY05685.1|/0/BnaC02g38520D [Brassica napus]
Bol007781	1296	130	265	22.94	46.03	1.00471	Up	2.22e-11	4.68e-10	K14209|1|0.0|631|aly:ARALYDRAFT_497022|solute carrier family 36 (proton-coupled amino acid transporter)	GO:0031224//intrinsic component of membrane	GO:0005275//amine transmembrane transporter activity	-	gi|674885553|emb|CDY47026.1|/0/BnaC02g42110D [Brassica napus]
Bol033843	819	52	106	14.77	29.63	1.00439	Up	2.43e-05	0.000233422	K13348|1|3e-90|329|ath:AT2G14860|protein Mpv17	GO:0031224//intrinsic component of membrane	-	-	gi|674960977|emb|CDX72437.1|/4.20742e-137/BnaC07g44590D [Brassica napus]
Bol025668	315	54	110	43.04	86.3	1.00368	Up	1.73e-05	0.000171442	K06995|1|4e-54|207|aly:ARALYDRAFT_489873|	GO:0009536//plastid	-	-	gi|674928273|emb|CDY05094.1|/1.44906e-57/BnaC03g28920D [Brassica napus]
Bol032156	2295	82	167	8.07	16.18	1.00357	Up	1.15e-07	1.62e-06	K13430|1|5e-47|187|rcu:RCOM_1078760|serine/threonine-protein kinase PBS1 [EC:2.7.11.1]	GO:0016020//membrane	GO:0032559;GO:0016772//transferase activity, transferring phosphorus-containing groups	GO:0006464//cellular protein modification process;GO:0007167//enzyme linked receptor protein signaling pathway	gi|674911190|emb|CDY21962.1|/0/BnaC09g00680D [Brassica napus]
Bol001056	1011	82	167	18.7	37.49	1.00347	Up	1.15e-07	1.62e-06	K09422|1|6e-130|461|aly:ARALYDRAFT_477416|myb proto-oncogene protein, plant	-	GO:0001071//nucleic acid binding transcription factor activity	GO:0010038//response to metal ion;GO:0009725//response to hormone;GO:0006970//response to osmotic stress;GO:0006351//transcription, DNA-templated;GO:0000904//cell morphogenesis involved in differentiation	gi|674876557|emb|CDY55802.1|/4.64976e-158/BnaCnng29120D [Brassica napus]
Bol002368	1041	67.12	136.61	14.85	29.75	1.00243	Up	1.92e-06	2.26e-05	K01099|1|2e-47|187|ota:Ot04g02290|phosphatidylinositol-bisphosphatase [EC:3.1.3.36]	GO:0043231//intracellular membrane-bounded organelle	GO:0046030//inositol trisphosphate phosphatase activity	-	gi|685334860|ref|XP_009104898.1|/0/PREDICTED: type I inositol 1,4,5-trisphosphate 5-phosphatase 1-like isoform X2 [Brassica rapa]
Bol017549	1080	46.48	94.54	9.9	19.82	1.00146	Up	6.75e-05	0.000590085	K01673|1|2e-133|473|aly:ARALYDRAFT_913057|carbonic anhydrase [EC:4.2.1.1]	GO:0009536//plastid	GO:0046914//transition metal ion binding;GO:0016836//hydro-lyase activity	-	gi|674904736|emb|CDY28307.1|/1.1922e-163/BnaC03g66520D [Brassica napus]
Bol003415	2046	91	185	10.07	20.15	1.00072	Up	2.57e-08	3.95e-07	K09338|1|0.0|1004|aly:ARALYDRAFT_324546|homeobox-leucine zipper protein	GO:0043231//intracellular membrane-bounded organelle	GO:0003677//DNA binding;GO:0001071//nucleic acid binding transcription factor activity	GO:0006351//transcription, DNA-templated	gi|674886926|emb|CDY45684.1|/0/BnaCnng13490D [Brassica napus]
Bol020162	702	109.24	221.94	36.47	72.94	1	Up	1.29e-09	2.28e-08	K14517|1|5e-65|245|ath:AT5G47220|ethylene-responsive transcription factor 2;K09286|2|4e-52|202|ath:AT4G17500|EREBP-like factor	GO:0043231//intracellular membrane-bounded organelle	GO:0003676//nucleic acid binding;GO:0001071//nucleic acid binding transcription factor activity	GO:0000160//phosphorelay signal transduction system;GO:0009743//response to carbohydrate;GO:0006355//regulation of transcription, DNA-templated;GO:0002218//activation of innate immune response	gi|264913788|gb|ACY74388.1|/2.28399e-103/ERF2 transcription factor [Brassica napus]
Bol004980	360	6315.88	0	4334.92	0.001	-22.0476	Down	0	0	-	GO:0005618//cell wall	GO:0005488	GO:0051234//establishment of localization;GO:0010876//lipid localization	gi|674903982|emb|CDY29024.1|/2.2774e-63/BnaC07g32300D [Brassica napus]
Bol010612	252	1644	0	1692.55	0.001	-20.6908	Down	0	0	-	GO:0005618//cell wall	GO:0005488	GO:0051234//establishment of localization;GO:0010876//lipid localization	gi|674960028|emb|CDX73712.1|/1.5422e-43/BnaC08g22910D [Brassica napus]
Bol028634	441	2964	0	1627.48	0.001	-20.6342	Down	0	0	-	-	-	-	gi|674951959|emb|CDX81563.1|/1.30246e-58/BnaC02g18670D [Brassica napus]
Bol003921	291	1492	0	1301.13	0.001	-20.3113	Down	0	0	-	GO:0031410//cytoplasmic vesicle	GO:0005488	GO:0010876//lipid localization	gi|674879227|emb|CDY52889.1|/1.697e-50/BnaC06g27820D [Brassica napus]
Bol042711	288	1420	0	1253.08	0.001	-20.257	Down	0	0	-	-	-	-	gi|685325249|ref|XP_009152149.1|/5.30383e-44/PREDICTED: embryonic protein DC-8 isoform X2 [Brassica rapa]
Bol043890	327	1344	0	1027.07	0.001	-19.9701	Down	0	0	-	-	GO:0005488	GO:0000003//reproduction;GO:0010876//lipid localization	gi|38196018|gb|AAR13698.1|/3.20972e-33/pollen coat oleosin-glycine rich protein [Brassica oleracea]
Bol008855	240	864	0	941.84	0.001	-19.8451	Down	6.91e-264	2.91e-261	-	GO:0044464	-	GO:0000003//reproduction	gi|674952607|emb|CDX81061.1|/4.88498e-21/BnaC03g03150D [Brassica napus]
Bol020048	336	1214	0	899.89	0.001	-19.7794	Down	0	0	-	-	-	GO:0003006//developmental process involved in reproduction	gi|674886896|emb|CDY45711.1|/8.59716e-55/BnaC02g35130D [Brassica napus]
Bol006434	429	1039	0	587.92	0.001	-19.1653	Down	0	0	-	GO:0044464	GO:0004866//endopeptidase inhibitor activity	GO:0051346//negative regulation of hydrolase activity	gi|674872059|emb|CDY62192.1|/1.55605e-72/BnaCnng39540D [Brassica napus]
Bol008853	339	712	0	522.55	0.001	-18.9952	Down	1.37e-217	4.51e-215	-	-	-	-	gi|674952608|emb|CDX81062.1|/1.52814e-27/BnaC03g03160D [Brassica napus]
Bol017535	489	1023	0	502.19	0.001	-18.9379	Down	0	0	-	-	GO:0005488	GO:0010876//lipid localization	gi|674862486|emb|CDY68862.1|/8.78511e-70/BnaCnng60800D [Brassica napus]
Bol038317	789	1452.68	0	429.01	0.001	-18.7107	Down	0	0	-	-	-	-	gi|674899817|emb|CDY33154.1|/3.78538e-140/BnaCnng07250D [Brassica napus]
Bol008856	639	1003	0	369.89	0.001	-18.4967	Down	2e-306	1.04e-303	-	GO:0031224//intrinsic component of membrane;GO:0005811//lipid particle	-	-	gi|674952606|emb|CDX81060.1|/1.71325e-56/BnaC03g03140D [Brassica napus]
Bol043886	564	852	0	358.84	0.001	-18.453	Down	3.12e-260	1.24e-257	-	GO:0044464	-	-	gi|674869560|emb|CDY65240.1|/2.66467e-46/BnaC09g47930D [Brassica napus]
Bol008543	423	605	0	347.65	0.001	-18.4073	Down	5.32e-185	1.52e-182	-	-	-	-	gi|674897599|emb|CDY35265.1|/2.05142e-64/BnaC03g59580D [Brassica napus]
Bol039272	798	987	0	288.04	0.001	-18.1359	Down	2.38e-301	1.22e-298	K01206|1|5e-10|63.2|ath:AT1G67830|alpha-L-fucosidase [EC:3.2.1.51]	-	GO:0016788//hydrolase activity, acting on ester bonds;GO:0016798//hydrolase activity, acting on glycosyl bonds;GO:0016747//transferase activity, transferring acyl groups other than amino-acyl groups;GO:0043167//ion binding	GO:0044238//primary metabolic process;GO:0000003//reproduction	gi|674865636|emb|CDY67583.1|/1.571e-141/BnaCnng55560D [Brassica napus]
Bol003833	828	972	0	272.92	0.001	-18.0581	Down	8.81e-297	4.47e-294	K13944|1|3e-32|137|aly:ARALYDRAFT_903598|LOB domain-containing protein 16;K13945|4|8e-32|135|vvi:100266975|LOB domain-containing protein 29	-	-	-	gi|674902992|emb|CDY29956.1|/6.9362e-95/BnaC01g40520D [Brassica napus]
Bol043744	402	448	0	272.2	0.001	-18.0543	Down	3.51e-137	7.05e-135	-	-	-	-	gi|674963668|emb|CDX69900.1|/3.74843e-26/BnaA10g22490D [Brassica napus]
Bol023341	765	780	0	237.94	0.001	-17.8602	Down	2.66e-238	9.99e-236	K01365|1|1e-35|147|mtr:MTR_096s0016|cathepsin L [EC:3.4.22.15]	GO:0044464	GO:0004175//endopeptidase activity	GO:0019538//protein metabolic process	gi|674946807|emb|CDX86529.1|/6.46352e-81/BnaC08g01740D [Brassica napus]
Bol025982	924	945	0	236.65	0.001	-17.8524	Down	1.48e-288	7.16e-286	K00430|1|1e-134|477|ath:AT5G58400|peroxidase [EC:1.11.1.7]	GO:0044464	GO:0005506//iron ion binding;GO:0016209//antioxidant activity	GO:0008152//metabolic process;GO:0006950//response to stress	gi|685282296|ref|XP_009132056.1|/1.16805e-173/PREDICTED: peroxidase 68-like [Brassica rapa]
Bol017901	1380	1390	0	229.99	0.001	-17.8112	Down	0	0	K13065|1|5e-15|80.9|vvi:100265530|shikimate O-hydroxycinnamoyltransferase [EC:2.3.1.133]	-	GO:0016746//transferase activity, transferring acyl groups	-	gi|674964393|emb|CDX68855.1|/0/BnaC01g05980D [Brassica napus]
Bol038321	768	714.3	0	217	0.001	-17.7273	Down	3.36e-218	1.12e-215	-	-	-	-	gi|685309666|ref|XP_009145441.1|/1.0907e-144/PREDICTED: putative cysteine-rich repeat secretory protein 17 isoform X1 [Brassica rapa]
Bol033616	1326	1150	0	198.24	0.001	-17.5969	Down	0	0	K15400|1|1e-35|149|ath:AT5G41040|omega-hydroxypalmitate O-feruloyl transferase [EC:2.3.1.188]	-	GO:0016410//N-acyltransferase activity	-	gi|674885852|emb|CDY46705.1|/0/BnaC07g42100D [Brassica napus]
Bol023605	1140	956	0	192.57	0.001	-17.555	Down	6.58e-292	3.29e-289	K00514|1|7e-22|103|rcu:RCOM_1428040|zeta-carotene desaturase [EC:1.3.5.6];K01206|2|1e-15|82.4|aly:ARALYDRAFT_475890|alpha-L-fucosidase [EC:3.2.1.51]	-	GO:0016788//hydrolase activity, acting on ester bonds	-	gi|685349184|ref|XP_009110239.1|/0/PREDICTED: GDSL esterase/lipase At1g20120-like [Brassica rapa]
Bol026928	1149	838	0	167.43	0.001	-17.3532	Down	5.74e-256	2.25e-253	K00514|1|6e-20|96.7|rcu:RCOM_1428040|zeta-carotene desaturase [EC:1.3.5.6];K01206|2|3e-18|91.3|ath:AT1G67830|alpha-L-fucosidase [EC:3.2.1.51]	GO:0044464	GO:0016788//hydrolase activity, acting on ester bonds	-	gi|674888478|emb|CDY44206.1|/0/BnaC05g15630D [Brassica napus]
Bol041049	864	587	0	157.65	0.001	-17.2664	Down	1.62e-179	4.48e-177	K01365|1|3e-65|246|mtr:MTR_096s0016|cathepsin L [EC:3.4.22.15];K01376|2|3e-55|213|ath:AT5G43060|[EC:3.4.22.-]	-	GO:0070011//peptidase activity, acting on L-amino acid peptides	GO:0019538//protein metabolic process	gi|674923059|emb|CDY10188.1|/1.67992e-155/BnaC05g04310D [Brassica napus]
Bol007041	186	101.08	0	149.86	0.001	-17.1933	Down	1.71e-31	9.99e-30	-	-	-	-	-
Bol014710	354	203	0	141.96	0.001	-17.1151	Down	1.47e-62	1.57e-60	-	GO:0031224//intrinsic component of membrane	GO:0005488	GO:0051234//establishment of localization;GO:0010876//lipid localization	gi|685261956|ref|XP_009148124.1|/2.81533e-45/PREDICTED: non-specific lipid-transfer protein-like protein At2g13820 isoform X2 [Brassica rapa]
Bol037608	873	519.95	0	138.14	0.001	-17.0758	Down	8.31e-159	2.02e-156	K01206|1|3e-09|60.8|ath:AT1G67830|alpha-L-fucosidase [EC:3.2.1.51];K00514|2|2e-08|57.8|rcu:RCOM_1428040|zeta-carotene desaturase [EC:1.3.5.6]	GO:0044464	GO:0016788//hydrolase activity, acting on ester bonds;GO:0016747//transferase activity, transferring acyl groups other than amino-acyl groups	GO:0044238//primary metabolic process;GO:0000003//reproduction	gi|674886829|emb|CDY45771.1|/7.91396e-169/BnaC04g22570D [Brassica napus]
Bol039273	873	507.05	0	134.71	0.001	-17.0395	Down	3.76e-155	8.75e-153	K00514|1|2e-08|58.2|rcu:RCOM_1428040|zeta-carotene desaturase [EC:1.3.5.6]	GO:0044464	GO:0016788//hydrolase activity, acting on ester bonds;GO:0016747//transferase activity, transferring acyl groups other than amino-acyl groups	GO:0000003//reproduction	gi|674865637|emb|CDY67584.1|/1.22095e-169/BnaCnng55570D [Brassica napus]
Bol021209	312	155	0	124.89	0.001	-16.9303	Down	6.12e-48	5.07e-46	-	-	-	-	gi|674942259|emb|CDX91009.1|/5.20621e-31/BnaC02g05880D [Brassica napus]
Bol030574	1338	701	0	119.73	0.001	-16.8694	Down	3.06e-214	1e-211	K08145|1|5e-77|286|zma:100281441|MFS transporter, SP family, solute carrier family 2 (facilitated glucose transporter), member 8	GO:0031224//intrinsic component of membrane	GO:0022891//substrate-specific transmembrane transporter activity	GO:0006810//transport	gi|685286778|ref|XP_009134318.1|/0/PREDICTED: sugar transporter ERD6-like 15 [Brassica rapa]
Bol006917	1128	570.01	0	116.08	0.001	-16.8248	Down	2.43e-174	6.45e-172	K01757|1|3e-42|170|ath:AT1G74000|strictosidine synthase [EC:4.3.3.2]	GO:0044464	GO:0016843	GO:0009820//alkaloid metabolic process	gi|674909228|emb|CDY23858.1|/0/BnaC04g01790D [Brassica napus]
Bol008852	339	155.13	0	113.85	0.001	-16.7968	Down	6.12e-48	5.08e-46	-	-	-	-	gi|674952608|emb|CDX81062.1|/2.2656e-39/BnaC03g03160D [Brassica napus]
Bol013223	528	249	0	112.55	0.001	-16.7802	Down	1.43e-76	1.77e-74	-	GO:0031224//intrinsic component of membrane	-	-	gi|674949550|emb|CDX83859.1|/1.11953e-69/BnaC08g17860D [Brassica napus]
Bol033925	246	106	0	112.25	0.001	-16.7764	Down	5.14e-33	3.13e-31	-	-	GO:0046914//transition metal ion binding	-	gi|685288209|ref|XP_009135054.1|/8.02324e-16/PREDICTED: metallothionein-like protein type 2 [Brassica rapa]
Bol033614	1251	598.95	0	109.62	0.001	-16.7422	Down	7.21e-183	2.02e-180	K15400|1|2e-34|144|aly:ARALYDRAFT_493874|omega-hydroxypalmitate O-feruloyl transferase [EC:2.3.1.188]	-	GO:0016746//transferase activity, transferring acyl groups	-	gi|674885849|emb|CDY46702.1|/0/BnaC07g42070D [Brassica napus]
Bol002975	774	361.51	0	108.93	0.001	-16.733	Down	1.1e-110	1.85e-108	-	-	-	-	gi|674880141|emb|CDY52062.1|/1.11018e-136/BnaCnng21720D [Brassica napus]
Bol038318	696	303.43	0	102.24	0.001	-16.6416	Down	5.12e-93	7.18e-91	-	-	-	-	gi|674899816|emb|CDY33153.1|/1.43961e-134/BnaCnng07240D [Brassica napus]
Bol038320	159	53.83	0	97.33	0.001	-16.5706	Down	7.14e-17	2.22e-15	-	-	-	-	gi|674899814|emb|CDY33151.1|/3.16462e-20/BnaCnng07220D [Brassica napus]
Bol001462	756	309.97	0	95.74	0.001	-16.5468	Down	7.61e-95	1.1e-92	K11778|1|2e-114|409|ath:AT5G60500|ditrans,polycis-polyprenyl diphosphate synthase [EC:2.5.1.87]	-	GO:0004659//prenyltransferase activity	-	gi|685374786|ref|XP_009120583.1|/2.4365e-141/PREDICTED: dehydrodolichyl diphosphate synthase 8-like [Brassica rapa]
Bol002689	186	63	0	93.4	0.001	-16.5111	Down	6.43e-20	2.38e-18	-	-	-	-	-
Bol002894	2697	853	0	71.28	0.001	-16.1212	Down	1.55e-260	6.3e-258	-	GO:0044464	GO:0005515//protein binding;GO:0004175//endopeptidase activity	GO:0019538//protein metabolic process;GO:0044092//negative regulation of molecular function	gi|674865722|emb|CDY67543.1|/0/BnaCnng55400D [Brassica napus]
Bol042840	2103	656.84	0	70.67	0.001	-16.1088	Down	1.56e-200	4.73e-198	-	GO:0009570//chloroplast stroma	GO:0016747//transferase activity, transferring acyl groups other than amino-acyl groups	-	gi|685324901|ref|XP_009152016.1|/0/PREDICTED: acyltransferase-like protein At3g26840, chloroplastic isoform X2 [Brassica rapa]
Bol022560	471	134.5	0	68.76	0.001	-16.0693	Down	1.52e-41	1.12e-39	-	-	-	-	gi|674923729|emb|CDY09587.1|/5.39628e-71/BnaC05g23320D [Brassica napus]
Bol011099	714	178	0	58.38	0.001	-15.8332	Down	6.04e-55	5.73e-53	K14431|1|8e-13|72.0|ath:AT5G65210|transcription factor TGA	-	-	GO:0009628//response to abiotic stimulus	gi|674854917|emb|CDY70896.1|/3.17167e-132/BnaCnng70220D [Brassica napus]
Bol027571	477	113	0	56.98	0.001	-15.7982	Down	3.79e-35	2.44e-33	-	GO:0031224//intrinsic component of membrane	GO:0015149//hexose transmembrane transporter activity;GO:0016628//oxidoreductase activity, acting on the CH-CH group of donors, NAD or NADP as acceptor	GO:0008645//hexose transport;GO:0008152//metabolic process	gi|674944965|emb|CDX88350.1|/3.01195e-72/BnaC06g37940D [Brassica napus]
Bol008674	582	137.58	0	56.03	0.001	-15.7739	Down	1.86e-42	1.39e-40	-	-	-	-	gi|674875166|emb|CDY57833.1|/8.2407e-25/BnaCnng32530D [Brassica napus]
Bol045513	186	37.01	0	54.87	0.001	-15.7437	Down	5.33e-12	1.19e-10	-	-	-	-	gi|674961597|emb|CDX72003.1|/6.03792e-08/BnaC08g28710D [Brassica napus]
Bol014105	423	92	0	52.87	0.001	-15.6902	Down	9.44e-29	5.07e-27	-	GO:0044464	GO:0004866//endopeptidase inhibitor activity	GO:0051346//negative regulation of hydrolase activity	gi|674864115|emb|CDY68279.1|/4.55949e-72/BnaC04g54180D [Brassica napus]
Bol037199	1101	243.07	0	50.75	0.001	-15.6311	Down	9.63e-75	1.18e-72	K01376|1|2e-175|612|ath:AT4G16190|[EC:3.4.22.-];K01373|3|6e-110|395|ppp:PHYPADRAFT_209158|cathepsin F [EC:3.4.22.41]	GO:0043231//intracellular membrane-bounded organelle	GO:0004175//endopeptidase activity	GO:0019538//protein metabolic process	gi|674923587|emb|CDY09707.1|/0/BnaC07g33540D [Brassica napus]
Bol029152	1464	311	0	48.43	0.001	-15.5636	Down	1.87e-95	2.74e-93	K15402|1|2e-137|487|rcu:RCOM_1376710|cytochrome P450, family 86, subfamily B, polypeptide 1 (fatty acid omega-hydroxylase) [EC:1.14.-.-]	GO:0044464	GO:0016491//oxidoreductase activity;GO:0005506//iron ion binding	GO:0008152//metabolic process	gi|674898352|emb|CDY34587.1|/0/BnaC03g56870D [Brassica napus]
Bol002349	318	60	0	47.31	0.001	-15.5299	Down	5.27e-19	1.85e-17	K11718|1|2e-31|86.7|ath:AT1G71220|UDP-glucose:glycoprotein glucosyltransferase [EC:2.4.1.-]	GO:0043231//intracellular membrane-bounded organelle	GO:0035251//UDP-glucosyltransferase activity	GO:0033554//cellular response to stress;GO:0009812//flavonoid metabolic process;GO:0005975//carbohydrate metabolic process;GO:0002218//activation of innate immune response;GO:0010033//response to organic substance;GO:0006464//cellular protein modification process	gi|12323829|gb|AAG51883.1|AC016162_4/5.26129e-30/putative UDP-glucose:glycoprotein glucosyltransferase; 101200-91134 [Arabidopsis thaliana]
Bol008854	357	63.87	0	44.25	0.001	-15.4334	Down	6.43e-20	2.37e-18	-	GO:0031224//intrinsic component of membrane;GO:0005811//lipid particle	-	-	gi|674952608|emb|CDX81062.1|/1.30047e-50/BnaC03g03160D [Brassica napus]
Bol030561	1512	293	0	44.14	0.001	-15.4298	Down	5.68e-90	7.76e-88	K08245|1|0.0|870|aly:ARALYDRAFT_490093|phytepsin [EC:3.4.23.40]	GO:0044464	GO:0004175//endopeptidase activity	GO:0019538//protein metabolic process;GO:0010038//response to metal ion	gi|685286745|ref|XP_009134301.1|/0/PREDICTED: aspartic proteinase A3-like [Brassica rapa]
Bol030789	543	100	0	43.86	0.001	-15.4206	Down	3.46e-31	2e-29	-	GO:0031224//intrinsic component of membrane	GO:0005488	GO:0010876//lipid localization	gi|674913921|emb|CDY19202.1|/1.20486e-45/BnaC05g14030D [Brassica napus]
Bol014278	732	125.84	0	40.21	0.001	-15.2953	Down	8.39e-39	5.86e-37	-	-	GO:0046914//transition metal ion binding	-	gi|674880361|emb|CDY51867.1|/2.56273e-84/BnaC03g77190D [Brassica napus]
Bol023022	1194	206.49	0	39.65	0.001	-15.275	Down	1.79e-63	1.93e-61	K01213|1|9e-100|362|ath:AT3G07850|galacturan 1,4-alpha-galacturonidase [EC:3.2.1.67]	GO:0030312//external encapsulating structure	GO:0004553//hydrolase activity, hydrolyzing O-glycosyl compounds	GO:0044238//primary metabolic process;GO:0045229//external encapsulating structure organization	gi|685267389|ref|XP_009124086.1|/0/PREDICTED: polygalacturonase [Brassica rapa]
Bol032457	237	34.89	0	38.61	0.001	-15.2367	Down	4.37e-11	8.97e-10	-	-	-	-	gi|674946199|emb|CDX87048.1|/6.59101e-34/BnaC09g03630D [Brassica napus]
Bol003115	498	79.38	0	38.21	0.001	-15.2217	Down	8.6e-25	4.03e-23	-	-	GO:0005488	-	gi|685383886|ref|XP_009124184.1|/2.56527e-59/PREDICTED: uncharacterized protein At2g34160-like [Brassica rapa]
Bol033497	1932	313.75	0	36.8	0.001	-15.1674	Down	4.6e-96	6.79e-94	-	-	GO:0016747//transferase activity, transferring acyl groups other than amino-acyl groups	-	gi|674952756|emb|CDX80710.1|/0/BnaC08g05440D [Brassica napus]
Bol001463	816	129.03	0	36.79	0.001	-15.167	Down	5.08e-40	3.62e-38	K11778|1|7e-123|437|ath:AT5G60510|ditrans,polycis-polyprenyl diphosphate synthase [EC:2.5.1.87]	-	GO:0004659//prenyltransferase activity	-	gi|674901413|emb|CDY31543.1|/6.41652e-154/BnaA10g13280D [Brassica napus]
Bol045796	1116	174	0	35.83	0.001	-15.1289	Down	9.99e-54	9.24e-52	K13789|1|2e-161|566|aly:ARALYDRAFT_900865|geranylgeranyl diphosphate synthase, type II [EC:2.5.1.1 2.5.1.10 2.5.1.29]	GO:0043231//intracellular membrane-bounded organelle	GO:0004659//prenyltransferase activity	GO:0006720//isoprenoid metabolic process	gi|674858355|emb|CDY70068.1|/3.59459e-178/BnaCnng66570D [Brassica napus]
Bol019213	312	43	0	34.65	0.001	-15.0806	Down	7.93e-14	2e-12	-	GO:0044464	-	GO:0009056//catabolic process	gi|674946382|emb|CDX87231.1|/3.35895e-46/BnaC09g05460D [Brassica napus]
Bol001715	207	26	0	33.81	0.001	-15.0452	Down	1.2e-08	1.91e-07	-	-	-	-	gi|674898213|emb|CDY34732.1|/3.85592e-10/BnaA01g32930D [Brassica napus]
Bol044543	807	113	0	32.59	0.001	-14.9921	Down	3.79e-35	2.44e-33	-	-	-	-	gi|685365284|ref|XP_009116772.1|/5.70901e-139/PREDICTED: uncharacterized protein LOC103841936 isoform X1 [Brassica rapa]
Bol037354	384	51	0	32.59	0.001	-14.9921	Down	2.9e-16	8.67e-15	-	-	-	-	gi|674927459|emb|CDY05940.1|/1.23362e-16/BnaC08g21170D [Brassica napus]
Bol004134	621	82	0	31.17	0.001	-14.9279	Down	1.05e-25	5.12e-24	K01206|1|2e-07|53.9|ath:AT1G67830|alpha-L-fucosidase [EC:3.2.1.51]	-	GO:0016787//hydrolase activity	GO:0044238//primary metabolic process	gi|674923196|emb|CDY09942.1|/2.24759e-82/BnaC08g45090D [Brassica napus]
Bol043889	1038	139	0	30.85	0.001	-14.913	Down	4.57e-43	3.51e-41	K11275|1|1e-11|69.3|gmx:100775944|histone H1/5	-	-	-	gi|38196017|gb|AAR13697.1|/6.77167e-160/pollen coat oleosin-glycine rich protein [Brassica oleracea]
Bol040198	429	54	0	30.56	0.001	-14.8994	Down	3.54e-17	1.13e-15	-	-	-	-	gi|674931695|emb|CDY01710.1|/9.74646e-75/BnaC04g30420D [Brassica napus]
Bol043416	939	119	0	29.31	0.001	-14.8391	Down	5.64e-37	3.79e-35	-	GO:0044464	-	-	gi|674923399|emb|CDY09817.1|/1.75834e-124/BnaC09g43440D [Brassica napus]
Bol029729	249	28	0	29.23	0.001	-14.8352	Down	2.94e-09	5.03e-08	-	-	-	-	gi|674893010|emb|CDY39793.1|/1.60811e-24/BnaA09g10450D [Brassica napus]
Bol040348	330	38	0	28.74	0.001	-14.8108	Down	2.65e-12	6.03e-11	-	-	-	GO:0003006//developmental process involved in reproduction;GO:0009566//fertilization	gi|687569343|ref|NP_001288880.1|/2.277e-55/late embryogenesis abundant protein 2 [Brassica rapa]
Bol008670	912	112.12	0	28.46	0.001	-14.7966	Down	7.65e-35	4.87e-33	-	-	-	-	gi|685348766|ref|XP_009110091.1|/4.69101e-167/PREDICTED: uncharacterized protein LOC103835654 [Brassica rapa]
Bol004632	252	26.73	0	27.52	0.001	-14.7482	Down	1.2e-08	1.92e-07	-	-	GO:0032934//sterol binding	GO:0006629//lipid metabolic process	gi|674909105|emb|CDY23970.1|/8.46233e-42/BnaC03g17210D [Brassica napus]
Bol024153	372	41	0	27.14	0.001	-14.7281	Down	3.23e-13	7.82e-12	-	GO:0044464	-	GO:0010876//lipid localization	gi|685383216|ref|XP_009123937.1|/4.68603e-61/PREDICTED: non-specific lipid-transfer protein 13 [Brassica rapa]
Bol035425	171	16	0	26.36	0.001	-14.6861	Down	1.33e-05	0.000134603	-	GO:0009536//plastid	GO:0004672//protein kinase activity;GO:0032559	GO:0006464//cellular protein modification process	gi|674869735|emb|CDY65105.1|/1.89448e-25/BnaAnng20230D [Brassica napus]
Bol029699	447	47	0	25.43	0.001	-14.6342	Down	4.8e-15	1.32e-13	-	GO:0043231//intracellular membrane-bounded organelle	-	-	gi|674885207|emb|CDY47355.1|/1.0554e-68/BnaCnng14920D, partial [Brassica napus]
Bol004384	282	28	0	25.31	0.001	-14.6274	Down	2.94e-09	5.04e-08	-	-	-	-	gi|674904578|emb|CDY28450.1|/4.99477e-42/BnaC07g12780D [Brassica napus]
Bol040181	309	31	0	25.25	0.001	-14.624	Down	3.58e-10	6.71e-09	-	-	GO:0005488	GO:0010876//lipid localization	gi|674931673|emb|CDY01688.1|/1.11463e-54/BnaC04g30640D [Brassica napus]
Bol035797	2436	272	0	25.2	0.001	-14.6211	Down	1.42e-83	1.85e-81	K12309|1|0.0|661|ath:AT3G52840|beta-galactosidase [EC:3.2.1.23];K01190|3|2e-73|275|cme:CMP078C|beta-galactosidase [EC:3.2.1.23]	GO:0005576//extracellular region;GO:0044464	GO:0030246//carbohydrate binding;GO:0043167//ion binding;GO:0015925//galactosidase activity	GO:0044238//primary metabolic process	gi|1352075|sp|P49676.1|BGAL_BRAOL/0/RecName: Full=Beta-galactosidase; Short=Lactase; Flags: Precursor [Brassica oleracea]
Bol014616	813	88.01	0	25.19	0.001	-14.6206	Down	1.56e-27	8.19e-26	-	-	-	-	gi|674856428|emb|CDY70554.1|/3.05591e-156/BnaCnng68830D [Brassica napus]
Bol007339	1722	188	0	24.8	0.001	-14.5981	Down	5.44e-58	5.47e-56	K08286|1|2e-146|517|aly:ARALYDRAFT_494187|protein-serine/threonine kinase [EC:2.7.11.-];K08282|5|5e-86|317|ath:AT3G45780|non-specific serine/threonine protein kinase [EC:2.7.11.1]	-	GO:0004672//protein kinase activity;GO:0032559	GO:0006464//cellular protein modification process;GO:0000904//cell morphogenesis involved in differentiation	gi|674881808|emb|CDY50542.1|/0/BnaA01g30380D [Brassica napus]
Bol025321	165	14	0	24.13	0.001	-14.5585	Down	5.4e-05	0.000483394	-	GO:0031224//intrinsic component of membrane	-	GO:0006972//hyperosmotic response	gi|674914703|emb|CDY18362.1|/6.12808e-24/BnaA04g22250D [Brassica napus]
Bol009405	1308	133	0	23.25	0.001	-14.5049	Down	3.07e-41	2.25e-39	K01058|1|2e-46|184|gmx:100817287|phospholipase A1 [EC:3.1.1.32]	-	-	GO:0044238//primary metabolic process	gi|685258607|ref|XP_009131946.1|/0/PREDICTED: phospholipase A1-IIgamma-like [Brassica rapa]
Bol012936	210	18	0	23	0.001	-14.4893	Down	3.27e-06	3.7e-05	-	-	-	-	gi|674890139|emb|CDY42557.1|/3.03944e-15/BnaA04g10560D [Brassica napus]
Bol007032	603	58.52	0	22.95	0.001	-14.4862	Down	2.14e-18	7.32e-17	-	-	-	GO:0009723//response to ethylene;GO:0071241//cellular response to inorganic substance	gi|674936566|emb|CDX96601.1|/1.93808e-104/BnaA08g21440D [Brassica napus]
Bol029530	708	65.98	0	21.83	0.001	-14.414	Down	1.58e-20	5.99e-19	-	-	-	GO:0010647//positive regulation of cell communication;GO:0009267//cellular response to starvation	gi|334050276|gb|AEG42535.1|/1.60355e-120/SPX domain-harboring protein 3.2 [Brassica napus]
Bol001796	1230	116	0	21.6	0.001	-14.3987	Down	4.63e-36	3.03e-34	K03921|1|0.0|707|ath:AT3G02610|acyl-[acyl-carrier-protein] desaturase [EC:1.14.19.2]	GO:0009536//plastid	GO:0046872//metal ion binding;GO:0016717//oxidoreductase activity, acting on paired donors, with oxidation of a pair of donors resulting in the reduction of molecular oxygen to two molecules of water	GO:0006631//fatty acid metabolic process	gi|674889433|emb|CDY43232.1|/0/BnaC05g48250D [Brassica napus]
Bol036492	1032	93	0	20.76	0.001	-14.3415	Down	4.68e-29	2.56e-27	-	-	-	-	gi|685291114|ref|XP_009136511.1|/8.42765e-179/PREDICTED: uncharacterized protein LOC103860620 [Brassica rapa]
Bol043880	1086	98	0	20.76	0.001	-14.3415	Down	1.4e-30	8e-29	K01051|1|2e-145|513|aly:ARALYDRAFT_325356|pectinesterase [EC:3.1.1.11]	GO:0005618//cell wall;GO:0043231//intracellular membrane-bounded organelle;GO:0042995//cell projection	-	GO:0071555//cell wall organization;GO:0000904//cell morphogenesis involved in differentiation	gi|674963806|emb|CDX70038.1|/0/BnaA10g23870D [Brassica napus]
Bol002980	576	49	0	20.18	0.001	-14.3006	Down	1.18e-15	3.39e-14	-	GO:0031224//intrinsic component of membrane	GO:0046914//transition metal ion binding	-	gi|674934188|emb|CDX99343.1|/6.65502e-88/BnaC05g34580D [Brassica napus]
Bol016999	702	60	0	20.03	0.001	-14.2899	Down	5.27e-19	1.86e-17	-	-	-	-	gi|674910066|emb|CDY23051.1|/5.79471e-115/BnaC07g31360D [Brassica napus]
Bol002489	546	45	0	19.62	0.001	-14.26	Down	1.95e-14	5.14e-13	-	-	-	-	gi|567185919|ref|XP_006403382.1|/5.352e-25/hypothetical protein EUTSA_v10003428mg, partial [Eutrema salsugineum]
Bol024455	417	33.49	0	19.55	0.001	-14.2549	Down	8.82e-11	1.74e-09	-	-	-	-	gi|674919158|emb|CDY14140.1|/3.53199e-56/BnaC02g02570D [Brassica napus]
Bol024149	291	22	0	19.19	0.001	-14.2281	Down	1.98e-07	2.69e-06	-	-	-	GO:0009746;GO:0034285	gi|674936504|emb|CDX96961.1|/2.7093e-48/BnaC02g30990D [Brassica napus]
Bol039576	327	25.01	0	19.11	0.001	-14.222	Down	2.41e-08	3.72e-07	K02152|1|3e-31|131|aly:ARALYDRAFT_492222|V-type H+-transporting ATPase subunit G [EC:3.6.3.14]	GO:0005773//vacuole	-	-	gi|674939064|emb|CDX94398.1|/9.33886e-33/BnaC01g17860D [Brassica napus]
Bol003904	621	49.53	0	18.83	0.001	-14.2007	Down	1.18e-15	3.38e-14	K03145|1|9e-28|121|pop:POPTR_825420|transcription elongation factor S-II	-	-	-	gi|674931525|emb|CDY01813.1|/9.70423e-102/BnaC06g28530D [Brassica napus]
Bol037226	249	18	0	18.79	0.001	-14.1977	Down	3.27e-06	3.72e-05	K01728|1|6e-32|133|aly:ARALYDRAFT_312221|pectate lyase [EC:4.2.2.2]	GO:0044464	GO:0016837	-	gi|674942900|emb|CDX90559.1|/1.71017e-42/BnaA03g42220D [Brassica napus]
Bol001768	585	46	0	18.63	0.001	-14.1853	Down	9.68e-15	2.61e-13	-	GO:0009536//plastid	-	GO:0048229//gametophyte development	gi|674945657|emb|CDX87676.1|/2.83906e-65/BnaC02g32730D [Brassica napus]
Bol040774	1257	96	0	17.48	0.001	-14.0934	Down	5.71e-30	3.2e-28	K01213|1|0.0|703|aly:ARALYDRAFT_887420|galacturan 1,4-alpha-galacturonidase [EC:3.2.1.67]	-	GO:0004553//hydrolase activity, hydrolyzing O-glycosyl compounds	GO:0044238//primary metabolic process;GO:0045229//external encapsulating structure organization	gi|674918072|emb|CDY15264.1|/0/BnaC05g01430D [Brassica napus]
Bol016502	546	39	0	17.01	0.001	-14.0541	Down	1.31e-12	3.05e-11	-	-	-	-	gi|674942160|emb|CDX91276.1|/5.42405e-94/BnaC02g26870D [Brassica napus]
Bol018338	390	26	0	16.33	0.001	-13.9952	Down	1.2e-08	1.92e-07	-	-	-	-	gi|111414967|gb|ABH09777.1|/1.38575e-52/pollen-preferential protein [Brassica rapa subsp. chinensis]
Bol037640	1254	87.66	0	16	0.001	-13.9658	Down	3.15e-27	1.62e-25	K13420|1|3e-33|140|sbi:SORBI_06g028760|LRR receptor-like serine/threonine-protein kinase FLS2 [EC:2.7.11.1]	-	-	GO:0023052//signaling	gi|674932818|emb|CDY00622.1|/0/BnaC04g23030D [Brassica napus]
Bol033067	1332	91	0	15.61	0.001	-13.9302	Down	1.9e-28	1.02e-26	K15397|1|0.0|748|aly:ARALYDRAFT_494971|3-ketoacyl-CoA synthase [EC:2.3.1.-]	GO:0044464	GO:0016747//transferase activity, transferring acyl groups other than amino-acyl groups	GO:0007275//multicellular organismal development;GO:0006631//fatty acid metabolic process	gi|674927693|emb|CDY05644.1|/0/BnaC02g38930D [Brassica napus]
Bol000380	393	25	0	15.57	0.001	-13.9265	Down	2.41e-08	3.71e-07	-	-	GO:0005488	-	gi|674870485|emb|CDY64509.1|/9.54182e-62/BnaCnng44040D [Brassica napus]
Bol009478	945	61.63	0	15.08	0.001	-13.8803	Down	2.61e-19	9.31e-18	-	GO:0030312//external encapsulating structure	GO:0050662//coenzyme binding;GO:0046993	GO:0008152//metabolic process	gi|674903928|emb|CDY29117.1|/1.66374e-122/BnaC09g18430D [Brassica napus]
Bol032962	303	18	0	14.99	0.001	-13.8717	Down	3.27e-06	3.72e-05	-	GO:0005576//extracellular region	GO:0005102//receptor binding	GO:0023052//signaling	gi|674921669|emb|CDY11628.1|/4.41069e-51/BnaC06g31110D [Brassica napus]
Bol032966	444	27.01	0	14.72	0.001	-13.8455	Down	5.93e-09	9.83e-08	-	GO:0044464	-	-	gi|674921638|emb|CDY11597.1|/3.51789e-72/BnaC06g31420D [Brassica napus]
Bol017269	279	16	0	14.64	0.001	-13.8376	Down	1.33e-05	0.000134486	-	GO:0044464	-	GO:0009725//response to hormone	gi|674953191|emb|CDX80223.1|/6.5433e-42/BnaC09g35190D [Brassica napus]
Bol040729	255	14.27	0	14.49	0.001	-13.8228	Down	5.4e-05	0.000482776	-	GO:0043231//intracellular membrane-bounded organelle	-	GO:0006066//alcohol metabolic process;GO:0006643//membrane lipid metabolic process	gi|674918019|emb|CDY15211.1|/1.4425e-33/BnaC05g00900D [Brassica napus]
Bol042292	609	37	0	14.36	0.001	-13.8098	Down	5.33e-12	1.19e-10	K13448|1|1e-99|360|aly:ARALYDRAFT_492166|calcium-binding protein CML	GO:0044424	GO:0046872//metal ion binding	-	gi|674940716|emb|CDX92818.1|/1.37702e-105/BnaC07g40760D [Brassica napus]
Bol033989	285	16	0	14.29	0.001	-13.8027	Down	1.33e-05	0.000134369	K02605|1|1e-06|49.3|smo:SELMODRAFT_418877|origin recognition complex subunit 3	GO:0044464	GO:0016787//hydrolase activity;GO:0005488	GO:0010876//lipid localization	gi|674925352|emb|CDY07995.1|/4.96797e-50/BnaC03g35280D [Brassica napus]
Bol032896	504	30	0	14.26	0.001	-13.7997	Down	7.23e-10	1.31e-08	-	-	GO:0046914//transition metal ion binding	-	gi|674894319|emb|CDY38541.1|/2.25034e-82/BnaC03g26560D [Brassica napus]
Bol043879	1098	68	0	14.24	0.001	-13.7977	Down	1.93e-21	7.63e-20	K01051|1|0.0|648|aly:ARALYDRAFT_325356|pectinesterase [EC:3.1.1.11]	GO:0005618//cell wall;GO:0043231//intracellular membrane-bounded organelle;GO:0042995//cell projection	-	GO:0071555//cell wall organization;GO:0000904//cell morphogenesis involved in differentiation	gi|674934538|emb|CDX98975.1|/0/BnaC09g48600D [Brassica napus]
Bol000464	1179	72	0	14.01	0.001	-13.7742	Down	1.17e-22	4.94e-21	-	-	-	-	gi|674877506|emb|CDY54427.1|/0/BnaCnng26950D [Brassica napus]
Bol024546	3006	186	0	13.93	0.001	-13.7659	Down	2.21e-57	2.2e-55	-	-	-	-	gi|674919059|emb|CDY14041.1|/2.13045e-68/BnaC02g01580D [Brassica napus]
Bol004668	564	33	0	13.9	0.001	-13.7628	Down	8.82e-11	1.74e-09	-	-	-	-	gi|685325704|ref|XP_009101332.1|/4.5242e-62/PREDICTED: uncharacterized protein LOC103827570 [Brassica rapa]
Bol023597	726	43	0	13.86	0.001	-13.7586	Down	7.93e-14	2e-12	K10949|1|4e-29|126|pop:POPTR_577431|ER lumen protein retaining receptor	GO:0031224//intrinsic component of membrane	GO:0005048//signal sequence binding;GO:0004871//signal transducer activity	GO:0035437//maintenance of protein localization in endoplasmic reticulum;GO:0006810//transport	gi|674949423|emb|CDX83732.1|/1.4597e-124/BnaC08g19130D [Brassica napus]
Bol044487	1299	78.74	0	13.86	0.001	-13.7586	Down	1.73e-24	7.99e-23	-	GO:0031224//intrinsic component of membrane	-	GO:0043062//extracellular structure organization	gi|685364866|ref|XP_009116592.1|/0/PREDICTED: uncharacterized protein LOC103841781 [Brassica rapa]
Bol032523	1380	83	0	13.73	0.001	-13.745	Down	5.2e-26	2.58e-24	K00924|1|1e-20|99.8|aly:ARALYDRAFT_489138|[EC:2.7.1.-]	GO:0044464	GO:0004175//endopeptidase activity	GO:0019538//protein metabolic process	gi|674915717|emb|CDY17408.1|/0/BnaC09g21290D [Brassica napus]
Bol024604	735	43	0	13.68	0.001	-13.7398	Down	7.93e-14	2e-12	-	-	-	-	gi|674887879|emb|CDY44796.1|/7.14994e-143/BnaC02g00910D [Brassica napus]
Bol035569	1332	79.26	0	13.6	0.001	-13.7313	Down	8.6e-25	4.02e-23	-	GO:0044464	GO:0005515//protein binding;GO:0004175//endopeptidase activity	GO:0019538//protein metabolic process;GO:0044092//negative regulation of molecular function	gi|685288838|ref|XP_009135372.1|/0/PREDICTED: subtilisin-like protease [Brassica rapa]
Bol045305	1650	97	0	13.36	0.001	-13.7056	Down	2.83e-30	1.6e-28	K00423|1|2e-137|488|ath:AT1G55570|L-ascorbate oxidase [EC:1.10.3.3]	GO:0005618//cell wall	GO:0046914//transition metal ion binding;GO:0003824//catalytic activity	GO:0008152//metabolic process	gi|685272589|ref|XP_009127358.1|/0/PREDICTED: L-ascorbate oxidase homolog [Brassica rapa]
Bol041716	369	20	0	13.36	0.001	-13.7056	Down	8.03e-07	1.01e-05	-	-	-	-	gi|674957449|emb|CDX76202.1|/2.16985e-28/BnaA04g04660D [Brassica napus]
Bol012276	993	55.99	0	13.01	0.001	-13.6673	Down	1.76e-17	5.7e-16	-	-	-	-	gi|674907300|emb|CDY25794.1|/4.42148e-145/BnaA07g09880D [Brassica napus]
Bol025664	930	52	0	12.93	0.001	-13.6584	Down	1.44e-16	4.41e-15	K00847|1|2e-172|602|aly:ARALYDRAFT_663085|fructokinase [EC:2.7.1.4]	-	GO:0004396//hexokinase activity	GO:0006796//phosphate-containing compound metabolic process;GO:0019321	gi|674928268|emb|CDY05089.1|/2.37998e-174/BnaC03g28870D [Brassica napus]
Bol037524	705	38	0	12.63	0.001	-13.6246	Down	2.65e-12	6.03e-11	K09264|1|1e-12|71.6|ath:AT2G45650|MADS-box transcription factor, plant	GO:0031231//intrinsic component of peroxisomal membrane;GO:0009536//plastid	GO:0005515//protein binding	GO:0007031//peroxisome organization	gi|674890228|emb|CDY42485.1|/1.59266e-112/BnaC04g21960D [Brassica napus]
Bol014600	708	38	0	12.57	0.001	-13.6177	Down	2.65e-12	6.03e-11	K02150|1|5e-124|441|ath:AT3G08560|V-type H+-transporting ATPase subunit E [EC:3.6.3.14]	GO:0043231//intracellular membrane-bounded organelle;GO:0016469//proton-transporting two-sector ATPase complex	GO:0015078//hydrogen ion transmembrane transporter activity;GO:0015662//ATPase activity, coupled to transmembrane movement of ions, phosphorylative mechanism;GO:0019829//cation-transporting ATPase activity;GO:0032559	GO:0015986//ATP synthesis coupled proton transport;GO:0015988//energy coupled proton transmembrane transport, against electrochemical gradient	gi|674923702|emb|CDY09560.1|/8.77859e-127/BnaC05g23590D [Brassica napus]
Bol003043	1347	74	0	12.55	0.001	-13.6154	Down	2.87e-23	1.25e-21	-	GO:0043231//intracellular membrane-bounded organelle;GO:0016020//membrane	-	-	gi|674876007|emb|CDY56595.1|/4.30354e-123/BnaC03g73400D [Brassica napus]
Bol010510	594	31.39	0	12.51	0.001	-13.6108	Down	3.58e-10	6.71e-09	K07975|1|2e-96|349|aly:ARALYDRAFT_491041|Rho family, other;K04392|2|3e-96|348|mtr:MTR_8g075240|Ras-related C3 botulinum toxin substrate 1	GO:0043231//intracellular membrane-bounded organelle;GO:0044444//cytoplasmic part;GO:0015630//microtubule cytoskeleton	GO:0032561//guanyl ribonucleotide binding	GO:0035556//intracellular signal transduction;GO:0009755//hormone-mediated signaling pathway	gi|674899655|emb|CDY33284.1|/2.65012e-98/BnaA01g19510D [Brassica napus]
Bol015750	681	35.95	0	12.39	0.001	-13.5969	Down	2.17e-11	4.58e-10	K14564|1|5e-30|129|vvi:100267928|nucleolar protein 56	GO:0030312//external encapsulating structure	-	-	gi|674952704|emb|CDX81158.1|/4.6089e-98/BnaC03g04120D [Brassica napus]
Bol020167	663	34.64	0	12.29	0.001	-13.5852	Down	4.37e-11	8.96e-10	-	-	-	-	gi|674904090|emb|CDY28949.1|/8.94274e-67/BnaA02g25270D [Brassica napus]
Bol042261	348	16.99	0	12.11	0.001	-13.5639	Down	1.33e-05	0.000134292	K02152|1|1e-31|132|aly:ARALYDRAFT_492222|V-type H+-transporting ATPase subunit G [EC:3.6.3.14]	GO:0005773//vacuole	-	-	gi|674940636|emb|CDX92738.1|/2.10645e-32/BnaC07g39960D [Brassica napus]
Bol008208	924	48	0	12.02	0.001	-13.5531	Down	2.38e-15	6.67e-14	-	-	-	-	gi|674953754|emb|CDX79456.1|/9.00588e-150/BnaC03g17920D [Brassica napus]
Bol003975	1119	58	0	11.91	0.001	-13.5399	Down	2.14e-18	7.31e-17	K15272|1|2e-06|52.0|bdi:100833192|solute carrier family 35 (UDP-sugar transporter), member A1/2/3	GO:0031224//intrinsic component of membrane	-	GO:0015851//nucleobase transport	gi|685258511|ref|XP_009131482.1|/0/PREDICTED: probable purine permease 21 [Brassica rapa]
Bol023012	822	42	0	11.88	0.001	-13.5362	Down	1.6e-13	3.95e-12	K00507|1|3e-120|429|aly:ARALYDRAFT_479040|stearoyl-CoA desaturase (delta-9 desaturase) [EC:1.14.19.1]	GO:0031224//intrinsic component of membrane;GO:0044424	GO:0016705//oxidoreductase activity, acting on paired donors, with incorporation or reduction of molecular oxygen	GO:0006633//fatty acid biosynthetic process;GO:0009767//photosynthetic electron transport chain	gi|674957655|emb|CDX75848.1|/2.1657e-149/BnaC03g39310D [Brassica napus]
Bol002315	468	23	0	11.84	0.001	-13.5314	Down	9.8e-08	1.4e-06	K12825|1|7e-28|120|aly:ARALYDRAFT_313937|splicing factor 3A subunit 1	-	-	-	gi|674871633|emb|CDY62788.1|/1.34237e-58/BnaCnng40980D [Brassica napus]
Bol006873	345	16.33	0	11.75	0.001	-13.5204	Down	1.33e-05	0.000134447	-	-	-	-	gi|674953548|emb|CDX79979.1|/3.47533e-43/BnaA05g01770D [Brassica napus]
Bol035586	642	32	0	11.74	0.001	-13.5191	Down	1.78e-10	3.42e-09	-	-	-	-	gi|674912724|emb|CDY20360.1|/5.88444e-72/BnaC02g24560D [Brassica napus]
Bol015468	366	17.38	0	11.71	0.001	-13.5155	Down	6.59e-06	7.1e-05	-	-	-	-	gi|674952563|emb|CDX81017.1|/7.09837e-33/BnaC03g02710D [Brassica napus]
Bol008504	897	45.15	0	11.66	0.001	-13.5093	Down	1.95e-14	5.14e-13	-	-	-	-	gi|674905173|emb|CDY27902.1|/5.06176e-150/BnaA07g04920D [Brassica napus]
Bol033612	1239	62.43	0	11.54	0.001	-13.4944	Down	1.3e-19	4.71e-18	K15400|1|6e-32|136|zma:100284056|omega-hydroxypalmitate O-feruloyl transferase [EC:2.3.1.188]	-	GO:0016746//transferase activity, transferring acyl groups	-	gi|674885846|emb|CDY46699.1|/0/BnaC07g42040D [Brassica napus]
Bol039861	495	23.8	0	11.53	0.001	-13.4931	Down	9.8e-08	1.4e-06	-	GO:0009526//plastid envelope	-	-	gi|674947584|emb|CDX85947.1|/1.83963e-94/BnaC06g21870D [Brassica napus]
Bol029872	345	15.88	0	11.43	0.001	-13.4805	Down	2.68e-05	0.000254937	-	-	-	-	gi|674923974|emb|CDY09285.1|/9.72605e-62/BnaC03g63150D [Brassica napus]
Bol012126	417	19.35	0	11.29	0.001	-13.4628	Down	1.62e-06	1.93e-05	-	-	-	-	gi|674869070|emb|CDY65584.1|/7.83205e-72/BnaCnng47870D [Brassica napus]
Bol043207	930	45.34	0	11.28	0.001	-13.4615	Down	1.95e-14	5.14e-13	-	GO:0044464	-	-	gi|685308761|ref|XP_009145033.1|/3.44467e-165/PREDICTED: desiccation-related protein PCC13-62-like [Brassica rapa]
Bol032629	747	35	0	10.95	0.001	-13.4186	Down	2.17e-11	4.58e-10	-	GO:0043231//intracellular membrane-bounded organelle	-	-	gi|674893626|emb|CDY39156.1|/6.99969e-101/BnaC09g21880D [Brassica napus]
Bol013452	729	34	0	10.91	0.001	-13.4134	Down	4.37e-11	8.97e-10	K08770|1|2e-08|57.4|aly:ARALYDRAFT_478302|ubiquitin C	-	-	-	gi|674921056|emb|CDY12214.1|/1.41953e-135/BnaC04g12440D [Brassica napus]
Bol005391	750	35	0	10.9	0.001	-13.412	Down	2.17e-11	4.58e-10	K12827|1|7e-29|125|rcu:RCOM_1579390|splicing factor 3A subunit 3	-	-	-	gi|674925809|emb|CDY07585.1|/3.36101e-127/BnaC06g14790D [Brassica napus]
Bol032143	486	22.01	0	10.88	0.001	-13.4094	Down	1.98e-07	2.68e-06	-	GO:0009536//plastid	-	GO:0048229//gametophyte development	gi|674930140|emb|CDY03191.1|/1.67853e-57/BnaC09g19650D [Brassica napus]
Bol010543	351	15	0	10.59	0.001	-13.3704	Down	2.68e-05	0.000255285	K02716|1|5e-27|117|aly:ARALYDRAFT_906418|photosystem II oxygen-evolving enhancer protein 1	GO:0009534//chloroplast thylakoid;GO:0009570//chloroplast stroma;GO:0044436;GO:0016020//membrane	GO:0008187//poly-pyrimidine tract binding	GO:0006470//protein dephosphorylation;GO:0009767//photosynthetic electron transport chain;GO:0042548//regulation of photosynthesis, light reaction	gi|674960099|emb|CDX73783.1|/1.35148e-55/BnaC08g22200D [Brassica napus]
Bol006879	1245	56.31	0	10.36	0.001	-13.3387	Down	8.71e-18	2.87e-16	-	-	-	-	gi|674953548|emb|CDX79979.1|/5.6864e-175/BnaA05g01770D [Brassica napus]
Bol025843	318	13	0	10.25	0.001	-13.3233	Down	0.000108872	0.000907788	-	-	-	-	gi|674963004|emb|CDX71007.1|/6.99218e-28/BnaC03g10910D [Brassica napus]
Bol007454	1101	49	0	10.23	0.001	-13.3205	Down	1.18e-15	3.38e-14	K01728|1|5e-133|472|aly:ARALYDRAFT_898940|pectate lyase [EC:4.2.2.2]	GO:0044464	GO:0016837	-	gi|674867384|emb|CDY66697.1|/1.30599e-172/BnaAnng22760D [Brassica napus]
Bol026587	798	35	0	10.21	0.001	-13.3177	Down	2.17e-11	4.58e-10	-	-	-	-	gi|674908798|emb|CDY24270.1|/3.85159e-156/BnaC03g42430D [Brassica napus]
Bol043084	1149	50.65	0	10.12	0.001	-13.3049	Down	5.85e-16	1.72e-14	K01213|1|1e-101|367|ath:AT3G07850|galacturan 1,4-alpha-galacturonidase [EC:3.2.1.67]	-	GO:0004553//hydrolase activity, hydrolyzing O-glycosyl compounds	GO:0044238//primary metabolic process;GO:0045229//external encapsulating structure organization	gi|674877441|emb|CDY54512.1|/0/BnaC07g49180D [Brassica napus]
Bol016051	543	23	0	10.09	0.001	-13.3006	Down	9.8e-08	1.4e-06	-	-	-	GO:0010467//gene expression	gi|674921155|emb|CDY12109.1|/1.15088e-88/BnaC03g60250D [Brassica napus]
Bol008202	501	21	0	10.04	0.001	-13.2935	Down	3.98e-07	5.21e-06	-	-	-	-	gi|674869246|emb|CDY65460.1|/1.87836e-57/BnaC03g71980D [Brassica napus]
Bol033519	372	15	0	9.93	0.001	-13.2776	Down	2.68e-05	0.000254799	-	-	-	GO:0003006//developmental process involved in reproduction	gi|674952736|emb|CDX80690.1|/6.12014e-61/BnaC08g05240D [Brassica napus]
Bol004665	420	17	0	9.84	0.001	-13.2644	Down	6.59e-06	7.09e-05	-	-	-	-	gi|674915518|emb|CDY17663.1|/2.68243e-72/BnaA06g34820D [Brassica napus]
Bol019426	738	31	0	9.82	0.001	-13.2615	Down	3.58e-10	6.7e-09	K15382|1|3e-111|399|ath:AT5G62850|solute carrier family 50 (sugar transporter)	GO:0031224//intrinsic component of membrane	-	GO:0071702	gi|186532678|ref|NP_201091.2|/8.04648e-110/bidirectional sugar transporter SWEET5 [Arabidopsis thaliana]
Bol021650	672	28	0	9.79	0.001	-13.2571	Down	2.94e-09	5.03e-08	K01184|1|5e-70|261|pop:POPTR_763686|polygalacturonase [EC:3.2.1.15]	GO:0044464	GO:0004553//hydrolase activity, hydrolyzing O-glycosyl compounds	GO:0044238//primary metabolic process;GO:0045229//external encapsulating structure organization	gi|674909705|emb|CDY23406.1|/1.14782e-117/BnaC04g49340D [Brassica napus]
Bol039731	492	20	0	9.75	0.001	-13.2512	Down	8.03e-07	1.01e-05	K02896|1|2e-62|236|ath:AT3G53020|large subunit ribosomal protein L24e	GO:0031981//nuclear lumen;GO:0009536//plastid;GO:0015934//large ribosomal subunit;GO:0016020//membrane	GO:0005198//structural molecule activity	GO:0022613//ribonucleoprotein complex biogenesis;GO:0009755//hormone-mediated signaling pathway;GO:0048438//floral whorl development;GO:0010467//gene expression	gi|674953989|emb|CDX79691.1|/1.17678e-61/BnaC03g20270D [Brassica napus]
Bol038163	426	17	0	9.69	0.001	-13.2423	Down	6.59e-06	7.1e-05	-	-	-	-	gi|674899611|emb|CDY33385.1|/3.37731e-59/BnaC05g11980D [Brassica napus]
Bol002751	1335	56	0	9.59	0.001	-13.2273	Down	8.71e-18	2.87e-16	K15191|1|1e-178|624|aly:ARALYDRAFT_672815|La-related protein 7	GO:0044424	GO:0003676//nucleic acid binding	-	gi|674934113|emb|CDX99268.1|/0/BnaC05g33830D [Brassica napus]
Bol019173	1227	50.04	0	9.34	0.001	-13.1892	Down	5.85e-16	1.72e-14	-	-	-	-	gi|674844934|emb|CDY72581.1|/0/BnaC09g50950D [Brassica napus]
Bol014402	816	32	0	9.12	0.001	-13.1548	Down	1.78e-10	3.42e-09	-	-	-	-	gi|674939560|emb|CDX93984.1|/1.09449e-153/BnaC04g21430D [Brassica napus]
Bol006479	354	13	0	9.09	0.001	-13.1501	Down	0.000108872	0.000906923	-	-	GO:0032934//sterol binding	GO:0006629//lipid metabolic process	gi|674882938|emb|CDY49467.1|/6.46036e-58/BnaCnng17330D [Brassica napus]
Bol040827	1470	58.43	0	9.06	0.001	-13.1453	Down	2.14e-18	7.32e-17	-	-	-	-	gi|674870733|emb|CDY64126.1|/0/BnaCnng43170D [Brassica napus]
Bol004039	651	24.8	0	8.97	0.001	-13.1309	Down	4.86e-08	7.22e-07	-	-	-	-	gi|674913836|emb|CDY19415.1|/1.44499e-106/BnaC05g09240D [Brassica napus]
Bol026832	384	14	0	8.95	0.001	-13.1277	Down	5.4e-05	0.000483765	-	-	-	-	gi|674891742|emb|CDY41028.1|/3.44439e-43/BnaC05g14860D [Brassica napus]
Bol044589	651	24.76	0	8.95	0.001	-13.1277	Down	4.86e-08	7.22e-07	K01051|1|3e-18|89.7|aly:ARALYDRAFT_483877|pectinesterase [EC:3.1.1.11]	-	GO:0004857//enzyme inhibitor activity	-	gi|674956552|emb|CDX76620.1|/7.66198e-108/BnaC08g32060D [Brassica napus]
Bol037777	1320	51	0	8.83	0.001	-13.1082	Down	2.9e-16	8.68e-15	K08249|1|4e-146|516|pop:POPTR_1084309|hydroxymandelonitrile lyase [EC:4.1.2.11]	GO:0044464	GO:0004180//carboxypeptidase activity	GO:0019538//protein metabolic process	gi|674892346|emb|CDY40439.1|/0/BnaA04g20780D [Brassica napus]
Bol042986	1005	38	0	8.72	0.001	-13.0901	Down	2.65e-12	6.04e-11	-	-	-	GO:0010208//pollen wall assembly	gi|674948072|emb|CDX85223.1|/2.78211e-54/BnaC07g25340D [Brassica napus]
Bol033639	396	14	0	8.65	0.001	-13.0785	Down	5.4e-05	0.000482406	-	-	-	-	gi|674871905|emb|CDY62396.1|/2.42381e-57/BnaC07g50860D [Brassica napus]
Bol038587	2766	103.93	0	8.47	0.001	-13.0481	Down	4.21e-32	2.51e-30	K01535|1|0.0|1609|ath:AT1G80660|H+-transporting ATPase [EC:3.6.3.6]	GO:0031090//organelle membrane	-	GO:0006818//hydrogen transport	gi|685339684|ref|XP_009106729.1|/0/PREDICTED: ATPase 9, plasma membrane-type [Brassica rapa]
Bol021323	1299	48	0	8.45	0.001	-13.0447	Down	2.38e-15	6.66e-14	K01184|1|1e-159|560|aly:ARALYDRAFT_326150|polygalacturonase [EC:3.2.1.15]	-	GO:0004553//hydrolase activity, hydrolyzing O-glycosyl compounds	GO:0044238//primary metabolic process	gi|674930789|emb|CDY02729.1|/0/BnaC02g07060D [Brassica napus]
Bol008115	1026	37	0	8.31	0.001	-13.0206	Down	5.33e-12	1.18e-10	K01051|1|3e-08|57.8|gmx:100783428|pectinesterase [EC:3.1.1.11]	-	GO:0004857//enzyme inhibitor activity	-	gi|685267588|ref|XP_009124757.1|/1.1468e-119/PREDICTED: vegetative cell wall protein gp1 [Brassica rapa]
Bol014399	1728	63.02	0	8.28	0.001	-13.0154	Down	6.43e-20	2.38e-18	K01051|1|0.0|734|ath:AT2G47030|pectinesterase [EC:3.1.1.11]	GO:0005618//cell wall;GO:0042995//cell projection	GO:0030234//enzyme regulator activity	GO:0045229//external encapsulating structure organization;GO:0071555//cell wall organization;GO:0000904//cell morphogenesis involved in differentiation	gi|674939564|emb|CDX93988.1|/0/BnaC04g21470D [Brassica napus]
Bol005508	612	21	0	8.11	0.001	-12.9855	Down	3.98e-07	5.21e-06	-	GO:0031224//intrinsic component of membrane	-	-	gi|674958367|emb|CDX75143.1|/3.0159e-92/BnaC09g25390D [Brassica napus]
Bol039488	2010	72	0	8.11	0.001	-12.9855	Down	1.17e-22	4.95e-21	K11294|1|1e-07|56.6|smo:SELMODRAFT_234317|nucleolin	-	-	-	gi|685260194|ref|XP_009138814.1|/0/PREDICTED: triadin isoform X2 [Brassica rapa]
Bol044772	1140	39.12	0	7.88	0.001	-12.944	Down	1.31e-12	3.05e-11	-	-	-	-	gi|685367375|ref|XP_009117677.1|/0/PREDICTED: putative F-box/kelch-repeat protein At2g29810 [Brassica rapa]
Bol018261	435	14	0	7.8	0.001	-12.9293	Down	5.4e-05	0.000483146	-	-	-	-	gi|674883822|emb|CDY48638.1|/1.35435e-63/BnaCnng16570D [Brassica napus]
Bol038603	933	31	0	7.69	0.001	-12.9088	Down	3.58e-10	6.71e-09	-	-	-	-	gi|674922939|emb|CDY10327.1|/9.38919e-179/BnaC05g29520D [Brassica napus]
Bol042985	1746	59	0	7.67	0.001	-12.905	Down	1.06e-18	3.7e-17	-	-	-	-	gi|674948071|emb|CDX85222.1|/3.13401e-87/BnaC07g25330D [Brassica napus]
Bol020660	606	19.48	0	7.6	0.001	-12.8918	Down	1.62e-06	1.93e-05	-	-	-	GO:0009723//response to ethylene;GO:0071241//cellular response to inorganic substance	gi|674903492|emb|CDY29473.1|/7.97069e-106/BnaA06g14970D [Brassica napus]
Bol029606	1791	59	0	7.48	0.001	-12.8688	Down	1.06e-18	3.7e-17	K01051|1|0.0|884|ath:AT2G47030|pectinesterase [EC:3.1.1.11]	GO:0005618//cell wall;GO:0042995//cell projection	GO:0030234//enzyme regulator activity	GO:0071555//cell wall organization;GO:0000904//cell morphogenesis involved in differentiation	gi|685285763|ref|XP_009133794.1|/0/PREDICTED: pectinesterase 5 [Brassica rapa]
Bol013191	426	13	0	7.41	0.001	-12.8553	Down	0.000108872	0.000908871	-	-	-	-	gi|674936665|emb|CDX96700.1|/1.46837e-54/BnaA08g22430D [Brassica napus]
Bol009357	816	26	0	7.41	0.001	-12.8553	Down	1.2e-08	1.92e-07	K08235|1|9e-97|351|ath:AT4G18990|xyloglucan:xyloglucosyl transferase [EC:2.4.1.207]	-	GO:0016787//hydrolase activity	-	gi|15234083|ref|NP_193634.1|/2.31951e-95/probable xyloglucan endotransglucosylase/hydrolase protein 29 [Arabidopsis thaliana]
Bol027653	429	13	0	7.36	0.001	-12.8455	Down	0.000108872	0.000906707	-	-	-	-	gi|674960746|emb|CDX73246.1|/7.001e-65/BnaC06g36940D [Brassica napus]
Bol014617	429	13	0	7.36	0.001	-12.8455	Down	0.000108872	0.000906491	-	-	-	-	gi|674931031|emb|CDY02330.1|/1.6741e-50/BnaA09g25720D [Brassica napus]
Bol040659	1014	32	0	7.28	0.001	-12.8297	Down	1.78e-10	3.42e-09	K15360|1|2e-09|61.6|vvi:100253596|centromere protein X;K03655|2|4e-08|57.4|gmx:100806552|ATP-dependent DNA helicase RecG [EC:3.6.4.12]	GO:0044464	-	-	gi|674855383|emb|CDY70787.1|/1.36893e-133/BnaCnng69770D [Brassica napus]
Bol002845	927	29	0	7.24	0.001	-12.8218	Down	1.46e-09	2.56e-08	K13413|1|1e-73|274|pop:POPTR_563479|mitogen-activated protein kinase kinase 4/5, plant [EC:2.7.12.2]	-	GO:0004712//protein serine/threonine/tyrosine kinase activity;GO:0032559;GO:0019887//protein kinase regulator activity	GO:0006355//regulation of transcription, DNA-templated;GO:0002239//response to oomycetes;GO:0009692;GO:0009700//indole phytoalexin biosynthetic process;GO:0006970//response to osmotic stress;GO:0001932//regulation of protein phosphorylation;GO:0060918//auxin transport;GO:0000160//phosphorelay signal transduction system;GO:0009627//systemic acquired resistance	gi|674928112|emb|CDY05240.1|/9.32861e-163/BnaC05g45630D [Brassica napus]
Bol017275	540	16.27	0	7.18	0.001	-12.8098	Down	1.33e-05	0.000134175	-	-	GO:0003676//nucleic acid binding	-	gi|674953199|emb|CDX80231.1|/4.74232e-95/BnaC09g35110D [Brassica napus]
Bol008049	1029	32	0	7.17	0.001	-12.8078	Down	1.78e-10	3.42e-09	-	-	GO:0005488	-	gi|685279151|ref|XP_009130508.1|/8.78155e-136/PREDICTED: agamous-like MADS-box protein AGL93 [Brassica rapa]
Bol033970	1188	37	0	7.14	0.001	-12.8017	Down	5.33e-12	1.19e-10	K01213|1|1e-97|354|ath:AT3G07850|galacturan 1,4-alpha-galacturonidase [EC:3.2.1.67]	GO:0005618//cell wall	GO:0004553//hydrolase activity, hydrolyzing O-glycosyl compounds	GO:0044238//primary metabolic process;GO:0045229//external encapsulating structure organization	gi|109693363|gb|ABG38468.1|/0/pollen-expressed protein MF9c [Brassica oleracea]
Bol008703	768	23	0	6.99	0.001	-12.7711	Down	9.8e-08	1.4e-06	-	-	-	-	gi|674879931|emb|CDY52253.1|/1.74942e-126/BnaC08g20250D [Brassica napus]
Bol026491	453	13	0	6.93	0.001	-12.7586	Down	0.000108872	0.000905628	-	GO:0044464	GO:0046914//transition metal ion binding	-	gi|685299966|ref|XP_009140726.1|/1.19882e-64/PREDICTED: probable E3 ubiquitin-protein ligase RNF144A [Brassica rapa]
Bol023863	780	23	0	6.87	0.001	-12.7461	Down	9.8e-08	1.4e-06	-	GO:0030312//external encapsulating structure;GO:0043231//intracellular membrane-bounded organelle	-	GO:0009725//response to hormone	gi|674925512|emb|CDY07878.1|/5.90916e-138/BnaC03g47440D [Brassica napus]
Bol014154	1047	31	0	6.82	0.001	-12.7356	Down	3.58e-10	6.7e-09	K13414|1|2e-28|124|ath:AT4G08500|mitogen-activated protein kinase kinase kinase 1, plant [EC:2.7.11.25];K04368|3|3e-26|117|aly:ARALYDRAFT_491777|mitogen-activated protein kinase kinase 1 [EC:2.7.12.2]	-	GO:0004672//protein kinase activity	-	gi|674877291|emb|CDY54727.1|/1.0189e-179/BnaCnng27530D [Brassica napus]
Bol006423	1146	33.53	0	6.72	0.001	-12.7142	Down	8.82e-11	1.74e-09	-	-	-	-	gi|674917805|emb|CDY15352.1|/0/BnaC04g42710D [Brassica napus]
Bol045791	831	24	0	6.71	0.001	-12.7121	Down	4.86e-08	7.23e-07	-	-	-	-	gi|685366504|ref|XP_009117304.1|/6.2431e-136/PREDICTED: probable F-box protein At5g04010 [Brassica rapa]
Bol011482	1041	30	0	6.64	0.001	-12.697	Down	7.23e-10	1.31e-08	-	-	-	-	gi|674926192|emb|CDY07187.1|/0/BnaCnng02020D [Brassica napus]
Bol032739	2343	6182.59	1	595.96	0.09	-12.693	Down	0	0	-	GO:0016020//membrane	-	-	gi|674882722|emb|CDY49680.1|/0/BnaC03g61190D [Brassica napus]
Bol001969	948	27	0	6.58	0.001	-12.6839	Down	5.93e-09	9.81e-08	-	-	-	-	gi|674883069|emb|CDY49327.1|/2.78935e-85/BnaA05g32890D [Brassica napus]
Bol045342	1833	53	0	6.56	0.001	-12.6795	Down	7.14e-17	2.22e-15	K06694|1|7e-12|70.9|vvi:100257739|26S proteasome non-ATPase regulatory subunit 10	-	-	-	gi|674916858|emb|CDY16445.1|/0/BnaA02g12490D [Brassica napus]
Bol006401	1152	32.95	0	6.56	0.001	-12.6795	Down	1.78e-10	3.42e-09	-	-	-	-	gi|674917777|emb|CDY15324.1|/0/BnaC04g42990D [Brassica napus]
Bol036579	981	27.88	0	6.56	0.001	-12.6795	Down	5.93e-09	9.79e-08	-	-	GO:0001071//nucleic acid binding transcription factor activity	GO:0006351//transcription, DNA-templated	gi|674908571|emb|CDY24524.1|/0/BnaA01g22280D [Brassica napus]
Bol013210	819	23	0	6.53	0.001	-12.6729	Down	9.8e-08	1.4e-06	-	GO:0031224//intrinsic component of membrane	-	GO:0032502//developmental process	gi|674949532|emb|CDX83841.1|/1.39739e-140/BnaC08g18040D [Brassica napus]
Bol041913	522	14	0	6.41	0.001	-12.6461	Down	5.4e-05	0.000484137	-	-	-	-	gi|674912883|emb|CDY20322.1|/1.55061e-84/BnaC04g36340D [Brassica napus]
Bol016854	906	24.98	0	6.39	0.001	-12.6416	Down	4.86e-08	7.23e-07	K11778|1|5e-133|471|ath:AT5G58784|ditrans,polycis-polyprenyl diphosphate synthase [EC:2.5.1.87]	-	GO:0004659//prenyltransferase activity	GO:0016094	gi|674871510|emb|CDY62967.1|/6.28218e-156/BnaC09g53740D [Brassica napus]
Bol037370	666	18	0	6.35	0.001	-12.6325	Down	3.27e-06	3.71e-05	-	GO:0031224//intrinsic component of membrane	-	-	gi|674927442|emb|CDY05923.1|/1.29273e-97/BnaC08g21000D [Brassica napus]
Bol005963	978	26.34	0	6.22	0.001	-12.6027	Down	1.2e-08	1.92e-07	K09753|1|3e-81|300|sbi:SORBI_07g021680|cinnamoyl-CoA reductase [EC:1.2.1.44]	-	GO:0048037//cofactor binding;GO:0016616//oxidoreductase activity, acting on the CH-OH group of donors, NAD or NADP as acceptor	GO:0008152//metabolic process	gi|685360931|ref|XP_009114927.1|/0/PREDICTED: cinnamoyl-CoA reductase 1-like [Brassica rapa]
Bol002380	1509	41	0	6.19	0.001	-12.5957	Down	3.23e-13	7.83e-12	-	-	-	-	gi|674922876|emb|CDY10481.1|/0/BnaCnng03820D [Brassica napus]
Bol031148	507	13	0	6.14	0.001	-12.584	Down	0.000108872	0.0009117	-	GO:0031224//intrinsic component of membrane	GO:0046914//transition metal ion binding	-	gi|674904491|emb|CDY28484.1|/2.62836e-78/BnaC02g36760D [Brassica napus]
Bol007960	2082	56	0	6.09	0.001	-12.5722	Down	8.71e-18	2.87e-16	K14376|1|0.0|994|aly:ARALYDRAFT_472012|poly(A) polymerase [EC:2.7.7.19]	GO:0043231//intracellular membrane-bounded organelle	GO:0005488;GO:0016779//nucleotidyltransferase activity	GO:0031123//RNA 3'-end processing	gi|674955859|emb|CDX77811.1|/0/BnaC07g20650D [Brassica napus]
Bol044768	1077	28	0	5.98	0.001	-12.5459	Down	2.94e-09	5.04e-08	K00083|1|1e-176|617|ath:AT2G21730|cinnamyl-alcohol dehydrogenase [EC:1.1.1.195]	GO:0005576//extracellular region	GO:0046914//transition metal ion binding;GO:0016616//oxidoreductase activity, acting on the CH-OH group of donors, NAD or NADP as acceptor	GO:0009699//phenylpropanoid biosynthetic process	gi|674956900|emb|CDX76968.1|/0/BnaC08g35540D [Brassica napus]
Bol025898	561	14.04	0	5.95	0.001	-12.5387	Down	5.4e-05	0.000483641	-	-	GO:0003676//nucleic acid binding	-	gi|685343463|ref|XP_009108138.1|/2.31069e-90/PREDICTED: pumilio homolog 18-like isoform X2 [Brassica rapa]
Bol012443	711	18	0	5.93	0.001	-12.5338	Down	3.27e-06	3.7e-05	-	-	-	-	gi|674925467|emb|CDY07833.1|/6.76692e-135/BnaC03g47890D [Brassica napus]
Bol013242	828	20.82	0	5.85	0.001	-12.5142	Down	8.03e-07	1.01e-05	-	-	-	-	gi|674936708|emb|CDX96743.1|/1.5144e-25/BnaA08g22860D [Brassica napus]
Bol023837	804	20	0	5.79	0.001	-12.4993	Down	8.03e-07	1.01e-05	-	-	-	-	gi|674870188|emb|CDY64761.1|/2.0767e-149/BnaC06g42780D [Brassica napus]
Bol015264	1515	38.47	0	5.78	0.001	-12.4969	Down	2.65e-12	6.02e-11	-	-	-	-	gi|674938452|emb|CDX95078.1|/5.23494e-104/BnaC05g05930D [Brassica napus]
Bol000594	627	15	0	5.64	0.001	-12.4615	Down	2.68e-05	0.000255146	K03239|1|8e-57|218|ath:AT1G53880|translation initiation factor eIF-2B subunit alpha	GO:0043234//protein complex	GO:0032561//guanyl ribonucleotide binding	GO:0006412//translation	gi|674899705|emb|CDY33238.1|/1.29195e-117/BnaC01g37110D [Brassica napus]
Bol008487	588	13.99	0	5.64	0.001	-12.4615	Down	0.000108872	0.000906275	-	GO:0009536//plastid	-	GO:0048229//gametophyte development	gi|674955740|emb|CDX77692.1|/5.97425e-79/BnaC07g19460D [Brassica napus]
Bol041787	1506	37	0	5.6	0.001	-12.4512	Down	5.33e-12	1.18e-10	-	GO:0044424	GO:0005488	-	gi|685330008|ref|XP_009103026.1|/0/PREDICTED: pumilio homolog 15-like [Brassica rapa]
Bol008669	903	21.78	0	5.59	0.001	-12.4486	Down	3.98e-07	5.2e-06	-	-	-	-	gi|674941685|emb|CDX91720.1|/6.65768e-166/BnaC08g06390D [Brassica napus]
Bol043789	720	17	0	5.53	0.001	-12.4331	Down	6.59e-06	7.11e-05	K15732|1|1e-21|101|rcu:RCOM_1513440|RNA polymerase II subunit A C-terminal domain phosphatase [EC:3.1.3.16]	-	-	-	gi|674911518|emb|CDY21540.1|/3.82234e-125/BnaC09g47520D [Brassica napus]
Bol029049	588	13.7	0	5.52	0.001	-12.4305	Down	0.000108872	0.000909957	K00472|1|5e-70|261|aly:ARALYDRAFT_656411|prolyl 4-hydroxylase [EC:1.14.11.2]	-	GO:0046914//transition metal ion binding;GO:0019842//vitamin binding;GO:0016705//oxidoreductase activity, acting on paired donors, with incorporation or reduction of molecular oxygen	GO:0019471//4-hydroxyproline metabolic process	gi|674958139|emb|CDX75531.1|/2.57347e-106/BnaA01g01710D [Brassica napus]
Bol017355	765	18	0	5.49	0.001	-12.4226	Down	3.27e-06	3.72e-05	K11838|1|8e-09|58.9|mtr:MTR_1g041240|ubiquitin carboxyl-terminal hydrolase 7 [EC:3.1.2.15]	-	-	-	gi|685335104|ref|XP_009104991.1|/3.15615e-136/PREDICTED: uncharacterized protein LOC103830921 [Brassica rapa]
Bol011387	843	19.59	0	5.4	0.001	-12.3987	Down	1.62e-06	1.93e-05	-	-	-	-	gi|674932315|emb|CDY00938.1|/7.57273e-137/BnaC05g42620D [Brassica napus]
Bol042984	1941	46	0	5.37	0.001	-12.3907	Down	9.68e-15	2.61e-13	K10606|1|5e-07|54.7|vcn:VOLCADRAFT_91394|E3 ubiquitin-protein ligase FANCL [EC:6.3.2.19]	-	-	GO:0010208//pollen wall assembly	gi|674948070|emb|CDX85221.1|/1.94517e-109/BnaC07g25320D [Brassica napus]
Bol020821	657	15	0	5.37	0.001	-12.3907	Down	2.68e-05	0.000254868	K13449|1|1e-30|131|rcu:RCOM_1381930|pathogenesis-related protein 1	-	-	-	gi|674874202|emb|CDY59220.1|/1.6814e-118/BnaCnng34490D [Brassica napus]
Bol025630	1167	27.14	0	5.34	0.001	-12.3826	Down	5.93e-09	9.82e-08	-	-	-	-	gi|685286422|ref|XP_009134140.1|/6.67321e-122/PREDICTED: putative F-box protein At4g09190 [Brassica rapa]
Bol016643	1386	32	0	5.27	0.001	-12.3636	Down	1.78e-10	3.41e-09	K14638|1|2e-72|271|mtr:MTR_4g015080|solute carrier family 15 (peptide/histidine transporter), member 3/4	GO:0044464	-	GO:0015833//peptide transport;GO:0000904//cell morphogenesis involved in differentiation	gi|674879678|emb|CDY52480.1|/0/BnaC07g49410D [Brassica napus]
Bol005450	2256	52	0	5.21	0.001	-12.3471	Down	1.44e-16	4.4e-15	-	GO:0044464	GO:0016491//oxidoreductase activity;GO:0005515//protein binding;GO:0004175//endopeptidase activity	GO:0019538//protein metabolic process;GO:0044092//negative regulation of molecular function	gi|685268943|ref|XP_009125514.1|/0/PREDICTED: xylem serine proteinase 1 [Brassica rapa]
Bol013504	630	13.75	0	5.15	0.001	-12.3304	Down	0.000108872	0.000907355	-	-	-	-	gi|674913663|emb|CDY19431.1|/2.55105e-113/BnaC04g11680D [Brassica napus]
Bol028020	723	15.87	0	5.14	0.001	-12.3276	Down	2.68e-05	0.000255494	-	-	-	-	gi|674894074|emb|CDY38718.1|/5.73518e-137/BnaC03g15310D [Brassica napus]
Bol012641	1173	26	0	5.09	0.001	-12.3134	Down	1.2e-08	1.91e-07	K14413|1|5e-06|50.4|aly:ARALYDRAFT_472719|beta-1,3-galactosyltransferase [EC:2.4.1.-]	GO:0043231//intracellular membrane-bounded organelle;GO:0031224//intrinsic component of membrane	GO:0008378//galactosyltransferase activity	GO:0006464//cellular protein modification process	gi|674894007|emb|CDY38836.1|/0/BnaC08g20100D [Brassica napus]
Bol003706	1485	33	0	5.06	0.001	-12.3049	Down	8.82e-11	1.74e-09	K06119|1|1e-09|63.2|ppp:PHYPADRAFT_130560|sulfoquinovosyltransferase [EC:2.4.1.-]	-	GO:0016740//transferase activity	GO:0008152//metabolic process	gi|674933916|emb|CDX99370.1|/0/BnaC01g11820D [Brassica napus]
Bol005658	834	18.08	0	5.04	0.001	-12.2992	Down	3.27e-06	3.7e-05	K05658|1|5e-125|445|aly:ARALYDRAFT_470213|ATP-binding cassette, subfamily B (MDR/TAP), member 1	-	GO:0017111//nucleoside-triphosphatase activity	-	gi|685351544|ref|XP_009111196.1|/1.7712e-130/PREDICTED: ABC transporter B family member 11 [Brassica rapa]
Bol010319	1359	30	0	5.04	0.001	-12.2992	Down	7.23e-10	1.3e-08	K06943|1|3e-76|284|aly:ARALYDRAFT_470457|nucleolar GTP-binding protein	-	-	-	gi|674860797|emb|CDY69390.1|/0/BnaCnng63300D [Brassica napus]
Bol009678	612	13	0	5.02	0.001	-12.2935	Down	0.000108872	0.000908004	-	-	-	-	gi|674928717|emb|CDY04664.1|/7.5325e-43/BnaC05g17020D [Brassica napus]
Bol044703	879	19	0	5.01	0.001	-12.2906	Down	1.62e-06	1.93e-05	K13289|1|3e-131|466|ath:AT2G24000|cathepsin A (carboxypeptidase C) [EC:3.4.16.5];K08249|3|6e-89|325|osa:4327407|hydroxymandelonitrile lyase [EC:4.1.2.11]	GO:0044421;GO:0044464	GO:0004180//carboxypeptidase activity	GO:0019538//protein metabolic process;GO:0043401//steroid hormone mediated signaling pathway	gi|674956777|emb|CDX76845.1|/1.96877e-175/BnaC08g34310D [Brassica napus]
Bol029854	840	18	0	4.98	0.001	-12.2819	Down	3.27e-06	3.71e-05	K09518|1|9e-15|79.0|pop:POPTR_717666|DnaJ homolog subfamily B member 12	-	-	-	gi|674924019|emb|CDY09330.1|/1.58331e-102/BnaC03g63600D [Brassica napus]
Bol008401	1266	27.52	0	4.98	0.001	-12.2819	Down	5.93e-09	9.8e-08	K01213|1|0.0|687|aly:ARALYDRAFT_887420|galacturan 1,4-alpha-galacturonidase [EC:3.2.1.67]	-	GO:0004553//hydrolase activity, hydrolyzing O-glycosyl compounds	GO:0044238//primary metabolic process;GO:0045229//external encapsulating structure organization	gi|158264069|gb|ABW24665.1|/0/pollen-specific polygalacturonase [Brassica rapa subsp. oleifera]
Bol034082	657	13.87	0	4.97	0.001	-12.279	Down	0.000108872	0.000909522	-	GO:0005576//extracellular region	GO:0046914//transition metal ion binding	-	gi|674882389|emb|CDY49987.1|/3.06424e-120/BnaC03g34440D [Brassica napus]
Bol001374	996	21.42	0	4.96	0.001	-12.2761	Down	3.98e-07	5.2e-06	-	-	GO:0017111//nucleoside-triphosphatase activity;GO:0003676//nucleic acid binding;GO:0032559	GO:0010038//response to metal ion	gi|674927664|emb|CDY05615.1|/7.39252e-116/BnaC02g39220D [Brassica napus]
Bol018600	1317	28.15	0	4.89	0.001	-12.2556	Down	2.94e-09	5.04e-08	K08238|1|1e-87|322|vvi:100263916|xyloglucan 6-xylosyltransferase [EC:2.4.2.39]	GO:0031224//intrinsic component of membrane;GO:0043231//intracellular membrane-bounded organelle	GO:0016757//transferase activity, transferring glycosyl groups	-	gi|674961189|emb|CDX72649.1|/0/BnaC07g46710D [Brassica napus]
Bol024863	1761	37.91	0	4.89	0.001	-12.2556	Down	5.33e-12	1.19e-10	K01953|1|0.0|1063|aly:ARALYDRAFT_905953|asparagine synthase (glutamine-hydrolysing) [EC:6.3.5.4]	-	GO:0016884//carbon-nitrogen ligase activity, with glutamine as amido-N-donor;GO:0032559	GO:0009642//response to light intensity;GO:0009746;GO:0009267//cellular response to starvation;GO:0009064//glutamine family amino acid metabolic process;GO:0034285;GO:0006528//asparagine metabolic process	gi|1351988|sp|P49091.2|ASNS_BRAOL/0/RecName: Full=Asparagine synthetase [glutamine-hydrolyzing]; AltName: Full=Glutamine-dependent asparagine synthetase [Brassica oleracea]
Bol004780	765	16	0	4.88	0.001	-12.2527	Down	1.33e-05	0.000134214	K13414|1|6e-25|112|zma:100272734|mitogen-activated protein kinase kinase kinase 1, plant [EC:2.7.11.25]	-	-	-	gi|674884927|emb|CDY47591.1|/1.16435e-122/BnaC08g04610D [Brassica napus]
Bol009725	771	16	0	4.84	0.001	-12.2408	Down	1.33e-05	0.000134408	-	GO:0031224//intrinsic component of membrane	-	GO:0032502//developmental process	gi|674951695|emb|CDX81877.1|/1.5373e-138/BnaC08g37240D [Brassica napus]
Bol013057	909	18	0	4.59	0.001	-12.1643	Down	3.27e-06	3.71e-05	-	GO:0043231//intracellular membrane-bounded organelle	GO:0005488;GO:0001071//nucleic acid binding transcription factor activity	GO:0003006//developmental process involved in reproduction;GO:0010467//gene expression	gi|674903750|emb|CDY29298.1|/1.59935e-175/BnaC01g19500D [Brassica napus]
Bol015667	930	18.23	0	4.53	0.001	-12.1453	Down	3.27e-06	3.71e-05	K08867|1|2e-100|363|gmx:100301899|WNK lysine deficient protein kinase [EC:2.7.11.1];K12132|5|2e-95|347|aly:ARALYDRAFT_317356|serine/threonine-protein kinase WNK1 [EC:2.7.11.1]	-	GO:0016301//kinase activity;GO:0032559	GO:0006464//cellular protein modification process	gi|674886961|emb|CDY45665.1|/1.18392e-165/BnaC09g32070D [Brassica napus]
Bol012186	945	18.51	0	4.53	0.001	-12.1453	Down	3.27e-06	3.7e-05	-	-	-	-	gi|674881515|emb|CDY50794.1|/2.0852e-149/BnaCnng19580D [Brassica napus]
Bol020466	780	15	0	4.48	0.001	-12.1293	Down	2.68e-05	0.000255007	-	-	-	-	gi|674908144|emb|CDY24929.1|/1.7792e-134/BnaC03g22430D [Brassica napus]
Bol028954	1425	28	0	4.48	0.001	-12.1293	Down	2.94e-09	5.03e-08	K00423|1|4e-132|469|aly:ARALYDRAFT_892557|L-ascorbate oxidase [EC:1.10.3.3]	GO:0044464	GO:0046914//transition metal ion binding	GO:0008152//metabolic process	gi|674958219|emb|CDX75611.1|/0/BnaA01g00910D [Brassica napus]
Bol033721	882	17	0	4.47	0.001	-12.1261	Down	6.59e-06	7.09e-05	-	GO:0031224//intrinsic component of membrane	-	-	gi|674960845|emb|CDX72305.1|/4.51625e-95/BnaC07g43270D [Brassica napus]
Bol032907	1035	20	0	4.45	0.001	-12.1196	Down	8.03e-07	1.01e-05	-	-	-	-	gi|674901784|emb|CDY31169.1|/4.50013e-172/BnaC03g47220D [Brassica napus]
Bol025940	795	15	0	4.39	0.001	-12.1	Down	2.68e-05	0.000254729	K15188|1|2e-69|260|aly:ARALYDRAFT_494461|cyclin T	GO:0043231//intracellular membrane-bounded organelle	-	GO:0007049//cell cycle	gi|674963120|emb|CDX71123.1|/8.25062e-151/BnaC03g12070D [Brassica napus]
Bol015583	975	18.49	0	4.38	0.001	-12.0967	Down	3.27e-06	3.71e-05	-	-	-	-	gi|674930509|emb|CDY02770.1|/5.04357e-162/BnaC02g11190D [Brassica napus]
Bol024075	699	13	0	4.36	0.001	-12.0901	Down	0.000108872	0.000906059	K00588|1|5e-95|345|ath:AT1G24735|caffeoyl-CoA O-methyltransferase [EC:2.1.1.104];K13067|2|6e-95|344|ath:AT1G67990|putative caffeoyl-CoA 3-O-methyltransferase [EC:2.1.1.-]	GO:0044444//cytoplasmic part	GO:0008168//methyltransferase activity	GO:0009699//phenylpropanoid biosynthetic process	gi|674931587|emb|CDY01875.1|/1.72058e-127/BnaC06g29150D [Brassica napus]
Bol045256	702	13	0	4.34	0.001	-12.0835	Down	0.000108872	0.000905844	K08360|1|3e-68|256|gmx:100527259|cytochrome b-561	GO:0009536//plastid	-	-	gi|674941887|emb|CDX91626.1|/2.2071e-106/BnaC02g15340D [Brassica napus]
Bol022559	726	13.33	0	4.3	0.001	-12.0701	Down	0.000108872	0.000905413	-	-	-	-	gi|685361434|ref|XP_009115148.1|/2.34129e-106/PREDICTED: cell wall protein DAN4-like isoform X1 [Brassica rapa]
Bol010112	1434	27	0	4.29	0.001	-12.0668	Down	5.93e-09	9.8e-08	K09580|1|4e-14|77.8|osa:4350002|protein disulfide-isomerase A1 [EC:5.3.4.1]	-	GO:0016862//intramolecular oxidoreductase activity, interconverting keto- and enol-groups	GO:0019725//cellular homeostasis	gi|674866613|emb|CDY67114.1|/0/BnaCnng53630D [Brassica napus]
Bol001680	1440	27	0	4.28	0.001	-12.0634	Down	5.93e-09	9.81e-08	K13692|1|5e-63|240|vvi:100252177|UDP-glucose:(indol-3-yl)acetate beta-D-glucosyltransferase [EC:2.4.1.121];K13691|4|2e-57|221|rcu:RCOM_0101360|pathogen-inducible salicylic acid glucosyltransferase [EC:2.4.1.-]	GO:0044464	GO:0016757//transferase activity, transferring glycosyl groups	-	gi|674899785|emb|CDY33211.1|/0/BnaC04g08280D [Brassica napus]
Bol030586	1014	18.76	0	4.27	0.001	-12.06	Down	3.27e-06	3.72e-05	K12486|1|4e-25|113|gmx:100815076|stromal membrane-associated protein	GO:0043231//intracellular membrane-bounded organelle;GO:0016020//membrane	GO:0005083;GO:0046914//transition metal ion binding	GO:0032012//regulation of ARF protein signal transduction;GO:0015031//protein transport	gi|674911870|emb|CDY21329.1|/0/BnaC03g30130D [Brassica napus]
Bol003268	1158	21.52	0	4.27	0.001	-12.06	Down	3.98e-07	5.2e-06	-	-	-	-	gi|674865611|emb|CDY67592.1|/0/BnaCnng55580D [Brassica napus]
Bol040114	1242	23	0	4.24	0.001	-12.0498	Down	9.8e-08	1.4e-06	K01110|1|0.0|749|aly:ARALYDRAFT_330553|phosphatidylinositol-3,4,5-trisphosphate 3-phosphatase [EC:3.1.3.67]	-	GO:0004721//phosphoprotein phosphatase activity	GO:0006796//phosphate-containing compound metabolic process;GO:0048229//gametophyte development;GO:0006464//cellular protein modification process	gi|674894954|emb|CDY37863.1|/0/BnaC04g31430D [Brassica napus]
Bol011894	1683	37450	9	5056.51	1.2	-12.0409	Down	0	0	K01640|1|2e-06|52.8|vcn:VOLCADRAFT_91759|hydroxymethylglutaryl-CoA lyase [EC:4.1.3.4]	-	-	-	gi|338970358|gb|AEJ33660.1|/2.96574e-111/ATA20 [Brassica napus]
Bol010693	987	18	0	4.21	0.001	-12.0396	Down	3.27e-06	3.72e-05	-	-	-	-	gi|674941522|emb|CDX91968.1|/2.17252e-144/BnaC03g32700D [Brassica napus]
Bol001280	1515	28	0	4.21	0.001	-12.0396	Down	2.94e-09	5.03e-08	-	-	-	-	gi|674938452|emb|CDX95078.1|/1.98927e-103/BnaC05g05930D [Brassica napus]
Bol013449	777	14	0	4.2	0.001	-12.0362	Down	5.4e-05	0.000484013	-	GO:0031224//intrinsic component of membrane	-	-	gi|674921059|emb|CDY12217.1|/1.63417e-95/BnaC04g12470D [Brassica napus]
Bol011542	1308	24	0	4.2	0.001	-12.0362	Down	4.86e-08	7.23e-07	-	-	GO:0016740//transferase activity	-	gi|674946855|emb|CDX86577.1|/0/BnaC08g01260D [Brassica napus]
Bol025626	1164	21.23	0	4.18	0.001	-12.0293	Down	3.98e-07	5.21e-06	-	-	-	-	gi|685286422|ref|XP_009134140.1|/7.60543e-118/PREDICTED: putative F-box protein At4g09190 [Brassica rapa]
Bol005667	1686	31	0	4.18	0.001	-12.0293	Down	3.58e-10	6.7e-09	-	GO:0005622//intracellular	-	GO:0046907//intracellular transport	gi|674952297|emb|CDX80751.1|/0/BnaC03g00050D [Brassica napus]
Bol014623	1173	21	0	4.11	0.001	-12.0049	Down	3.98e-07	5.21e-06	-	GO:0016020//membrane	GO:0015205//nucleobase transmembrane transporter activity	GO:0015851//nucleobase transport	gi|685361203|ref|XP_009115035.1|/4.1638e-164/PREDICTED: probable purine permease 4 [Brassica rapa]
Bol036611	852	15	0	4.09	0.001	-11.9979	Down	2.68e-05	0.000255564	-	-	-	-	gi|674863798|emb|CDY68408.1|/3.08133e-162/BnaCnng58890D [Brassica napus]
Bol031792	858	15	0	4.06	0.001	-11.9873	Down	2.68e-05	0.000254591	-	-	-	-	gi|674943846|emb|CDX89449.1|/7.44596e-156/BnaC04g34680D [Brassica napus]
Bol004638	1245	22	0	4.05	0.001	-11.9837	Down	1.98e-07	2.68e-06	K01058|1|4e-42|170|gmx:100800549|phospholipase A1 [EC:3.1.1.32]	-	-	GO:0044238//primary metabolic process	gi|674909098|emb|CDY23963.1|/0/BnaC03g17280D [Brassica napus]
Bol044870	771	13.04	0	3.94	0.001	-11.944	Down	0.000108872	0.000909305	K09264|1|5e-06|49.7|aly:ARALYDRAFT_483701|MADS-box transcription factor, plant	-	GO:0001071//nucleic acid binding transcription factor activity	-	gi|674882736|emb|CDY49671.1|/5.16531e-102/BnaC06g02000D [Brassica napus]
Bol045176	1347	23	0	3.9	0.001	-11.9293	Down	9.8e-08	1.4e-06	-	-	-	-	gi|685341486|ref|XP_009107428.1|/3.16944e-142/PREDICTED: F-box protein At1g47340-like [Brassica rapa]
Bol024702	1077	18	0	3.85	0.001	-11.9106	Down	3.27e-06	3.71e-05	-	-	-	GO:0007275//multicellular organismal development	gi|674881185|emb|CDY51115.1|/0/BnaCnng20180D [Brassica napus]
Bol019069	1032	17	0	3.8	0.001	-11.8918	Down	6.59e-06	7.11e-05	-	-	-	-	gi|674952075|emb|CDX81253.1|/4.05118e-173/BnaC09g06640D [Brassica napus]
Bol025655	843	13.26	0	3.65	0.001	-11.8337	Down	0.000108872	0.000907139	K09264|1|1e-36|151|vvi:100261787|MADS-box transcription factor, plant	GO:0043231//intracellular membrane-bounded organelle	GO:0001071//nucleic acid binding transcription factor activity;GO:0003677//DNA binding	GO:0048437//floral organ development;GO:0006351//transcription, DNA-templated	gi|674942523|emb|CDX90741.1|/6.3109e-75/BnaA03g24210D [Brassica napus]
Bol043887	561	3612	1	1529.96	0.42	-11.8308	Down	0	0	-	GO:0044421	GO:0005488	GO:0010876//lipid localization;GO:0006833//water transport;GO:0000003//reproduction	gi|38196015|gb|AAR13695.1|/8.0717e-35/pollen coat oleosin-glycine rich protein [Brassica oleracea]
Bol025879	1032	16	0	3.57	0.001	-11.8017	Down	1.33e-05	0.000134564	K01366|1|1e-92|338|ath:AT5G60360|cathepsin H [EC:3.4.22.16]	GO:0043231//intracellular membrane-bounded organelle	GO:0005488;GO:0070011//peptidase activity, acting on L-amino acid peptides	GO:0009725//response to hormone;GO:0019538//protein metabolic process;GO:0032502//developmental process	gi|674963032|emb|CDX71035.1|/0/BnaC03g11190D [Brassica napus]
Bol041944	1593	25	0	3.57	0.001	-11.8017	Down	2.41e-08	3.71e-07	K00517|1|2e-151|534|ath:AT4G15350|[EC:1.14.-.-];K13261|3|3e-80|297|gmx:100776878|cytochrome P450, family 93, subfamily A, polypeptide 1 (3,9-dihydroxypterocarpan 6a-monooxygenase) [EC:1.14.13.28];K15814|4|2e-71|268|gmx:100037459|beta-amyrin 24-hydroxylase [EC:1.14.99.43];K13257|5|2e-65|248|gmx:100037450|cytochrome P450, family 93, subfamily C (2-hydroxyisoflavanone synthase) [EC:1.14.13.86]	-	GO:0016491//oxidoreductase activity;GO:0005506//iron ion binding	GO:0008152//metabolic process	gi|685299558|ref|XP_009140526.1|/0/PREDICTED: cytochrome P450 705A5-like [Brassica rapa]
Bol023340	1224	18.27	0	3.42	0.001	-11.7398	Down	3.27e-06	3.71e-05	K01058|1|8e-45|179|gmx:100800549|phospholipase A1 [EC:3.1.1.32]	-	-	GO:0044238//primary metabolic process	gi|674946808|emb|CDX86530.1|/0/BnaC08g01730D [Brassica napus]
Bol031025	891	13	0	3.38	0.001	-11.7228	Down	0.000108872	0.000908654	K15732|1|2e-37|154|rcu:RCOM_1513440|RNA polymerase II subunit A C-terminal domain phosphatase [EC:3.1.3.16]	GO:0043231//intracellular membrane-bounded organelle	-	-	gi|674937851|emb|CDX95433.1|/1.00558e-158/BnaC01g33250D [Brassica napus]
Bol019017	1533	22	0	3.27	0.001	-11.6751	Down	1.98e-07	2.69e-06	K09580|1|0.0|775|aly:ARALYDRAFT_476916|protein disulfide-isomerase A1 [EC:5.3.4.1]	GO:0005618//cell wall;GO:0000323//lytic vacuole;GO:0000322//storage vacuole;GO:0009536//plastid;GO:0031090//organelle membrane	GO:0005488;GO:0015036//disulfide oxidoreductase activity	GO:0012501//programmed cell death;GO:0010038//response to metal ion;GO:0033554//cellular response to stress;GO:0019725//cellular homeostasis;GO:0018904;GO:0006970//response to osmotic stress;GO:0009791//post-embryonic development	gi|674891899|emb|CDY40898.1|/0/BnaCnng09890D [Brassica napus]
Bol037708	1197	17	0	3.26	0.001	-11.6707	Down	6.59e-06	7.09e-05	K11984|1|1e-06|52.4|ppp:PHYPADRAFT_233757|U4/U6.U5 tri-snRNP-associated protein 1	-	-	-	gi|685301809|ref|XP_009141603.1|/0/PREDICTED: embryonic protein DC-8-like [Brassica rapa]
Bol029646	3834	55.38	0	3.24	0.001	-11.6618	Down	1.76e-17	5.7e-16	K05681|1|4e-38|159|cme:CMS467C|ATP-binding cassette, subfamily G (WHITE), member 2;K12843|4|2e-32|140|vvi:100248403|U4/U6 small nuclear ribonucleoprotein PRP3	-	-	-	gi|674937806|emb|CDX95741.1|/0/BnaC03g26220D [Brassica napus]
Bol034432	942	13	0	3.19	0.001	-11.6393	Down	0.000108872	0.000909088	-	-	-	-	gi|674962728|emb|CDX70731.1|/3.56229e-125/BnaC03g08150D [Brassica napus]
Bol011768	2001	28	0	3.17	0.001	-11.6303	Down	2.94e-09	5.04e-08	K01897|1|0.0|1241|aly:ARALYDRAFT_352166|long-chain acyl-CoA synthetase [EC:6.2.1.3]	GO:0016020//membrane	GO:0015645//fatty acid ligase activity	GO:0006631//fatty acid metabolic process	gi|685275401|ref|XP_009128691.1|/0/PREDICTED: long chain acyl-CoA synthetase 5-like [Brassica rapa]
Bol020333	1044	14.36	0	3.17	0.001	-11.6303	Down	5.4e-05	0.000483517	K01755|1|1e-173|607|ath:AT5G10920|argininosuccinate lyase [EC:4.3.2.1]	GO:0009532//plastid stroma	GO:0016842	GO:0006526//arginine biosynthetic process	gi|674918784|emb|CDY14477.1|/2.04359e-180/BnaC03g21180D [Brassica napus]
Bol036328	1311	18	0	3.14	0.001	-11.6165	Down	3.27e-06	3.71e-05	-	GO:0044464	GO:0043169//cation binding;GO:0016791//phosphatase activity	-	gi|674919889|emb|CDY13346.1|/0/BnaC06g14110D [Brassica napus]
Bol003071	1383	19	0	3.14	0.001	-11.6165	Down	1.62e-06	1.93e-05	-	-	-	GO:0008152//metabolic process	gi|674949041|emb|CDX84460.1|/0/BnaC03g50400D [Brassica napus]
Bol013937	1482	20	0	3.08	0.001	-11.5887	Down	8.03e-07	1.01e-05	K14489|1|1e-06|52.8|vvi:100263145|arabidopsis histidine kinase 2/3/4 (cytokinin receptor) [EC:2.7.13.3]	GO:0031224//intrinsic component of membrane	GO:0043167//ion binding;GO:0008422//beta-glucosidase activity	GO:0044238//primary metabolic process	gi|674867791|emb|CDY66442.1|/0/BnaCnng50870D [Brassica napus]
Bol031518	1503	20	0	3.03	0.001	-11.5651	Down	8.03e-07	1.01e-05	K05868|1|1e-20|99.4|ath:AT4G35620|cyclin B	GO:0009536//plastid	-	GO:0000725//recombinational repair;GO:0022402//cell cycle process	gi|674951486|emb|CDX81668.1|/0/BnaC08g39330D [Brassica napus]
Bol004606	996	13.04	0	3.02	0.001	-11.5603	Down	0.000108872	0.000911482	K04368|1|3e-24|110|ath:AT4G29810|mitogen-activated protein kinase kinase 1 [EC:2.7.12.2];K11228|2|4e-24|110|ota:Ot13g01170|mitogen-activated protein kinase kinase kinase [EC:2.7.11.1];K13414|3|6e-24|109|rcu:RCOM_1032850|mitogen-activated protein kinase kinase kinase 1, plant [EC:2.7.11.25]	-	GO:0004672//protein kinase activity;GO:0000166//nucleotide binding	-	gi|685283657|ref|XP_009132736.1|/7.25663e-180/PREDICTED: mitogen-activated protein kinase kinase kinase ANP1-like [Brassica rapa]
Bol016109	1314	17.17	0	2.99	0.001	-11.5459	Down	6.59e-06	7.09e-05	-	-	-	-	gi|685361434|ref|XP_009115148.1|/3.61395e-167/PREDICTED: cell wall protein DAN4-like isoform X1 [Brassica rapa]
Bol015873	1323	17	0	2.94	0.001	-11.5216	Down	6.59e-06	7.11e-05	-	-	-	-	gi|674876094|emb|CDY56492.1|/0/BnaCnng30490D [Brassica napus]
Bol000969	1626	20.94	0	2.93	0.001	-11.5167	Down	8.03e-07	1.01e-05	-	GO:0044464	-	-	gi|674945783|emb|CDX87802.1|/0/BnaC02g31470D [Brassica napus]
Bol022005	1026	13	0	2.92	0.001	-11.5118	Down	0.000108872	0.00090974	-	-	-	-	gi|674870411|emb|CDY64592.1|/1.03244e-136/BnaCnng44240D [Brassica napus]
Bol004116	1092	13	0	2.74	0.001	-11.42	Down	0.000108872	0.000908221	K15356|1|4e-163|572|ath:AT1G07290|GDP-mannose transporter	-	-	GO:0008643//carbohydrate transport;GO:0072530//purine-containing compound transmembrane transport	gi|685369153|ref|XP_009118449.1|/9.21898e-179/PREDICTED: GDP-mannose transporter GONST2 [Brassica rapa]
Bol032614	1275	15	0	2.69	0.001	-11.3934	Down	2.68e-05	0.000255424	K14486|1|2e-73|274|mtr:MTR_2g005240|auxin response factor	-	-	-	gi|674865358|emb|CDY67714.1|/0/BnaAnng25060D [Brassica napus]
Bol027185	1440	17	0	2.69	0.001	-11.3934	Down	6.59e-06	7.09e-05	K12356|1|0.0|838|aly:ARALYDRAFT_496932|coniferyl-alcohol glucosyltransferase [EC:2.4.1.111]	-	GO:0035251//UDP-glucosyltransferase activity	GO:0009698//phenylpropanoid metabolic process	gi|685331300|ref|XP_009103497.1|/0/PREDICTED: UDP-glycosyltransferase 72E3 [Brassica rapa]
Bol038820	1311	15	0	2.62	0.001	-11.3554	Down	2.68e-05	0.000255076	K12603|1|5e-06|50.8|ath:AT3G58560|CCR4-NOT transcription complex subunit 6	-	GO:0046872//metal ion binding	-	gi|685372873|ref|XP_009119943.1|/0/PREDICTED: uncharacterized calcium-binding protein At1g02270-like [Brassica rapa]
Bol011227	1524	17	0	2.54	0.001	-11.3106	Down	6.59e-06	7.1e-05	K01213|1|3e-160|563|ath:AT3G07850|galacturan 1,4-alpha-galacturonidase [EC:3.2.1.67]	GO:0044464	GO:0004553//hydrolase activity, hydrolyzing O-glycosyl compounds	GO:0044238//primary metabolic process;GO:0045229//external encapsulating structure organization	gi|685312898|ref|XP_009147021.1|/0/PREDICTED: exopolygalacturonase clone GBGA483-like [Brassica rapa]
Bol013709	2535	28	0	2.49	0.001	-11.2819	Down	2.94e-09	5.02e-08	K12309|1|1e-176|618|aly:ARALYDRAFT_485655|beta-galactosidase [EC:3.2.1.23];K01190|3|1e-64|246|cme:CMP078C|beta-galactosidase [EC:3.2.1.23]	-	GO:0030246//carbohydrate binding;GO:0015925//galactosidase activity;GO:0043167//ion binding	GO:0044238//primary metabolic process	gi|674964641|emb|CDX69103.1|/0/BnaC01g03500D [Brassica napus]
Bol012512	1143	2467	1	495.58	0.2	-11.2749	Down	0	0	K13065|1|2e-74|278|rcu:RCOM_1442250|shikimate O-hydroxycinnamoyltransferase [EC:2.3.1.133]	-	GO:0016410//N-acyltransferase activity	GO:0006596//polyamine biosynthetic process;GO:0010208//pollen wall assembly	gi|674876073|emb|CDY56515.1|/0/BnaCnng30570D [Brassica napus]
Bol039271	1461	4871	2	760.14	0.31	-11.2598	Down	0	0	K15748|1|7e-126|449|aly:ARALYDRAFT_474364|beta-D-glucopyranosyl abscisate beta-glucosidase [EC:3.2.1.175];K01237|3|2e-87|321|ath:AT2G44490|myrosinase [EC:3.2.1.147];K01238|4|2e-80|298|ath:AT3G60120|[EC:3.2.1.-]	GO:0044432	GO:0016788//hydrolase activity, acting on ester bonds;GO:0016798//hydrolase activity, acting on glycosyl bonds;GO:0043167//ion binding	GO:0044238//primary metabolic process	gi|674893782|emb|CDY39071.1|/0/BnaA02g17600D [Brassica napus]
Bol019643	1506	16	0	2.42	0.001	-11.2408	Down	1.33e-05	0.000134331	K03320|1|0.0|816|aly:ARALYDRAFT_913645|ammonium transporter, Amt family	GO:0031224//intrinsic component of membrane	GO:0015291//secondary active transmembrane transporter activity;GO:0015101//organic cation transmembrane transporter activity	GO:0015696//ammonium transport	gi|674894409|emb|CDY38368.1|/0/BnaC01g09770D [Brassica napus]
Bol041505	1443	15	0	2.37	0.001	-11.2107	Down	2.68e-05	0.000255354	-	-	-	-	gi|674907957|emb|CDY25166.1|/0/BnaC07g03410D [Brassica napus]
Bol003253	1263	13	0	2.36	0.001	-11.2046	Down	0.000108872	0.00091061	K01213|1|0.0|694|aly:ARALYDRAFT_887420|galacturan 1,4-alpha-galacturonidase [EC:3.2.1.67]	-	GO:0004553//hydrolase activity, hydrolyzing O-glycosyl compounds	GO:0044238//primary metabolic process;GO:0045229//external encapsulating structure organization	gi|674868750|emb|CDY65794.1|/0/BnaCnng48740D [Brassica napus]
Bol005362	1359	14	0	2.35	0.001	-11.1984	Down	5.4e-05	0.000482899	-	-	-	-	gi|674933791|emb|CDX99678.1|/8.92517e-68/BnaC04g34350D [Brassica napus]
Bol035528	1656	16.72	0	2.29	0.001	-11.1611	Down	1.33e-05	0.000134525	K00423|1|0.0|874|ath:AT1G55570|L-ascorbate oxidase [EC:1.10.3.3]	-	GO:0003824//catalytic activity;GO:0046914//transition metal ion binding	GO:0008152//metabolic process	gi|674957515|emb|CDX75708.1|/0/BnaC03g37910D [Brassica napus]
Bol044573	1599	15.94	0	2.27	0.001	-11.1485	Down	2.68e-05	0.00025466	K00517|1|0.0|672|ath:AT1G01190|[EC:1.14.-.-];K05280|5|8e-70|263|sbi:SORBI_04g024710|flavonoid 3'-monooxygenase [EC:1.14.13.21]	GO:0044464	GO:0016491//oxidoreductase activity;GO:0005506//iron ion binding	GO:0008152//metabolic process;GO:0048608//reproductive structure development	gi|674961292|emb|CDX71698.1|/0/BnaC08g31760D [Brassica napus]
Bol006789	1350	13	0	2.2	0.001	-11.1033	Down	0.000108872	0.000910175	K03549|1|2e-94|344|zma:100273533|KUP system potassium uptake protein	GO:0031090//organelle membrane	GO:0046873//metal ion transmembrane transporter activity	GO:0034220//ion transmembrane transport;GO:0009826//unidimensional cell growth;GO:0030001//metal ion transport	gi|674919935|emb|CDY13239.1|/1.68201e-151/BnaC09g24170D [Brassica napus]
Bol003894	1782	17	0	2.17	0.001	-11.0835	Down	6.59e-06	7.1e-05	-	-	-	-	gi|674931509|emb|CDY01797.1|/0/BnaC06g28370D [Brassica napus]
Bol026759	2439	23.45	0	2.17	0.001	-11.0835	Down	9.8e-08	1.4e-06	K01115|1|0.0|1541|aly:ARALYDRAFT_682358|phospholipase D [EC:3.1.4.4]	GO:0030135//coated vesicle;GO:0009526//plastid envelope;GO:0016020//membrane	GO:0004620//phospholipase activity;GO:0046872//metal ion binding;GO:0035091//phosphatidylinositol binding	GO:0010118//stomatal movement;GO:0010038//response to metal ion;GO:0032787//monocarboxylic acid metabolic process;GO:0006650//glycerophospholipid metabolic process;GO:0032501//multicellular organismal process;GO:0009738//abscisic acid-activated signaling pathway	gi|674873286|emb|CDY60551.1|/0/BnaA05g35700D [Brassica napus]
Bol020860	1860	16.85	0	2.05	0.001	-11.0014	Down	1.33e-05	0.000134642	-	-	GO:0016741	GO:0006730//one-carbon metabolic process	gi|674939167|emb|CDX94256.1|/0/BnaC02g29160D [Brassica napus]
Bol001157	1779	16	0	2.04	0.001	-10.9944	Down	1.33e-05	0.000134253	K01051|1|0.0|909|ath:AT2G47030|pectinesterase [EC:3.1.1.11]	GO:0005618//cell wall;GO:0042995//cell projection	GO:0030234//enzyme regulator activity	GO:0071555//cell wall organization;GO:0000904//cell morphogenesis involved in differentiation	gi|674953644|emb|CDX80075.1|/0/BnaA05g00810D [Brassica napus]
Bol018972	1638	14.55	0	2.02	0.001	-10.9801	Down	5.4e-05	0.000482652	-	GO:0044424	GO:0003723//RNA binding	-	gi|674918599|emb|CDY14623.1|/0/BnaC02g24900D [Brassica napus]
Bol012695	1476	13	0	2.01	0.001	-10.973	Down	0.000108872	0.000908437	K08150|1|3e-39|161|vvi:100268023|MFS transporter, SP family, solute carrier family 2 (myo-inositol transporter), member 13;K08145|2|1e-37|155|smo:SELMODRAFT_437958|MFS transporter, SP family, solute carrier family 2 (facilitated glucose transporter), member 8	GO:0031224//intrinsic component of membrane	GO:0022891//substrate-specific transmembrane transporter activity	GO:0006810//transport	gi|685354570|ref|XP_009112390.1|/0/PREDICTED: sugar transport protein 7-like [Brassica rapa]
Bol022789	1662	14	0	1.91	0.001	-10.8994	Down	5.4e-05	0.000483889	K13420|1|0.0|813|aly:ARALYDRAFT_356368|LRR receptor-like serine/threonine-protein kinase FLS2 [EC:2.7.11.1]	GO:0016020//membrane	GO:0005488;GO:0004674//protein serine/threonine kinase activity	GO:0052482;GO:0032412//regulation of ion transmembrane transporter activity;GO:0009581//detection of external stimulus;GO:0044237//cellular metabolic process	gi|674945704|emb|CDX87723.1|/0/BnaC02g32260D [Brassica napus]
Bol028780	1566	13	0	1.89	0.001	-10.8842	Down	0.000108872	0.000911046	-	GO:0044464	GO:0060089	GO:0023052//signaling;GO:0009314//response to radiation	gi|685278856|ref|XP_009130370.1|/0/PREDICTED: BTB/POZ domain-containing protein At3g03510 [Brassica rapa]
Bol036675	2409	20	0	1.87	0.001	-10.8688	Down	8.03e-07	1.01e-05	-	-	-	-	gi|674913758|emb|CDY19337.1|/0/BnaC05g08460D [Brassica napus]
Bol001535	3237	25	0	1.74	0.001	-10.7649	Down	2.41e-08	3.71e-07	K14489|1|2e-32|140|pop:POPTR_829362|arabidopsis histidine kinase 2/3/4 (cytokinin receptor) [EC:2.7.13.3]	GO:0043231//intracellular membrane-bounded organelle;GO:0016020//membrane	GO:0004673//protein histidine kinase activity;GO:0004871//signal transducer activity;GO:0042802//identical protein binding	GO:0009888//tissue development;GO:0044238//primary metabolic process;GO:0044260;GO:0048229//gametophyte development;GO:0040007//growth;GO:0009755//hormone-mediated signaling pathway;GO:0016310//phosphorylation	gi|674876856|emb|CDY55381.1|/0/BnaC04g51990D [Brassica napus]
Bol021665	1788	13.38	0	1.7	0.001	-10.7313	Down	0.000108872	0.000911264	K00297|1|0.0|1135|aly:ARALYDRAFT_483539|methylenetetrahydrofolate reductase (NADPH) [EC:1.5.1.20]	-	GO:0016646	GO:0000096//sulfur amino acid metabolic process	gi|674909719|emb|CDY23420.1|/0/BnaC04g49480D [Brassica napus]
Bol027502	1812	13.45	0	1.68	0.001	-10.7142	Down	0.000108872	0.000910392	-	GO:0044424	GO:0003723//RNA binding	-	gi|674945037|emb|CDX88422.1|/0/BnaC06g38660D [Brassica napus]
Bol014756	345	21243.1	13	15288	9.21	-10.6969	Down	0	0	-	GO:0005618//cell wall	GO:0005488	GO:0051234//establishment of localization;GO:0010876//lipid localization	gi|899224|emb|CAA42870.1|/3.13603e-52/E2 [Brassica napus]
Bol014762	2133	15	0	1.59	0.001	-10.6348	Down	2.68e-05	0.000255215	K08150|1|2e-29|129|ath:AT2G43330|MFS transporter, SP family, solute carrier family 2 (myo-inositol transporter), member 13	GO:0000325//plant-type vacuole;GO:0031224//intrinsic component of membrane	GO:0005402//cation:sugar symporter activity	GO:0006810//transport	gi|685262126|ref|XP_009148978.1|/0/PREDICTED: monosaccharide-sensing protein 3 [Brassica rapa]
Bol023050	1890	13	0	1.56	0.001	-10.6073	Down	0.000108872	0.000907571	-	GO:0044431//Golgi apparatus part	GO:0022892	GO:0048193//Golgi vesicle transport;GO:0015031//protein transport	gi|674910947|emb|CDY22169.1|/0/BnaC01g39320D [Brassica napus]
Bol002657	2208	14	0	1.43	0.001	-10.4818	Down	5.4e-05	0.000482529	-	-	-	-	gi|674918442|emb|CDY14845.1|/0/BnaC04g48420D [Brassica napus]
Bol015016	1179	6634	5	1290.69	0.96	-10.3928	Down	0	0	K13232|1|3e-55|214|vvi:100241891|stilbene synthase [EC:2.3.1.95];K00660|2|4e-55|213|smo:SELMODRAFT_270496|chalcone synthase [EC:2.3.1.74]	-	GO:0016747//transferase activity, transferring acyl groups other than amino-acyl groups	GO:0009698//phenylpropanoid metabolic process	gi|685286097|ref|XP_009133969.1|/0/PREDICTED: chalcone synthase [Brassica rapa]
Bol033811	357	5285	4	3661.27	2.73	-10.3892	Down	0	0	-	GO:0031410//cytoplasmic vesicle	GO:0005488	GO:0051234//establishment of localization;GO:0010876//lipid localization	gi|674960938|emb|CDX72398.1|/1.33954e-63/BnaC07g44200D [Brassica napus]
Bol001786	2883	16	0	1.25	0.001	-10.2877	Down	1.33e-05	0.00013472	K00770|1|0.0|1178|gmx:100797597|1,4-beta-D-xylan synthase [EC:2.4.2.24]	GO:0031224//intrinsic component of membrane	GO:0016759//cellulose synthase activity	GO:0045229//external encapsulating structure organization;GO:0042546//cell wall biogenesis;GO:0009250//glucan biosynthetic process	gi|685309147|ref|XP_009145201.1|/0/PREDICTED: putative cellulose synthase-like protein D6 [Brassica rapa]
Bol002897	2598	6168.03	5	535.38	0.43	-10.282	Down	0	0	K01206|1|2e-19|96.7|ath:AT1G67830|alpha-L-fucosidase [EC:3.2.1.51];K00514|5|4e-16|85.5|rcu:RCOM_1428040|zeta-carotene desaturase [EC:1.3.5.6]	-	GO:0016788//hydrolase activity, acting on ester bonds	-	gi|8778985|gb|AAF79900.1|AC022472_9/0/Contains a strong similarity to Anther-specific proline-rich protein APG precursor from Arabidopsis thaliana gi|728867 and contains a Lipase/Acylhydrolase domain with GDSL-like motif PF|00657. ESTs gb|AV531882, gb|AV533240, gb|AV534374, gb|AV533394, gb|AV532582, gb|AV533541 come from this gene [Arabidopsis thaliana]
Bol035328	4269	22.22	0	1.17	0.001	-10.1923	Down	1.98e-07	2.68e-06	K10357|1|0.0|1117|aly:ARALYDRAFT_887631|myosin V;K03165|3|0.0|987|ota:Ot06g03550|DNA topoisomerase III [EC:5.99.1.2]	GO:0031224//intrinsic component of membrane;GO:0015629//actin cytoskeleton	GO:0008092//cytoskeletal protein binding;GO:0017111//nucleoside-triphosphatase activity;GO:0004672//protein kinase activity;GO:0060089;GO:0032559	GO:0023052//signaling;GO:0030029//actin filament-based process;GO:0006464//cellular protein modification process	gi|674938207|emb|CDX95235.1|/0/BnaC09g16350D [Brassica napus]
Bol018993	2724	14	0	1.16	0.001	-10.1799	Down	5.4e-05	0.00048327	K00360|1|0.0|1001|ppp:PHYPADRAFT_184973|nitrate reductase (NADH) [EC:1.7.1.1];K00387|4|9e-109|393|olu:OSTLU_3554|sulfite oxidase [EC:1.8.3.1]	GO:0043231//intracellular membrane-bounded organelle;GO:0044444//cytoplasmic part;GO:0016020//membrane	GO:0005506//iron ion binding;GO:0050662//coenzyme binding;GO:0008940//nitrate reductase activity	GO:0009314//response to radiation;GO:0009608//response to symbiont;GO:0042126//nitrate metabolic process	gi|685274439|ref|XP_009128251.1|/0/PREDICTED: nitrate reductase [NADH], clone PBNBR1412-like [Brassica rapa]
Bol024098	2850	13	0	1.03	0.001	-10.0084	Down	0.000108872	0.000910828	K10615|1|5e-14|78.6|cme:CMB070C|E3 ubiquitin-protein ligase HERC4 [EC:6.3.2.19];K11493|3|9e-14|77.8|ota:Ot03g05690|regulator of chromosome condensation	-	GO:0017016//Ras GTPase binding;GO:0046914//transition metal ion binding	-	gi|674955595|emb|CDX77871.1|/0/BnaC03g53480D [Brassica napus]
Bol026926	1563	2038.97	2	296.94	0.29	-9.9999	Down	0	0	K00514|1|8e-11|67.0|rcu:RCOM_1428040|zeta-carotene desaturase [EC:1.3.5.6]	-	GO:0016788//hydrolase activity, acting on ester bonds	GO:0044238//primary metabolic process	gi|674888477|emb|CDY44205.1|/1.79709e-139/BnaC05g15620D [Brassica napus]
Bol018588	1692	960	1	128.91	0.13	-9.95364	Down	1.93e-290	9.52e-288	-	GO:0016020//membrane	-	-	gi|674870865|emb|CDY63918.1|/0/BnaC07g51250D [Brassica napus]
Bol001664	3690	158.78	0.22	9.66	0.01	-9.91588	Down	7.46e-49	6.3e-47	-	-	-	-	gi|685349812|ref|XP_009110473.1|/0/PREDICTED: mediator of RNA polymerase II transcription subunit 15a-like [Brassica rapa]
Bol024549	450	920.65	1	494.52	0.53	-9.86582	Down	2.82e-278	1.28e-275	-	-	-	-	gi|674919056|emb|CDY14038.1|/6.64814e-39/BnaC02g01550D [Brassica napus]
Bol045354	288	4613	7	4070.76	6.08	-9.38701	Down	0	0	-	-	GO:0005488	GO:0010876//lipid localization	gi|674881735|emb|CDY50600.1|/5.85049e-51/BnaC02g16970D [Brassica napus]
Bol022398	744	614	1	192.85	0.31	-9.281	Down	3e-185	8.68e-183	-	GO:0044464	-	-	gi|674952906|emb|CDX80468.1|/4.04175e-125/BnaC07g29760D [Brassica napus]
Bol023236	702	1195	2	399.01	0.66	-9.23974	Down	0	0	-	-	-	-	gi|674913885|emb|CDY19305.1|/6.14819e-141/BnaC01g31750D [Brassica napus]
Bol005019	1353	5169	9	872.8	1.5	-9.18454	Down	0	0	K15397|1|2e-149|526|rcu:RCOM_0771540|3-ketoacyl-CoA synthase [EC:2.3.1.-]	GO:0044464	GO:0016747//transferase activity, transferring acyl groups other than amino-acyl groups	GO:0006631//fatty acid metabolic process	gi|674904025|emb|CDY29067.1|/0/BnaC07g32730D [Brassica napus]
Bol004283	1734	10098	18	1322.48	2.32	-9.15491	Down	0	0	K14487|1|0.0|944|ath:AT5G13370|auxin responsive GH3 gene family	-	-	GO:0009725//response to hormone	gi|674942380|emb|CDX91130.1|/0/BnaC02g04670D [Brassica napus]
Bol043888	1167	3299	6	648.65	1.16	-9.12717	Down	0	0	-	GO:0031224//intrinsic component of membrane;GO:0005811//lipid particle	-	-	gi|674862427|emb|CDY68880.1|/1.12316e-52/BnaCnng60890D, partial [Brassica napus]
Bol024548	573	497.35	1	205.96	0.41	-8.97252	Down	1.05e-149	2.34e-147	-	-	-	-	gi|674919057|emb|CDY14039.1|/1.06177e-37/BnaC02g01560D [Brassica napus]
Bol033609	1374	1352.63	3	224.81	0.49	-8.84171	Down	0	0	K15400|1|7e-35|146|osa:4350569|omega-hydroxypalmitate O-feruloyl transferase [EC:2.3.1.188]	-	GO:0016410//N-acyltransferase activity	-	gi|674885849|emb|CDY46702.1|/0/BnaC07g42070D [Brassica napus]
Bol045161	930	1298.66	3	323.04	0.73	-8.7896	Down	0	0	-	GO:0044464	-	-	gi|674939956|emb|CDX93636.1|/3.80853e-164/BnaA06g04120D [Brassica napus]
Bol008912	183	870	2	1316.11	2.98	-8.78675	Down	9.97e-261	4.1e-258	-	GO:0044464	-	GO:0009725//response to hormone	gi|674924190|emb|CDY09248.1|/4.91885e-34/BnaA02g06740D [Brassica napus]
Bol012275	1152	417	1	83.09	0.2	-8.69853	Down	2.05e-125	3.82e-123	-	-	-	-	gi|674861832|emb|CDY69075.1|/9.38311e-145/BnaCnng61760D, partial [Brassica napus]
Bol002899	1266	1197	3	216.41	0.53	-8.67356	Down	0	0	K01206|1|2e-17|88.6|ath:AT1G67830|alpha-L-fucosidase [EC:3.2.1.51];K00514|3|8e-16|83.2|rcu:RCOM_1428040|zeta-carotene desaturase [EC:1.3.5.6]	GO:0044464	GO:0016788//hydrolase activity, acting on ester bonds;GO:0046914//transition metal ion binding	GO:0044238//primary metabolic process	gi|674865953|emb|CDY67439.1|/1.13468e-178/BnaCnng55000D [Brassica napus]
Bol027627	972	388	1	92.18	0.23	-8.64668	Down	1.3e-116	2.29e-114	K09753|1|6e-59|226|smo:SELMODRAFT_450549|cinnamoyl-CoA reductase [EC:1.2.1.44]	-	GO:0005488;GO:0016620//oxidoreductase activity, acting on the aldehyde or oxo group of donors, NAD or NADP as acceptor	GO:0009699//phenylpropanoid biosynthetic process	gi|674944899|emb|CDX88284.1|/3.71259e-165/BnaC06g37280D [Brassica napus]
Bol004019	1584	1165	3	167.36	0.42	-8.63835	Down	0	0	K15402|1|1e-138|491|ath:AT5G23190|cytochrome P450, family 86, subfamily B, polypeptide 1 (fatty acid omega-hydroxylase) [EC:1.14.-.-]	GO:0044464	GO:0016491//oxidoreductase activity;GO:0005506//iron ion binding	GO:0008152//metabolic process	gi|674913815|emb|CDY19394.1|/0/BnaC05g09030D [Brassica napus]
Bol008213	426	373	1	212.68	0.56	-8.56904	Down	4.63e-112	7.87e-110	-	-	GO:0030414//peptidase inhibitor activity	-	gi|674953748|emb|CDX79450.1|/4.12848e-57/BnaC03g17860D [Brassica napus]
Bol021314	1053	3244	9	709.34	1.94	-8.51428	Down	0	0	K08070|1|2e-177|619|aly:ARALYDRAFT_661540|2-alkenal reductase [EC:1.3.1.74];K07119|5|5e-156|548|aly:ARALYDRAFT_909686|	GO:0016020//membrane;GO:0044444//cytoplasmic part	GO:0016628//oxidoreductase activity, acting on the CH-CH group of donors, NAD or NADP as acceptor;GO:0046914//transition metal ion binding	GO:0008152//metabolic process;GO:0006950//response to stress;GO:0010038//response to metal ion	gi|674894700|emb|CDY38077.1|/0/BnaC02g06960D [Brassica napus]
Bol009178	1659	345	1	47.27	0.13	-8.50627	Down	1.45e-103	2.31e-101	-	GO:0044464	-	-	gi|674872010|emb|CDY62245.1|/0/BnaC01g42480D [Brassica napus]
Bol014544	1968	700.67	2	80.65	0.23	-8.4539	Down	3.88e-209	1.22e-206	K14457|1|6e-06|51.2|osa:4330511|2-acylglycerol O-acyltransferase 2 [EC:2.3.1.22]	-	GO:0016747//transferase activity, transferring acyl groups other than amino-acyl groups	-	gi|674886196|emb|CDY46398.1|/0/BnaC04g33170D [Brassica napus]
Bol026582	786	2331	7	691.15	2.04	-8.40429	Down	0	0	-	-	-	-	gi|685289664|ref|XP_009135774.1|/2.1385e-127/PREDICTED: putative cysteine-rich repeat secretory protein 13 [Brassica rapa]
Bol011923	402	325	1	197.47	0.6	-8.36246	Down	1.68e-97	2.54e-95	-	-	-	-	gi|674901537|emb|CDY31436.1|/3.05222e-44/BnaC03g63880D [Brassica napus]
Bol035218	1650	939	3	129.38	0.41	-8.30177	Down	1.77e-279	8.17e-277	K00423|1|0.0|865|aly:ARALYDRAFT_892557|L-ascorbate oxidase [EC:1.10.3.3]	-	GO:0003824//catalytic activity;GO:0046914//transition metal ion binding	GO:0008152//metabolic process	gi|674922680|emb|CDY10549.1|/0/BnaC03g70650D [Brassica napus]
Bol027572	1038	935	3	207.51	0.66	-8.2965	Down	2.9e-278	1.3e-275	K08150|1|2e-32|137|vvi:100268023|MFS transporter, SP family, solute carrier family 2 (myo-inositol transporter), member 13;K08145|2|2e-29|128|vvi:100266019|MFS transporter, SP family, solute carrier family 2 (facilitated glucose transporter), member 8	GO:0031224//intrinsic component of membrane	GO:0015149//hexose transmembrane transporter activity	GO:0008645//hexose transport	gi|685338777|ref|XP_009106384.1|/0/PREDICTED: sugar transport protein 14 [Brassica rapa]
Bol006590	591	300.37	1	120.35	0.39	-8.26955	Down	6.4e-90	8.71e-88	-	GO:0030312//external encapsulating structure	GO:0050662//coenzyme binding;GO:0046993	GO:0008152//metabolic process	gi|674903928|emb|CDY29117.1|/7.57265e-114/BnaC09g18430D [Brassica napus]
Bol008803	1065	3210	11	693.72	2.34	-8.2117	Down	0	0	-	GO:0009526//plastid envelope;GO:0009534//chloroplast thylakoid	-	-	gi|674952657|emb|CDX81111.1|/8.33398e-161/BnaC03g03650D [Brassica napus]
Bol028013	765	1121.25	4	342.03	1.2	-8.15494	Down	0	0	-	-	-	-	gi|674894083|emb|CDY38727.1|/5.73854e-146/BnaC03g15220D [Brassica napus]
Bol027503	1062	247	1	53.54	0.21	-7.99408	Down	7.34e-74	8.85e-72	K06185|1|7e-20|96.3|ota:Ot05g02490|ATP-binding cassette, subfamily F, member 2;K08242|2|2e-06|52.0|pop:POPTR_815989|24-methylenesterol C-methyltransferase [EC:2.1.1.143]	GO:0009570//chloroplast stroma	GO:0016741	GO:0006730//one-carbon metabolic process	gi|674945036|emb|CDX88421.1|/0/BnaC06g38650D [Brassica napus]
Bol008673	867	494.11	2	132.23	0.53	-7.96284	Down	1.08e-146	2.32e-144	-	-	-	-	gi|674873839|emb|CDY59740.1|/1.34568e-136/BnaCnng35460D [Brassica napus]
Bol036396	2049	740.71	3	81.83	0.33	-7.95402	Down	3.56e-219	1.22e-216	K14457|1|5e-06|51.6|osa:4330511|2-acylglycerol O-acyltransferase 2 [EC:2.3.1.22]	-	GO:0016747//transferase activity, transferring acyl groups other than amino-acyl groups	-	gi|674921579|emb|CDY11738.1|/0/BnaC06g13460D [Brassica napus]
Bol014315	960	1206	5	290.25	1.18	-7.94237	Down	0	0	-	-	GO:0003676//nucleic acid binding;GO:0001071//nucleic acid binding transcription factor activity	GO:0006351//transcription, DNA-templated;GO:0032501//multicellular organismal process	gi|674891817|emb|CDY40970.1|/2.05989e-168/BnaCnng10130D [Brassica napus]
Bol002496	1848	233	1	28.59	0.12	-7.89633	Down	1.27e-69	1.47e-67	K01051|1|9e-153|538|aly:ARALYDRAFT_494979|pectinesterase [EC:3.1.1.11]	GO:0005618//cell wall	GO:0030234//enzyme regulator activity	GO:0071555//cell wall organization	gi|674914352|emb|CDY18812.1|/0/BnaAnng02770D [Brassica napus]
Bol019998	315	201	1	160.21	0.78	-7.68227	Down	6.14e-60	6.31e-58	-	GO:0044432	-	GO:0003006//developmental process involved in reproduction	gi|674914112|emb|CDY18973.1|/1.03847e-55/BnaC01g20950D [Brassica napus]
Bol033112	1194	95.18	0.5	18.28	0.09	-7.66613	Down	1.15e-29	6.39e-28	K01213|1|2e-104|377|ath:AT3G07850|galacturan 1,4-alpha-galacturonidase [EC:3.2.1.67]	-	GO:0004553//hydrolase activity, hydrolyzing O-glycosyl compounds	GO:0044238//primary metabolic process;GO:0045229//external encapsulating structure organization	gi|674927750|emb|CDY05701.1|/0/BnaC02g38360D [Brassica napus]
Bol033115	1194	95.18	0.5	18.28	0.09	-7.66613	Down	1.15e-29	6.38e-28	K01213|1|2e-104|377|ath:AT3G07850|galacturan 1,4-alpha-galacturonidase [EC:3.2.1.67]	-	GO:0004553//hydrolase activity, hydrolyzing O-glycosyl compounds	GO:0044238//primary metabolic process;GO:0045229//external encapsulating structure organization	gi|674927750|emb|CDY05701.1|/0/BnaC02g38360D [Brassica napus]
Bol041048	1209	576.73	3	109.34	0.56	-7.60918	Down	1.51e-169	3.88e-167	K01058|1|1e-39|162|gmx:100800549|phospholipase A1 [EC:3.1.1.32]	-	-	GO:0044238//primary metabolic process	gi|674923058|emb|CDY10187.1|/0/BnaC05g04300D [Brassica napus]
Bol001758	1719	189.33	1	25.02	0.13	-7.58843	Down	2.61e-56	2.54e-54	K14638|1|2e-81|301|mtr:MTR_4g015080|solute carrier family 15 (peptide/histidine transporter), member 3/4	GO:0044464	-	GO:0015833//peptide transport;GO:0000904//cell morphogenesis involved in differentiation	gi|674927641|emb|CDY05592.1|/0/BnaC02g39450D [Brassica napus]
Bol023465	819	377	2	107.07	0.56	-7.57891	Down	2.72e-111	4.57e-109	-	-	-	-	gi|674880599|emb|CDY51642.1|/4.95856e-146/BnaC05g50890D [Brassica napus]
Bol011040	186	182.91	1	271.16	1.46	-7.53703	Down	3.41e-54	3.19e-52	-	-	-	-	-
Bol010494	669	2832	16	994.91	5.53	-7.49114	Down	0	0	K13067|1|2e-74|259|ath:AT1G67990|putative caffeoyl-CoA 3-O-methyltransferase [EC:2.1.1.-];K00588|3|1e-69|243|ath:AT1G24735|caffeoyl-CoA O-methyltransferase [EC:2.1.1.104]	GO:0044444//cytoplasmic part	GO:0008171//O-methyltransferase activity	GO:0006596//polyamine biosynthetic process;GO:0009699//phenylpropanoid biosynthetic process;GO:0009791//post-embryonic development	gi|674920615|emb|CDY12679.1|/5.76818e-97/BnaA02g13470D [Brassica napus]
Bol013459	1446	177	1	27.92	0.16	-7.44708	Down	1.11e-52	1.01e-50	K09422|1|5e-179|625|aly:ARALYDRAFT_482173|myb proto-oncogene protein, plant	GO:0043231//intracellular membrane-bounded organelle	GO:0001071//nucleic acid binding transcription factor activity	GO:0012501//programmed cell death;GO:0006355//regulation of transcription, DNA-templated;GO:0010476//gibberellin mediated signaling pathway;GO:0009738//abscisic acid-activated signaling pathway	gi|674921045|emb|CDY12203.1|/0/BnaC04g12330D [Brassica napus]
Bol039941	1446	6133	38	967.27	5.9	-7.35706	Down	0	0	K15506|1|0.0|822|aly:ARALYDRAFT_476592|cytochrome P450, family 98, subfamily A, polypeptide 8/9 [EC:1.14.13.-];K09754|5|1e-134|478|pop:POPTR_685839|coumaroylquinate(coumaroylshikimate) 3'-monooxygenase [EC:1.14.13.36]	-	GO:0072532//tri-(feruloyl or hydroxyferuloyl) spermidine meta-hydroxylase activity;GO:0005506//iron ion binding;GO:0072533	GO:0006595//polyamine metabolic process	gi|674947480|emb|CDX85843.1|/0/BnaC06g22910D [Brassica napus]
Bol017754	2253	951.54	6.05	95.45	0.6	-7.31364	Down	3.83e-277	1.69e-274	K12349|1|0.0|1241|ath:AT2G38010|neutral ceramidase [EC:3.5.1.23]	-	GO:0016811//hydrolase activity, acting on carbon-nitrogen (but not peptide) bonds, in linear amides	-	gi|674958674|emb|CDX74918.1|/0/BnaA05g06640D [Brassica napus]
Bol039348	1194	595.41	4	114.34	0.76	-7.23312	Down	2.05e-173	5.36e-171	K09458|1|2e-114|410|ath:AT1G74960|3-oxoacyl-[acyl-carrier-protein] synthase II [EC:2.3.1.179]	GO:0009536//plastid	GO:0004312//fatty acid synthase activity	GO:0006633//fatty acid biosynthetic process;GO:0009409//response to cold;GO:0003006//developmental process involved in reproduction	gi|674895603|emb|CDY37268.1|/3.10037e-122/BnaCnng08220D [Brassica napus]
Bol024801	723	288	2	93.22	0.64	-7.18642	Down	2.05e-84	2.69e-82	K09422|1|1e-107|387|ath:AT5G62320|myb proto-oncogene protein, plant	GO:0043231//intracellular membrane-bounded organelle	GO:0003676//nucleic acid binding;GO:0001071//nucleic acid binding transcription factor activity	GO:0006351//transcription, DNA-templated	gi|674946443|emb|CDX86905.1|/1.36507e-138/BnaC03g51750D [Brassica napus]
Bol015379	1752	659	5	85.4	0.64	-7.06002	Down	6.65e-191	1.95e-188	K03294|1|6e-113|406|sbi:SORBI_08g021380|basic amino acid/polyamine antiporter, APA family	GO:0031224//intrinsic component of membrane	GO:0015171//amino acid transmembrane transporter activity	GO:0006865//amino acid transport;GO:0051707//response to other organism	gi|685279826|ref|XP_009130837.1|/0/PREDICTED: cationic amino acid transporter 6, chloroplastic [Brassica rapa]
Bol021416	1095	1552	12	325.9	2.48	-7.03795	Down	0	0	-	GO:0016020//membrane	-	-	gi|674954293|emb|CDX79414.1|/5.45311e-163/BnaC06g18890D [Brassica napus]
Bol005144	1059	2739	22	595.4	4.71	-6.98199	Down	0	0	K06185|1|2e-21|101|ota:Ot05g02490|ATP-binding cassette, subfamily F, member 2;K00559|2|4e-08|57.4|cme:CMP275C|sterol 24-C-methyltransferase [EC:2.1.1.41];K03183|3|7e-08|56.6|cre:CHLREDRAFT_133829|ubiquinone/menaquinone biosynthesis methyltransferase [EC:2.1.1.163 2.1.1.201];K08242|5|1e-07|55.8|pop:POPTR_815989|24-methylenesterol C-methyltransferase [EC:2.1.1.143]	GO:0009570//chloroplast stroma	GO:0016741	GO:0009628//response to abiotic stimulus;GO:0006730//one-carbon metabolic process	gi|674875339|emb|CDY57579.1|/1.07374e-176/BnaC04g56820D [Brassica napus]
Bol032746	3378	130	1	8.65	0.07	-6.9492	Down	1.69e-38	1.17e-36	-	-	GO:0005488;GO:0003824//catalytic activity	GO:0044238//primary metabolic process	gi|674871122|emb|CDY63550.1|/0/BnaC03g76550D [Brassica napus]
Bol023471	807	485.98	4	140.17	1.14	-6.942	Down	2.91e-140	6.1e-138	-	-	-	-	gi|674928524|emb|CDY04704.1|/6.9465e-153/BnaC05g18850D [Brassica napus]
Bol012278	645	121.01	1	44.19	0.36	-6.93958	Down	8.67e-36	5.66e-34	-	-	-	-	gi|674877662|emb|CDY54285.1|/4.86967e-99/BnaC07g48260D [Brassica napus]
Bol032187	669	230	2	80.8	0.69	-6.87162	Down	6.08e-67	6.79e-65	K13508|1|9e-67|251|ath:AT2G38110|glycerol-3-phosphate acyltransferase [EC:2.3.1.15]	-	GO:0016411//acylglycerol O-acyltransferase activity	GO:0006633//fatty acid biosynthetic process;GO:0009791//post-embryonic development	gi|674911230|emb|CDY22002.1|/1.39217e-107/BnaC09g01080D [Brassica napus]
Bol019809	1080	111.58	1	23.77	0.21	-6.82261	Down	8.86e-33	5.33e-31	K01580|1|0.0|649|aly:ARALYDRAFT_488599|glutamate decarboxylase [EC:4.1.1.15]	-	GO:0005515//protein binding;GO:0016831//carboxy-lyase activity;GO:0048037//cofactor binding	GO:0009064//glutamine family amino acid metabolic process;GO:0010038//response to metal ion	gi|674916252|emb|CDY16935.1|/0/BnaC09g40620D [Brassica napus]
Bol029614	1755	104.18	1.04	13.48	0.13	-6.69617	Down	1.13e-30	6.45e-29	K01897|1|0.0|704|ath:AT2G47240|long-chain acyl-CoA synthetase [EC:6.2.1.3]	GO:0043231//intracellular membrane-bounded organelle	GO:0015645//fatty acid ligase activity	GO:0006633//fatty acid biosynthetic process	gi|674937778|emb|CDX95713.1|/0/BnaC03g25940D [Brassica napus]
Bol032353	1872	398.93	4.05	48.32	0.48	-6.65344	Down	4.19e-114	7.22e-112	K05349|1|0.0|826|rcu:RCOM_1347430|beta-glucosidase [EC:3.2.1.21]	GO:0005576//extracellular region;GO:0005618//cell wall	GO:0004553//hydrolase activity, hydrolyzing O-glycosyl compounds	GO:0044238//primary metabolic process;GO:0003006//developmental process involved in reproduction	gi|674933259|emb|CDY00033.1|/0/BnaC09g02680D [Brassica napus]
Bol003361	1779	884	9	112.78	1.13	-6.64104	Down	1.15e-251	4.46e-249	K14638|1|8e-111|399|gmx:100816253|solute carrier family 15 (peptide/histidine transporter), member 3/4	GO:0031224//intrinsic component of membrane	-	GO:0051707//response to other organism;GO:0015833//peptide transport	gi|685356895|ref|XP_009113280.1|/0/PREDICTED: protein NRT1/ PTR FAMILY 4.3 isoform X1 [Brassica rapa]
Bol002347	861	191.35	2	51.58	0.53	-6.60468	Down	3.19e-55	3.04e-53	K15397|1|2e-148|522|aly:ARALYDRAFT_476248|3-ketoacyl-CoA synthase [EC:2.3.1.-]	GO:0044464	GO:0016747//transferase activity, transferring acyl groups other than amino-acyl groups	GO:0007275//multicellular organismal development;GO:0006631//fatty acid metabolic process	gi|674883222|emb|CDY49219.1|/2.40496e-162/BnaCnng17080D [Brassica napus]
Bol028944	1230	268	3	49.91	0.55	-6.50375	Down	1e-76	1.25e-74	-	-	GO:0016298//lipase activity	GO:0009725//response to hormone;GO:0044238//primary metabolic process;GO:0010102//lateral root morphogenesis	gi|674958229|emb|CDX75621.1|/0/BnaA01g00810D [Brassica napus]
Bol010496	1197	89	1	17.05	0.19	-6.48763	Down	3.59e-26	1.79e-24	-	-	-	-	gi|674920620|emb|CDY12684.1|/0/BnaA02g13520D [Brassica napus]
Bol006741	1050	774	9	169.74	1.94	-6.45113	Down	1.12e-218	3.76e-216	-	-	-	-	gi|674933729|emb|CDX99616.1|/4.56523e-87/BnaC04g33730D [Brassica napus]
Bol034735	870	539.19	6.33	143.77	1.66	-6.43644	Down	4e-153	9.02e-151	-	-	-	GO:0006656//phosphatidylcholine biosynthetic process	gi|674865829|emb|CDY67493.1|/7.14677e-154/BnaCnng55290D [Brassica napus]
Bol015630	1251	85	1	15.56	0.18	-6.4337	Down	5.68e-25	2.68e-23	-	-	-	-	gi|674904907|emb|CDY28092.1|/0/BnaC06g02730D [Brassica napus]
Bol013176	942	169	2	41.48	0.48	-6.43324	Down	1.26e-48	1.05e-46	K09422|1|4e-118|422|ath:AT1G18960|myb proto-oncogene protein, plant	-	GO:0001071//nucleic acid binding transcription factor activity	GO:0006351//transcription, DNA-templated	gi|674949489|emb|CDX83798.1|/3.78836e-143/BnaC08g18470D [Brassica napus]
Bol042967	963	84	1	20.15	0.24	-6.3916	Down	1.13e-24	5.28e-23	K09422|1|1e-131|467|ath:AT3G28470|myb proto-oncogene protein, plant	GO:0043231//intracellular membrane-bounded organelle	GO:0001071//nucleic acid binding transcription factor activity	GO:0006351//transcription, DNA-templated;GO:0003006//developmental process involved in reproduction	gi|674947277|emb|CDX86430.1|/1.06349e-164/BnaA06g31470D [Brassica napus]
Bol042656	540	81	1	35.74	0.43	-6.37706	Down	8.96e-24	4.02e-22	-	GO:0005618//cell wall	GO:0016791//phosphatase activity;GO:0043169//cation binding	-	gi|674943782|emb|CDX89713.1|/4.75333e-87/BnaC03g46270D [Brassica napus]
Bol038495	2235	652	8	65.93	0.8	-6.36479	Down	9.41e-184	2.65e-181	K15822|1|0.0|1377|ath:AT1G78955|camelliol C synthase [EC:5.4.99.38];K15813|4|0.0|1202|ath:AT1G78950|beta-amyrin synthase [EC:5.4.99.39]	-	GO:0016853//isomerase activity	-	gi|674945925|emb|CDX87420.1|/0/BnaA07g34530D [Brassica napus]
Bol036298	717	155.47	2	50.77	0.64	-6.30976	Down	1.95e-44	1.53e-42	-	-	-	-	gi|674946378|emb|CDX87227.1|/2.07418e-131/BnaC09g05420D [Brassica napus]
Bol013967	492	75	1	36.58	0.48	-6.25188	Down	5.59e-22	2.29e-20	-	-	-	-	gi|674886113|emb|CDY46484.1|/1.47831e-80/BnaC07g03820D [Brassica napus]
Bol029024	1356	76	1	12.8	0.17	-6.23447	Down	2.81e-22	1.17e-20	K10767|1|8e-57|219|sbi:SORBI_06g033940|alkylated DNA repair protein alkB homolog 5 [EC:1.14.11.-]	-	-	-	gi|674964735|emb|CDX69197.1|/0/BnaC01g02560D [Brassica napus]
Bol032275	954	295	4	71.46	0.95	-6.23306	Down	3.03e-83	3.93e-81	K01051|1|1e-163|573|aly:ARALYDRAFT_905199|pectinesterase [EC:3.1.1.11]	GO:0005618//cell wall	-	GO:0071555//cell wall organization;GO:0005976//polysaccharide metabolic process	gi|674933326|emb|CDY00100.1|/0/BnaC09g02010D [Brassica napus]
Bol011154	1866	2674	37	324.94	4.43	-6.19672	Down	0	0	K14709|1|2e-11|69.3|vcn:VOLCADRAFT_104214|solute carrier family 39 (zinc transporter), member 1/2/3	-	-	-	gi|685311361|ref|XP_009146247.1|/1.16404e-95/PREDICTED: RNA polymerase II degradation factor 1 [Brassica rapa]
Bol042982	1260	359	5	65.22	0.89	-6.19537	Down	7.78e-101	1.21e-98	-	-	-	-	gi|674948068|emb|CDX85219.1|/7.20688e-109/BnaC07g25300D [Brassica napus]
Bol026221	471	144	2	73.61	1.01	-6.18747	Down	3.79e-41	2.76e-39	-	GO:0031224//intrinsic component of membrane	GO:0005488	-	gi|674937076|emb|CDX96495.1|/7.06412e-63/BnaA07g31060D [Brassica napus]
Bol043228	408	643	9	384.38	5.3	-6.1804	Down	1.7e-179	4.68e-177	-	-	-	-	gi|674907405|emb|CDY25657.1|/8.53435e-42/BnaC05g25360D [Brassica napus]
Bol015523	1635	348.02	5	48.4	0.68	-6.15333	Down	1.5e-97	2.26e-95	K11778|1|3e-129|460|ath:AT5G58784|ditrans,polycis-polyprenyl diphosphate synthase [EC:2.5.1.87]	-	GO:0004659//prenyltransferase activity	GO:0016094	gi|674930576|emb|CDY02837.1|/4.669e-162/BnaC02g10520D [Brassica napus]
Bol016328	882	129.52	2	34.05	0.52	-6.033	Down	1.13e-36	7.54e-35	-	-	-	GO:0051234//establishment of localization	gi|674897441|emb|CDY35466.1|/4.27405e-170/BnaC03g61940D [Brassica napus]
Bol042022	1158	128	2	25.37	0.39	-6.02351	Down	2.25e-36	1.49e-34	-	GO:0044464	-	-	gi|674932979|emb|CDY00403.1|/0/BnaC07g14230D [Brassica napus]
Bol042787	1383	63	1	10.4	0.16	-6.02237	Down	2.14e-18	7.31e-17	-	-	GO:0016798//hydrolase activity, acting on glycosyl bonds;GO:0043167//ion binding	GO:0044238//primary metabolic process	gi|674949808|emb|CDX83591.1|/0/BnaC07g23310D [Brassica napus]
Bol032454	441	246	4	135.07	2.16	-5.96653	Down	1.24e-68	1.43e-66	-	GO:0043231//intracellular membrane-bounded organelle	-	-	gi|674946193|emb|CDX87042.1|/3.52235e-80/BnaC09g03570D [Brassica napus]
Bol012901	687	61	1	20.84	0.34	-5.93768	Down	8.43e-18	2.78e-16	K12613|1|2e-53|207|aly:ARALYDRAFT_488176|mRNA-decapping enzyme subunit 2 [EC:3.-.-.-]	GO:0030529//ribonucleoprotein complex	GO:0042802//identical protein binding;GO:0003723//RNA binding;GO:0016462//pyrophosphatase activity	GO:0031086//nuclear-transcribed mRNA catabolic process, deadenylation-independent decay	gi|674896054|emb|CDY36851.1|/5.73225e-104/BnaC04g32440D [Brassica napus]
Bol030775	567	60	1	25.13	0.41	-5.93764	Down	1.67e-17	5.44e-16	-	-	-	-	gi|674913929|emb|CDY19210.1|/3.18131e-63/BnaC05g14110D [Brassica napus]
Bol037950	1110	180	3	37.27	0.61	-5.93306	Down	1.98e-50	1.74e-48	-	-	-	-	gi|674909353|emb|CDY23760.1|/0/BnaC04g43620D [Brassica napus]
Bol012200	627	60	1	22.58	0.37	-5.93138	Down	1.67e-17	5.45e-16	-	-	-	-	gi|674907149|emb|CDY25895.1|/9.64815e-89/BnaC09g32670D [Brassica napus]
Bol024690	1023	181	3	40.78	0.67	-5.92756	Down	9.96e-51	8.82e-49	-	GO:0016020//membrane	-	-	gi|674881170|emb|CDY51100.1|/9.57304e-151/BnaCnng20030D [Brassica napus]
Bol009799	1077	179	3	38.24	0.63	-5.92359	Down	3.92e-50	3.43e-48	K05277|1|2e-53|207|pop:POPTR_646527|leucoanthocyanidin dioxygenase [EC:1.14.11.19];K05278|2|4e-52|203|gmx:778157|flavonol synthase [EC:1.14.11.23]	-	GO:0016705//oxidoreductase activity, acting on paired donors, with incorporation or reduction of molecular oxygen;GO:0016679//oxidoreductase activity, acting on diphenols and related substances as donors	GO:0007568//aging;GO:0009699//phenylpropanoid biosynthetic process	gi|674951614|emb|CDX81796.1|/0/BnaC08g38050D [Brassica napus]
Bol026814	1872	360.54	6	43.67	0.72	-5.9225	Down	1.21e-99	1.87e-97	K05658|1|2e-105|381|ath:AT1G02520|ATP-binding cassette, subfamily B (MDR/TAP), member 1	-	GO:0017111//nucleoside-triphosphatase activity;GO:0000166//nucleotide binding	GO:0009987//cellular process;GO:0006810//transport	gi|685351544|ref|XP_009111196.1|/5.0466e-115/PREDICTED: ABC transporter B family member 11 [Brassica rapa]
Bol022884	549	60	1	26.01	0.43	-5.91859	Down	1.67e-17	5.44e-16	-	GO:0031224//intrinsic component of membrane	GO:0046914//transition metal ion binding	-	gi|674957780|emb|CDX75973.1|/9.75652e-83/BnaC03g40560D [Brassica napus]
Bol007952	1554	536.41	9	78.58	1.3	-5.91758	Down	1.31e-147	2.85e-145	K13868|1|6e-06|50.8|ppp:PHYPADRAFT_68013|solute carrier family 7 (L-type amino acid transporter), member 9	GO:0031224//intrinsic component of membrane	GO:0015174//basic amino acid transmembrane transporter activity;GO:0015172//acidic amino acid transmembrane transporter activity;GO:0015179//L-amino acid transmembrane transporter activity	GO:0006865//amino acid transport	gi|674915547|emb|CDY17692.1|/0/BnaA06g35110D [Brassica napus]
Bol004972	1161	82.41	1.38	16.29	0.27	-5.91488	Down	4.5e-24	2.03e-22	K00873|1|4e-53|206|aly:ARALYDRAFT_340564|pyruvate kinase [EC:2.7.1.40]	-	GO:0016740//transferase activity	-	gi|674932803|emb|CDY00607.1|/0/BnaC04g23180D [Brassica napus]
Bol017165	780	151.22	2.55	45.2	0.75	-5.91329	Down	3.07e-43	2.37e-41	K15382|1|4e-97|352|aly:ARALYDRAFT_495392|solute carrier family 50 (sugar transporter)	GO:0016021//integral component of membrane	GO:0015144//carbohydrate transmembrane transporter activity	GO:0006810//transport	gi|674937187|emb|CDX96199.1|/7.27389e-112/BnaC02g14520D [Brassica napus]
Bol004514	1326	178	3	30.68	0.51	-5.91066	Down	7.78e-50	6.73e-48	K13422|1|8e-09|60.1|aly:ARALYDRAFT_890840|transcription factor MYC2	-	GO:0001071//nucleic acid binding transcription factor activity	GO:0006351//transcription, DNA-templated	gi|674917873|emb|CDY15420.1|/0/BnaC04g42030D [Brassica napus]
Bol020870	1059	3996	68	868.64	14.55	-5.89967	Down	0	0	-	GO:0043231//intracellular membrane-bounded organelle;GO:0031224//intrinsic component of membrane	GO:0008378//galactosyltransferase activity	GO:0006464//cellular protein modification process	gi|674866073|emb|CDY67379.1|/0/BnaCnng54730D [Brassica napus]
Bol040758	3855	348.38	6	20.29	0.34	-5.89909	Down	4.47e-96	6.63e-94	K05658|1|0.0|2126|ath:AT1G02520|ATP-binding cassette, subfamily B (MDR/TAP), member 1	GO:0031224//intrinsic component of membrane	GO:0017111//nucleoside-triphosphatase activity;GO:0015405;GO:0032559	GO:0006810//transport;GO:0009207	gi|685371968|ref|XP_009119625.1|/0/PREDICTED: LOW QUALITY PROTEIN: ABC transporter B family member 11-like [Brassica rapa]
Bol000692	1980	1400	24	160.15	2.7	-5.89032	Down	0	0	-	-	GO:0016747//transferase activity, transferring acyl groups other than amino-acyl groups	-	gi|674904285|emb|CDY28666.1|/0/BnaCnng05520D [Brassica napus]
Bol011801	564	57.66	1	24.28	0.41	-5.888	Down	1.31e-16	4.01e-15	K09753|1|3e-22|102|pop:POPTR_828721|cinnamoyl-CoA reductase [EC:1.2.1.44]	-	GO:0005488;GO:0003824//catalytic activity	GO:0008152//metabolic process	gi|674868846|emb|CDY65726.1|/4.68181e-59/BnaAnng20950D [Brassica napus]
Bol021312	813	806	14	230.68	3.94	-5.87155	Down	1.44e-220	5e-218	-	-	-	-	gi|674894702|emb|CDY38079.1|/6.38676e-146/BnaC02g06940D [Brassica napus]
Bol017247	543	113.84	2	49.93	0.86	-5.85943	Down	6.54e-32	3.88e-30	-	-	GO:0003676//nucleic acid binding	-	gi|674953162|emb|CDX80194.1|/3.70225e-87/BnaC09g35480D [Brassica napus]
Bol032609	1611	282	5	39.82	0.69	-5.85075	Down	6.72e-78	8.43e-76	K15402|1|9e-135|478|rcu:RCOM_1376710|cytochrome P450, family 86, subfamily B, polypeptide 1 (fatty acid omega-hydroxylase) [EC:1.14.-.-]	GO:0044464	GO:0016491//oxidoreductase activity;GO:0005506//iron ion binding	GO:0008152//metabolic process	gi|674929260|emb|CDY04194.1|/0/BnaA09g19720D [Brassica napus]
Bol016091	393	55	1	34.26	0.61	-5.81157	Down	5.13e-16	1.51e-14	-	-	GO:0005488	-	gi|685347314|ref|XP_009109568.1|/3.87393e-63/PREDICTED: putative zinc finger A20 and AN1 domain-containing stress-associated protein 8 [Brassica rapa]
Bol041345	1572	54	1	7.82	0.14	-5.80367	Down	1.02e-15	2.93e-14	K12819|1|0.0|781|ath:AT1G65660|pre-mRNA-processing factor SLU7	-	GO:0046914//transition metal ion binding;GO:0003723//RNA binding	GO:0006396//RNA processing;GO:0008283//cell proliferation	gi|674947335|emb|CDX86021.1|/0/BnaC03g55360D [Brassica napus]
Bol001289	672	54	1	18.88	0.34	-5.79518	Down	1.02e-15	2.93e-14	-	-	-	-	gi|674934353|emb|CDX98790.1|/8.78858e-118/BnaC09g50450D [Brassica napus]
Bol006189	612	54	1	20.85	0.38	-5.7779	Down	1.02e-15	2.93e-14	-	-	-	-	gi|674926837|emb|CDY06462.1|/1.83819e-73/BnaC06g11820D [Brassica napus]
Bol042461	426	53	1	30.22	0.56	-5.75393	Down	2.02e-15	5.68e-14	-	-	-	-	gi|674881720|emb|CDY50614.1|/4.11892e-65/BnaC03g44050D [Brassica napus]
Bol021418	543	105	2	46.05	0.86	-5.74272	Down	1.55e-29	8.54e-28	-	GO:0031224//intrinsic component of membrane	GO:0046914//transition metal ion binding	-	gi|674954291|emb|CDX79412.1|/1.28133e-63/BnaC06g18910D [Brassica napus]
Bol027878	843	208	4	57.32	1.08	-5.72994	Down	2.42e-57	2.4e-55	K13148|1|3e-20|97.1|rcu:RCOM_0598050|integrator complex subunit 11 [EC:3.1.27.-];K15692|3|1e-10|65.5|ppp:PHYPADRAFT_16563|E3 ubiquitin-protein ligase RNF13 [EC:6.3.2.19]	GO:0009536//plastid	GO:0046914//transition metal ion binding	-	gi|685282839|ref|XP_009132344.1|/2.05748e-142/PREDICTED: E3 ubiquitin-protein ligase At4g11680-like [Brassica rapa]
Bol045438	375	51	1	33.46	0.65	-5.68585	Down	7.9e-15	2.15e-13	-	-	-	-	gi|674905863|emb|CDY27256.1|/6.08556e-69/BnaA09g35460D [Brassica napus]
Bol043713	1608	339	7	47.96	0.97	-5.6277	Down	5.29e-92	7.32e-90	K00517|1|0.0|959|ath:AT5G09970|[EC:1.14.-.-];K09754|5|4e-72|270|zma:100191539|coumaroylquinate(coumaroylshikimate) 3'-monooxygenase [EC:1.14.13.36]	-	GO:0016709//oxidoreductase activity, acting on paired donors, with incorporation or reduction of molecular oxygen, NAD(P)H as one donor, and incorporation of one atom of oxygen;GO:0005506//iron ion binding	GO:0010073//meristem maintenance;GO:0008152//metabolic process	gi|674911596|emb|CDY21618.1|/0/BnaC09g46740D [Brassica napus]
Bol039760	696	47.93	1	16.15	0.33	-5.61292	Down	1.21e-13	3.01e-12	-	-	-	GO:0048827//phyllome development;GO:0009888//tissue development;GO:0010051//xylem and phloem pattern formation	gi|674953952|emb|CDX79654.1|/2.07992e-16/BnaC03g19900D [Brassica napus]
Bol016212	903	47.62	1	12.21	0.25	-5.60999	Down	1.21e-13	3.02e-12	-	-	-	-	gi|674848708|emb|CDY72052.1|/4.04846e-155/BnaCnng75730D [Brassica napus]
Bol026890	807	47	1	13.56	0.28	-5.59779	Down	1.21e-13	3.01e-12	K03139|1|1e-51|201|aly:ARALYDRAFT_677106|transcription initiation factor TFIIF subunit beta [EC:3.6.4.12]	GO:0043231//intracellular membrane-bounded organelle	-	GO:0044238//primary metabolic process;GO:0034645//cellular macromolecule biosynthetic process;GO:0010467//gene expression	gi|674864782|emb|CDY67987.1|/1.27479e-130/BnaCnng57200D [Brassica napus]
Bol008908	2292	49	1	4.83	0.1	-5.59395	Down	3.09e-14	8.04e-13	-	-	GO:0005515//protein binding;GO:0004175//endopeptidase activity	GO:0019538//protein metabolic process;GO:0044092//negative regulation of molecular function	gi|674868895|emb|CDY65693.1|/0/BnaA02g06800D [Brassica napus]
Bol035065	2439	706.55	15	65.39	1.37	-5.57682	Down	1.61e-189	4.7e-187	K01115|1|0.0|1534|aly:ARALYDRAFT_682358|phospholipase D [EC:3.1.4.4]	GO:0030135//coated vesicle;GO:0009526//plastid envelope;GO:0016020//membrane	GO:0004620//phospholipase activity;GO:0046872//metal ion binding;GO:0035091//phosphatidylinositol binding	GO:0010118//stomatal movement;GO:0010038//response to metal ion;GO:0032787//monocarboxylic acid metabolic process;GO:0006650//glycerophospholipid metabolic process;GO:0032501//multicellular organismal process;GO:0009738//abscisic acid-activated signaling pathway	gi|685382857|ref|XP_009123823.1|/0/PREDICTED: phospholipase D alpha 2-like [Brassica rapa]
Bol043019	546	47	1	20.49	0.43	-5.57444	Down	1.21e-13	3.01e-12	-	-	-	-	gi|674948110|emb|CDX85261.1|/2.21751e-71/BnaC07g25720D [Brassica napus]
Bol020561	1128	749.99	16	152.73	3.21	-5.57227	Down	7.48e-201	2.29e-198	K01757|1|4e-45|180|ath:AT1G74000|strictosidine synthase [EC:4.3.3.2]	GO:0044464	GO:0016843	GO:0009820//alkaloid metabolic process	gi|685285142|ref|XP_009133478.1|/0/PREDICTED: strictosidine synthase 3 [Brassica rapa]
Bol033408	861	651	14	175.48	3.71	-5.56374	Down	1.22e-174	3.27e-172	-	-	-	-	gi|674896533|emb|CDY36337.1|/5.91311e-52/BnaC08g05140D [Brassica napus]
Bol010165	1551	44.64	1	6.55	0.14	-5.548	Down	9.32e-13	2.19e-11	K08150|1|9e-47|186|vvi:100268023|MFS transporter, SP family, solute carrier family 2 (myo-inositol transporter), member 13	GO:0031224//intrinsic component of membrane	GO:0022891//substrate-specific transmembrane transporter activity	GO:0006810//transport	gi|674890202|emb|CDY42509.1|/0/BnaC06g03490D [Brassica napus]
Bol012241	1767	47	1	6.04	0.13	-5.53797	Down	1.21e-13	3.02e-12	-	GO:0030117//membrane coat	GO:0035091//phosphatidylinositol binding;GO:0005515//protein binding	GO:0006901//vesicle coating	gi|685373810|ref|XP_009120244.1|/0/PREDICTED: putative clathrin assembly protein At5g57200 [Brassica rapa]
Bol033124	1287	133.99	3	23.82	0.53	-5.49004	Down	1.69e-36	1.12e-34	K03265|1|0.0|684|ath:AT5G47880|peptide chain release factor subunit 1	GO:0044424	GO:0003747//translation release factor activity	GO:0006412//translation	gi|674897111|emb|CDY35766.1|/0/BnaC02g38280D [Brassica napus]
Bol015722	684	89	2	30.54	0.68	-5.48902	Down	8.41e-25	3.94e-23	-	GO:0016021//integral component of membrane	GO:0005337//nucleoside transmembrane transporter activity;GO:0015205//nucleobase transmembrane transporter activity	GO:0009914//hormone transport;GO:0015860//purine nucleoside transmembrane transport;GO:0015851//nucleobase transport;GO:0009267//cellular response to starvation	gi|685357945|ref|XP_009113691.1|/2.00964e-117/PREDICTED: purine permease 1-like [Brassica rapa]
Bol006156	1326	475	10.78	81.88	1.83	-5.4836	Down	4.18e-128	7.86e-126	K15015|1|7e-15|80.1|bdi:100845305|solute carrier family 32 (vesicular inhibitory amino acid transporter);K14209|2|1e-14|79.3|ppp:PHYPADRAFT_144039|solute carrier family 36 (proton-coupled amino acid transporter)	GO:0031224//intrinsic component of membrane	GO:0015171//amino acid transmembrane transporter activity	GO:0006865//amino acid transport	gi|674948446|emb|CDX84942.1|/0/BnaC05g21130D [Brassica napus]
Bol031707	756	88	2	27.18	0.61	-5.47759	Down	1.66e-24	7.67e-23	K12825|1|4e-26|116|aly:ARALYDRAFT_313937|splicing factor 3A subunit 1	-	-	-	gi|685299789|ref|XP_009140637.1|/1.30096e-118/PREDICTED: probable splicing factor 3A subunit 1, partial [Brassica rapa]
Bol005851	561	44	1	18.64	0.42	-5.47187	Down	9.32e-13	2.19e-11	K12134|1|3e-06|49.7|ath:AT2G46830|circadian clock associated 1	-	-	-	gi|674932336|emb|CDY00959.1|/1.95158e-97/BnaC05g42410D [Brassica napus]
Bol028698	1191	43.47	1	8.37	0.19	-5.46116	Down	1.84e-12	4.21e-11	K11644|1|8e-18|89.7|gmx:100807181|paired amphipathic helix protein Sin3a	-	-	-	gi|674915071|emb|CDY18085.1|/0/BnaA01g23460D [Brassica napus]
Bol033691	555	171	4	73.27	1.69	-5.43813	Down	2.09e-46	1.68e-44	K10842|1|2e-78|289|aly:ARALYDRAFT_491672|CDK-activating kinase assembly factor MAT1	GO:0043231//intracellular membrane-bounded organelle	GO:0005488	GO:0009987//cellular process	gi|674960810|emb|CDX72270.1|/2.47042e-97/BnaC07g42920D [Brassica napus]
Bol031803	513	382	9	178.09	4.13	-5.43032	Down	5.24e-102	8.22e-100	-	GO:0009536//plastid	-	-	gi|685299118|ref|XP_009140325.1|/1.42016e-71/PREDICTED: polycystic kidney disease protein 1-like 3 [Brassica rapa]
Bol039282	1638	1862	44	258.47	6.01	-5.42649	Down	0	0	K00423|1|7e-133|472|ath:AT1G55570|L-ascorbate oxidase [EC:1.10.3.3]	GO:0044464	GO:0046914//transition metal ion binding	GO:0008152//metabolic process	gi|674893769|emb|CDY39058.1|/0/BnaA02g17470D [Brassica napus]
Bol036229	696	42	1	14.15	0.33	-5.42219	Down	3.63e-12	8.17e-11	K03025|1|2e-66|250|ath:AT5G23710|DNA-directed RNA polymerase III subunit RPC6	GO:0009536//plastid	-	-	gi|674946311|emb|CDX87160.1|/4.83706e-98/BnaC09g04750D [Brassica napus]
Bol044588	1755	42.97	1	5.56	0.13	-5.4185	Down	3.63e-12	8.16e-11	K01051|1|0.0|741|ath:AT2G47030|pectinesterase [EC:3.1.1.11]	GO:0042995//cell projection;GO:0005618//cell wall	GO:0030234//enzyme regulator activity	GO:0071555//cell wall organization;GO:0045229//external encapsulating structure organization	gi|685365585|ref|XP_009116895.1|/0/PREDICTED: probable pectinesterase/pectinesterase inhibitor [Brassica rapa]
Bol020567	423	82	2	47.12	1.13	-5.38194	Down	9.74e-23	4.15e-21	-	-	-	-	gi|674910600|emb|CDY22510.1|/1.67428e-74/BnaC03g23200D [Brassica napus]
Bol028738	2355	38.77	1	3.72	0.09	-5.36923	Down	5.46e-11	1.11e-09	-	GO:0031224//intrinsic component of membrane	-	GO:0009267//cellular response to starvation	gi|685264091|ref|XP_009107998.1|/0/PREDICTED: phosphate transporter PHO1 [Brassica rapa]
Bol037594	1419	40	1	6.43	0.16	-5.32867	Down	1.41e-11	3.02e-10	K01647|1|0.0|769|aly:ARALYDRAFT_486475|citrate synthase [EC:2.3.3.1]	GO:0030312//external encapsulating structure;GO:0009536//plastid	GO:0046914//transition metal ion binding;GO:0046912//transferase activity, transferring acyl groups, acyl groups converted into alkyl on transfer;GO:0032559	GO:0009060//aerobic respiration;GO:0005975//carbohydrate metabolic process;GO:0010038//response to metal ion	gi|674890038|emb|CDY42662.1|/0/BnaC04g22440D [Brassica napus]
Bol024179	282	39	1	35.26	0.89	-5.30808	Down	2.78e-11	5.8e-10	-	-	-	-	gi|674936470|emb|CDX96927.1|/1.77237e-47/BnaC02g30650D [Brassica napus]
Bol007222	1386	228	6	37.56	0.97	-5.27507	Down	1.32e-60	1.36e-58	K00924|1|6e-25|113|aly:ARALYDRAFT_489138|[EC:2.7.1.-]	GO:0044464	GO:0004175//endopeptidase activity	GO:0019538//protein metabolic process	gi|674930299|emb|CDY03014.1|/0/BnaC07g22130D [Brassica napus]
Bol010018	1104	76	2	15.82	0.41	-5.26998	Down	5.66e-21	2.19e-19	K00514|1|7e-53|206|rcu:RCOM_1428040|zeta-carotene desaturase [EC:1.3.5.6];K01206|2|5e-33|140|aly:ARALYDRAFT_475890|alpha-L-fucosidase [EC:3.2.1.51]	-	-	-	gi|674891358|emb|CDY41414.1|/1.70702e-156/BnaCnng10500D [Brassica napus]
Bol001034	1161	37	1	7.31	0.19	-5.2658	Down	1.07e-10	2.11e-09	-	-	-	-	gi|674953786|emb|CDX79488.1|/0/BnaC03g18240D [Brassica napus]
Bol016587	858	113	3	30.57	0.8	-5.25597	Down	1.3e-30	7.4e-29	-	-	GO:0005488	-	gi|674948245|emb|CDX85396.1|/1.7805e-141/BnaC07g27070D [Brassica napus]
Bol027053	1260	225	6	40.88	1.07	-5.25571	Down	9.99e-60	1.02e-57	K06965|1|1e-145|514|ath:AT3G58390|protein pelota	-	-	GO:0022403;GO:0006412//translation	gi|685343329|ref|XP_009108091.1|/0/PREDICTED: protein PELOTA 1-like [Brassica rapa]
Bol004694	1380	27.63	0.74	4.57	0.12	-5.25109	Down	5.93e-09	9.82e-08	K14489|1|0.0|724|ath:AT2G01830|arabidopsis histidine kinase 2/3/4 (cytokinin receptor) [EC:2.7.13.3]	GO:0044464	GO:0019901//protein kinase binding;GO:0016791//phosphatase activity;GO:0009784//transmembrane receptor histidine kinase activity;GO:0032559	GO:0006351//transcription, DNA-templated;GO:0009744//response to sucrose;GO:0010260//organ senescence;GO:0009755//hormone-mediated signaling pathway;GO:0015698//inorganic anion transport;GO:2000026//regulation of multicellular organismal development;GO:0010015//root morphogenesis;GO:0006468//protein phosphorylation;GO:0009845//seed germination;GO:0006952//defense response;GO:0009267//cellular res…	gi|674915486|emb|CDY17631.1|/0/BnaA06g34500D [Brassica napus]
Bol021643	507	149	4	70.35	1.86	-5.24118	Down	6.14e-40	4.37e-38	-	-	-	-	gi|674909698|emb|CDY23399.1|/7.89543e-83/BnaC04g49270D [Brassica napus]
Bol037333	1113	36	1	7.43	0.2	-5.21529	Down	2.11e-10	4.03e-09	K11644|1|3e-11|67.8|aly:ARALYDRAFT_477381|paired amphipathic helix protein Sin3a	-	-	-	gi|674948359|emb|CDX85143.1|/0/BnaC07g07630D [Brassica napus]
Bol027550	1410	40.79	1.12	6.6	0.18	-5.1964	Down	1.41e-11	3.03e-10	K07192|1|1e-156|551|gmx:547522|flotillin	GO:0031090//organelle membrane;GO:0043231//intracellular membrane-bounded organelle	-	-	gi|674944990|emb|CDX88375.1|/0/BnaC06g38190D [Brassica napus]
Bol007362	234	214	6	240.35	6.63	-5.17998	Down	1.67e-56	1.64e-54	-	GO:0016020//membrane;GO:0005618//cell wall	GO:0016787//hydrolase activity;GO:0004857//enzyme inhibitor activity	GO:0006950//response to stress	gi|567128686|ref|XP_006392063.1|/2.26338e-31/hypothetical protein EUTSA_v10023787mg [Eutrema salsugineum]
Bol024696	1416	36	1	5.8	0.16	-5.17991	Down	2.11e-10	4.03e-09	-	GO:0044464	-	-	gi|674881179|emb|CDY51109.1|/0/BnaCnng20120D [Brassica napus]
Bol004539	627	142	4	53.43	1.48	-5.17398	Down	6.91e-38	4.73e-36	-	-	-	-	gi|674914017|emb|CDY19089.1|/8.41308e-101/BnaA04g18290D [Brassica napus]
Bol006162	1008	283	8	64.75	1.8	-5.16881	Down	3.22e-74	3.91e-72	K10251|1|2e-82|304|mtr:MTR_3g086210|beta-keto reductase [EC:1.1.1.-]	GO:0043231//intracellular membrane-bounded organelle	GO:0016616//oxidoreductase activity, acting on the CH-OH group of donors, NAD or NADP as acceptor	GO:0008152//metabolic process	gi|685358225|ref|XP_009113798.1|/5.65635e-156/PREDICTED: very-long-chain 3-oxoacyl-CoA reductase-like protein At1g24470 isoform X1 [Brassica rapa]
Bol034957	1350	175.65	5	29.73	0.83	-5.16266	Down	2.54e-46	2.04e-44	K15397|1|0.0|794|aly:ARALYDRAFT_476248|3-ketoacyl-CoA synthase [EC:2.3.1.-]	GO:0044464	GO:0016747//transferase activity, transferring acyl groups other than amino-acyl groups	GO:0007275//multicellular organismal development;GO:0006631//fatty acid metabolic process	gi|674894911|emb|CDY37951.1|/0/BnaC02g20600D [Brassica napus]
Bol015460	627	34.79	1	13.09	0.37	-5.1448	Down	8.15e-10	1.47e-08	K03120|1|2e-90|329|aly:ARALYDRAFT_474610|transcription initiation factor TFIID TATA-box-binding protein	GO:0043231//intracellular membrane-bounded organelle;GO:0044427	GO:0003690//double-stranded DNA binding;GO:0001071//nucleic acid binding transcription factor activity	GO:0006259//DNA metabolic process;GO:0006352//DNA-templated transcription, initiation	gi|685280058|ref|XP_009130950.1|/6.22481e-104/PREDICTED: TATA-box-binding protein 1-like [Brassica rapa]
Bol008262	1272	35	1	6.3	0.18	-5.12928	Down	4.15e-10	7.7e-09	K13422|1|2e-06|52.4|gmx:100790168|transcription factor MYC2	-	-	GO:0006351//transcription, DNA-templated	gi|674908357|emb|CDY24749.1|/0/BnaC04g13540D [Brassica napus]
Bol042361	1017	69	2	15.64	0.45	-5.11917	Down	6.38e-19	2.23e-17	-	-	-	GO:0044267//cellular protein metabolic process;GO:0006950//response to stress;GO:0009790//embryo development	gi|685344962|ref|XP_009108676.1|/6.58165e-144/PREDICTED: protein BOBBER 2-like [Brassica rapa]
Bol025208	987	34	1	7.95	0.23	-5.11125	Down	8.15e-10	1.46e-08	K00430|1|1e-164|577|aly:ARALYDRAFT_345443|peroxidase [EC:1.11.1.7]	GO:0044464	GO:0005506//iron ion binding;GO:0003824//catalytic activity;GO:0016209//antioxidant activity	GO:0006952//defense response;GO:0008152//metabolic process	gi|685301859|ref|XP_009141629.1|/1.94682e-177/PREDICTED: peroxidase 21-like [Brassica rapa]
Bol034168	1479	66.16	2	10.2	0.3	-5.08746	Down	4.81e-18	1.61e-16	K00873|1|0.0|761|aly:ARALYDRAFT_340564|pyruvate kinase [EC:2.7.1.40]	GO:0043231//intracellular membrane-bounded organelle	GO:0031420;GO:0016301//kinase activity	GO:0006796//phosphate-containing compound metabolic process;GO:0006007//glucose catabolic process	gi|685287613|ref|XP_009134750.1|/0/PREDICTED: pyruvate kinase, cytosolic isozyme-like [Brassica rapa]
Bol008037	864	1767	53	474.57	14.01	-5.08209	Down	0	0	K00059|1|4e-20|96.7|gmx:100806814|3-oxoacyl-[acyl-carrier protein] reductase [EC:1.1.1.100]	-	GO:0003824//catalytic activity	GO:0008152//metabolic process	gi|674898959|emb|CDY33978.1|/7.28695e-159/BnaC02g43590D [Brassica napus]
Bol015702	630	100	3	37.44	1.11	-5.07595	Down	8.3e-27	4.24e-25	-	GO:0031224//intrinsic component of membrane	GO:0005488	GO:0051234//establishment of localization;GO:0010876//lipid localization	gi|674930223|emb|CDY03133.1|/4.26386e-68/BnaC06g08400D [Brassica napus]
Bol008929	1245	99	3	18.21	0.54	-5.07563	Down	1.63e-26	8.15e-25	K13430|1|1e-47|189|osa:4329463|serine/threonine-protein kinase PBS1 [EC:2.7.11.1];K00924|3|7e-47|186|aly:ARALYDRAFT_485972|[EC:2.7.1.-]	-	GO:0016772//transferase activity, transferring phosphorus-containing groups	-	gi|685271675|ref|XP_009126881.1|/0/PREDICTED: probable receptor-like protein kinase At3g55450 [Brassica rapa]
Bol040232	1803	67	2	8.43	0.25	-5.07553	Down	2.45e-18	8.36e-17	-	-	-	-	gi|685297862|ref|XP_009139716.1|/0/PREDICTED: uncharacterized protein LOC103863712 [Brassica rapa]
Bol037022	531	33	1	14.83	0.44	-5.07487	Down	1.6e-09	2.8e-08	-	-	-	-	gi|674953811|emb|CDX79513.1|/1.8702e-88/BnaC03g18490D [Brassica napus]
Bol045318	933	32	1	7.93	0.24	-5.04621	Down	3.14e-09	5.33e-08	-	-	GO:0016787//hydrolase activity	-	gi|674941776|emb|CDX91515.1|/3.70935e-159/BnaC02g16450D [Brassica napus]
Bol018458	1260	513.6	15.8	93.31	2.83	-5.04316	Down	8.82e-133	1.73e-130	K05280|1|4e-62|236|pop:POPTR_823742|flavonoid 3'-monooxygenase [EC:1.14.13.21]	GO:0044464	GO:0016709//oxidoreductase activity, acting on paired donors, with incorporation or reduction of molecular oxygen, NAD(P)H as one donor, and incorporation of one atom of oxygen;GO:0005506//iron ion binding	GO:0006633//fatty acid biosynthetic process;GO:0010584//pollen exine formation	gi|674894786|emb|CDY38002.1|/0/BnaCnng08630D [Brassica napus]
Bol019328	5208	160	5	6.88	0.21	-5.03395	Down	6.09e-42	4.53e-40	K11000|1|0.0|2650|aly:ARALYDRAFT_899601|callose synthase [EC:2.4.1.-]	GO:0043234//protein complex;GO:0044464	GO:0035251//UDP-glucosyltransferase activity	GO:0009860//pollen tube growth;GO:0006074//(1->3)-beta-D-glucan metabolic process;GO:0009555//pollen development	gi|674952273|emb|CDX81451.1|/0/BnaC09g08620D [Brassica napus]
Bol029814	1440	416	13	65.89	2.03	-5.02051	Down	6.29e-107	1.02e-104	K13065|1|6e-72|270|rcu:RCOM_1442250|shikimate O-hydroxycinnamoyltransferase [EC:2.3.1.133]	-	GO:0016410//N-acyltransferase activity	GO:0006596//polyamine biosynthetic process;GO:0010208//pollen wall assembly	gi|685355034|ref|XP_009112574.1|/0/PREDICTED: spermidine hydroxycinnamoyl transferase-like [Brassica rapa]
Bol042666	297	32	1	27.26	0.84	-5.02025	Down	3.14e-09	5.33e-08	-	-	-	-	gi|674943797|emb|CDX89728.1|/1.58221e-40/BnaC03g46420D [Brassica napus]
Bol040785	369	32	1	21.37	0.66	-5.01698	Down	3.14e-09	5.33e-08	-	GO:0005576//extracellular region	-	GO:0019932//second-messenger-mediated signaling;GO:0007154//cell communication	gi|685371898|ref|XP_009119598.1|/4.10934e-65/PREDICTED: protein RALF-like 1 [Brassica rapa]
Bol017298	621	63	2	23.95	0.75	-4.99699	Down	3.61e-17	1.15e-15	K07025|1|4e-50|195|gmx:100796466|putative hydrolase of the HAD superfamily	-	GO:0003824//catalytic activity	-	gi|674953230|emb|CDX80262.1|/4.82734e-93/BnaC09g34800D [Brassica napus]
Bol027349	447	188.06	6	101.75	3.2	-4.99081	Down	6.5e-49	5.51e-47	K03236|1|5e-48|187|pop:POPTR_732377|translation initiation factor 1A	-	GO:0008135//translation factor activity, RNA binding	GO:0006412//translation	gi|674949318|emb|CDX84314.1|/1.08964e-73/BnaC04g10760D [Brassica napus]
Bol007917	468	404.44	13	208.19	6.59	-4.98148	Down	1.96e-103	3.11e-101	-	GO:0044464	-	-	gi|674858799|emb|CDY69950.1|/1.58202e-67/BnaCnng66060D [Brassica napus]
Bol038798	723	31	1	10.03	0.32	-4.97011	Down	6.14e-09	1.01e-07	K11982|1|3e-09|60.1|bdi:100833984|E3 ubiquitin-protein ligase RNF115/126 [EC:6.3.2.19]	-	GO:0019787//ubiquitin-like protein transferase activity	GO:0032446//protein modification by small protein conjugation	gi|674912911|emb|CDY20211.1|/6.63842e-93/BnaC09g30280D [Brassica napus]
Bol043825	1101	154	5	32.16	1.03	-4.96455	Down	3.4e-40	2.44e-38	K01126|1|0.0|640|ath:AT5G08030|glycerophosphoryl diester phosphodiesterase [EC:3.1.4.46]	-	GO:0008081//phosphoric diester hydrolase activity	GO:0019400	gi|674934604|emb|CDX99041.1|/0/BnaC09g47940D [Brassica napus]
Bol017407	957	62	2	14.97	0.48	-4.9629	Down	7.06e-17	2.2e-15	-	-	-	-	gi|674909587|emb|CDY23499.1|/7.55921e-155/BnaC06g24680D [Brassica napus]
Bol004748	2196	30.25	1	3.11	0.1	-4.95884	Down	1.2e-08	1.92e-07	K15823|1|0.0|1090|ath:AT4G15340|arabidiol synthase [EC:4.2.1.124];K15821|2|0.0|1063|aly:ARALYDRAFT_684149|thalianol synthase [EC:5.4.99.31];K15813|4|0.0|866|pop:POPTR_764959|beta-amyrin synthase [EC:5.4.99.39];K15822|5|0.0|862|aly:ARALYDRAFT_316793|camelliol C synthase [EC:5.4.99.38]	GO:0031090//organelle membrane;GO:0009526//plastid envelope	GO:0004721//phosphoprotein phosphatase activity;GO:0015405;GO:0046915//transition metal ion transmembrane transporter activity;GO:0031559//oxidosqualene cyclase activity	GO:0015893//drug transport;GO:0050832//defense response to fungus;GO:0006796//phosphate-containing compound metabolic process;GO:0016104//triterpenoid biosynthetic process;GO:0071365//cellular response to auxin stimulus;GO:0009814//defense response, incompatible interaction;GO:0006464//cellular protein modification process;GO:0019762//glucosinolate catabolic process;GO:0010685;GO:0000041//transit…	gi|674903189|emb|CDY29797.1|/0/BnaC05g31930D [Brassica napus]
Bol034841	1647	121.35	4	16.75	0.54	-4.95506	Down	9.26e-32	5.46e-30	K08248|1|0.0|971|aly:ARALYDRAFT_476435|mandelonitrile lyase [EC:4.1.2.10]	-	GO:0016491//oxidoreductase activity;GO:0050662//coenzyme binding	GO:0006950//response to stress;GO:0019499//cyanide metabolic process;GO:0044281//small molecule metabolic process	gi|674951332|emb|CDX82114.1|/0/BnaC02g21760D [Brassica napus]
Bol021527	828	244	8	68.51	2.21	-4.9542	Down	7.65e-63	8.19e-61	K11498|1|4e-07|53.5|smo:SELMODRAFT_83012|centromeric protein E	-	GO:0046914//transition metal ion binding	-	gi|674954173|emb|CDX79294.1|/2.42726e-148/BnaC06g20090D [Brassica napus]
Bol011403	2622	61	2	5.25	0.17	-4.94871	Down	1.38e-16	4.23e-15	K06611|1|0.0|1571|aly:ARALYDRAFT_490380|stachyose synthetase [EC:2.4.1.67]	-	GO:0008378//galactosyltransferase activity	GO:0009628//response to abiotic stimulus	gi|685351863|ref|XP_009111328.1|/0/PREDICTED: probable galactinol--sucrose galactosyltransferase 4 [Brassica rapa]
Bol045433	720	151	5	49.09	1.6	-4.93929	Down	2.53e-39	1.79e-37	-	GO:0044464	GO:0016798//hydrolase activity, acting on glycosyl bonds;GO:0043167//ion binding	GO:0044238//primary metabolic process	gi|674961796|emb|CDX72202.1|/2.82814e-128/BnaC08g26720D [Brassica napus]
Bol028349	405	932.17	30.96	561.77	18.37	-4.93456	Down	1.27e-236	4.68e-234	-	-	-	-	gi|674950500|emb|CDX82764.1|/3.70102e-58/BnaC01g12140D [Brassica napus]
Bol032259	1650	210	7	28.93	0.95	-4.92849	Down	3.9e-54	3.63e-52	-	-	-	-	gi|674933343|emb|CDY00117.1|/1.54875e-96/BnaC09g01840D [Brassica napus]
Bol007319	663	60	2	21.28	0.7	-4.926	Down	2.7e-16	8.1e-15	-	-	-	-	gi|674882002|emb|CDY50341.1|/7.95811e-124/BnaC01g38360D [Brassica napus]
Bol025428	3384	151	5	10.03	0.33	-4.92571	Down	2.53e-39	1.79e-37	K05681|1|2e-21|103|cme:CMS467C|ATP-binding cassette, subfamily G (WHITE), member 2;K12843|3|5e-20|99.0|vvi:100248403|U4/U6 small nuclear ribonucleoprotein PRP3	-	-	-	gi|674935899|emb|CDX97743.1|/0/BnaA05g23360D [Brassica napus]
Bol037590	1365	29	1	4.85	0.16	-4.92184	Down	2.35e-08	3.64e-07	K01237|1|3e-112|403|ath:AT2G44460|myrosinase [EC:3.2.1.147];K01238|3|5e-91|333|ath:AT5G24550|[EC:3.2.1.-]	GO:0044464	GO:0016798//hydrolase activity, acting on glycosyl bonds;GO:0043167//ion binding	GO:0044238//primary metabolic process;GO:0009628//response to abiotic stimulus;GO:0032502//developmental process	gi|674242453|gb|KFK35218.1|/0/hypothetical protein AALP_AA5G255600 [Arabis alpina]
Bol025569	1134	33.93	1.15	6.87	0.23	-4.9006	Down	1.6e-09	2.81e-08	K10355|1|0.0|752|ath:AT3G53750|actin, other eukaryote	GO:0043232;GO:0043231//intracellular membrane-bounded organelle;GO:0016020//membrane;GO:0030312//external encapsulating structure	GO:0032559	GO:0048588//developmental cell growth;GO:0006996//organelle organization	gi|674941969|emb|CDX91373.1|/0/BnaC04g07770D [Brassica napus]
Bol038889	1608	29.24	1	4.14	0.14	-4.88613	Down	2.35e-08	3.63e-07	K13648|1|0.0|948|aly:ARALYDRAFT_495550|alpha-1,4-galacturonosyltransferase [EC:2.4.1.43]	GO:0043231//intracellular membrane-bounded organelle	GO:0008194//UDP-glycosyltransferase activity	GO:0045229//external encapsulating structure organization;GO:0010413//glucuronoxylan metabolic process	gi|674885097|emb|CDY47455.1|/0/BnaC09g31020D [Brassica napus]
Bol011418	2406	116	4	10.88	0.37	-4.87801	Down	2.62e-30	1.48e-28	-	-	-	-	gi|674911009|emb|CDY22007.1|/0/BnaA09g00360D [Brassica napus]
Bol014328	744	29	1	9.11	0.31	-4.87711	Down	2.35e-08	3.63e-07	-	GO:0043231//intracellular membrane-bounded organelle	GO:0003677//DNA binding;GO:0001071//nucleic acid binding transcription factor activity	GO:0006351//transcription, DNA-templated	gi|674892284|emb|CDY40477.1|/6.69306e-112/BnaC09g14350D [Brassica napus]
Bol002701	477	29.12	1	14.68	0.5	-4.87578	Down	2.35e-08	3.64e-07	-	-	GO:0005488	-	gi|674903046|emb|CDY30010.1|/3.12412e-61/BnaC01g39980D [Brassica napus]
Bol041948	459	29	1	15.25	0.52	-4.87415	Down	2.35e-08	3.63e-07	-	-	-	-	gi|674912843|emb|CDY20282.1|/2.23924e-71/BnaC04g36740D [Brassica napus]
Bol004111	876	101.14	3.55	26.78	0.92	-4.86338	Down	4.23e-27	2.17e-25	K14424|1|4e-150|528|aly:ARALYDRAFT_887953|4-alpha-methyl-delta7-sterol-4alpha-methyl oxidase [EC:1.14.13.72]	GO:0009526//plastid envelope;GO:0031224//intrinsic component of membrane	GO:0046914//transition metal ion binding;GO:0000254//C-4 methylsterol oxidase activity	GO:0006694//steroid biosynthetic process;GO:0006631//fatty acid metabolic process	gi|674923172|emb|CDY09918.1|/6.33865e-150/BnaC08g45330D [Brassica napus]
Bol024923	963	29	1	6.96	0.24	-4.85798	Down	2.35e-08	3.63e-07	K01955|1|2e-20|98.2|vvi:100262205|carbamoyl-phosphate synthase large subunit [EC:6.3.5.5];K13944|2|7e-17|86.3|pop:POPTR_559669|LOB domain-containing protein 16	GO:0043231//intracellular membrane-bounded organelle	-	GO:0048229//gametophyte development	gi|674872354|emb|CDY61845.1|/2.35825e-180/BnaAnng17790D [Brassica napus]
Bol001745	792	57	2	16.77	0.58	-4.85369	Down	2.01e-15	5.67e-14	-	-	GO:0005488	-	gi|674881748|emb|CDY50584.1|/1.71177e-140/BnaC02g39580D [Brassica napus]
Bol029217	2487	172	6	15.61	0.54	-4.85337	Down	2.89e-44	2.26e-42	-	-	-	-	gi|685349953|ref|XP_009110531.1|/0/PREDICTED: uncharacterized protein LOC103836064 [Brassica rapa]
Bol024631	495	56	2	27.13	0.95	-4.83582	Down	3.92e-15	1.08e-13	-	-	-	-	gi|674892672|emb|CDY40068.1|/3.9972e-65/BnaC02g00620D [Brassica napus]
Bol011267	1032	28	1	6.25	0.22	-4.82828	Down	4.59e-08	6.85e-07	K11975|1|3e-30|130|smo:SELMODRAFT_48577|E3 ubiquitin-protein ligase RNF144 [EC:6.3.2.19];K11971|2|1e-23|108|ppp:PHYPADRAFT_115789|E3 ubiquitin-protein ligase RNF14 [EC:6.3.2.19]	-	-	-	gi|674904970|emb|CDY27968.1|/0/BnaC05g43700D [Brassica napus]
Bol029856	621	223	8	84.77	2.99	-4.82534	Down	9.46e-57	9.29e-55	K09518|1|6e-12|68.9|aly:ARALYDRAFT_494970|DnaJ homolog subfamily B member 12	-	-	-	gi|674957116|emb|CDX76475.1|/6.7204e-103/BnaA08g09250D [Brassica napus]
Bol002663	369	28	1	18.7	0.66	-4.82443	Down	4.59e-08	6.85e-07	-	-	-	-	gi|674918433|emb|CDY14836.1|/3.61669e-45/BnaC04g48330D [Brassica napus]
Bol035018	1230	27	1	5.03	0.18	-4.80449	Down	8.96e-08	1.29e-06	-	-	-	-	gi|674926694|emb|CDY06516.1|/0/BnaC02g12400D [Brassica napus]
Bol042054	1140	121.69	4.44	24.51	0.88	-4.79972	Down	9.26e-32	5.47e-30	K03327|1|2e-144|509|ath:AT4G22790|multidrug resistance protein, MATE family	GO:0044464	GO:0015291//secondary active transmembrane transporter activity	GO:0015893//drug transport	gi|674939322|emb|CDX94124.1|/7.00507e-177/BnaC07g37580D [Brassica napus]
Bol039847	675	218	8	75.87	2.74	-4.79128	Down	2.64e-55	2.53e-53	-	-	-	-	gi|674947601|emb|CDX85964.1|/6.30383e-100/BnaC06g21700D [Brassica napus]
Bol002990	1071	27	1	5.8	0.21	-4.78759	Down	8.96e-08	1.29e-06	-	-	-	-	gi|674934177|emb|CDX99332.1|/4.44818e-170/BnaC05g34470D [Brassica napus]
Bol011015	690	135	5	45.9	1.67	-4.78057	Down	1.1e-34	6.97e-33	-	-	-	-	gi|674932734|emb|CDY00538.1|/2.18415e-127/BnaC04g23870D [Brassica napus]
Bol012871	918	27.16	1	6.85	0.25	-4.7761	Down	8.96e-08	1.29e-06	-	-	GO:0005488	-	gi|674896026|emb|CDY36823.1|/6.41255e-164/BnaC04g32160D [Brassica napus]
Bol036751	384	54	2	34.51	1.26	-4.77552	Down	1.49e-14	3.94e-13	-	-	-	-	gi|674938281|emb|CDX94907.1|/5.11128e-63/BnaC05g07640D [Brassica napus]
Bol021336	1194	81.01	3	15.56	0.57	-4.77074	Down	2.77e-21	1.09e-19	K01580|1|6e-162|568|aly:ARALYDRAFT_488599|glutamate decarboxylase [EC:4.1.1.15]	-	GO:0005515//protein binding;GO:0016831//carboxy-lyase activity;GO:0048037//cofactor binding	GO:0009064//glutamine family amino acid metabolic process;GO:0010038//response to metal ion	gi|674930770|emb|CDY02710.1|/3.05044e-178/BnaC02g07250D [Brassica napus]
Bol025755	384	27.3	1.02	17.45	0.64	-4.76901	Down	8.96e-08	1.29e-06	K03671|1|2e-14|75.5|pop:POPTR_263504|thioredoxin 1	GO:0009526//plastid envelope;GO:0009534//chloroplast thylakoid;GO:0030312//external encapsulating structure	GO:0030234//enzyme regulator activity	GO:0005975//carbohydrate metabolic process;GO:0044093;GO:0044092//negative regulation of molecular function	gi|674957633|emb|CDX75826.1|/1.70547e-50/BnaC03g39090D [Brassica napus]
Bol011856	708	80	3	26.47	0.98	-4.75543	Down	5.4e-21	2.09e-19	K11982|1|1e-20|98.2|mtr:MTR_6g079660|E3 ubiquitin-protein ligase RNF115/126 [EC:6.3.2.19]	GO:0044424	GO:0005488	GO:0032446//protein modification by small protein conjugation	gi|674900617|emb|CDY32333.1|/4.38719e-102/BnaC01g36520D [Brassica napus]
Bol005539	1134	26.57	1	5.38	0.2	-4.74953	Down	1.75e-07	2.4e-06	K10355|1|0.0|755|ath:AT3G53750|actin, other eukaryote	GO:0043232;GO:0043231//intracellular membrane-bounded organelle;GO:0016020//membrane;GO:0030312//external encapsulating structure	GO:0032559	GO:0048588//developmental cell growth;GO:0006996//organelle organization	gi|685284579|ref|XP_009133195.1|/0/PREDICTED: actin-1-like [Brassica rapa]
Bol025895	360	52.88	2	36.29	1.35	-4.74854	Down	5.63e-14	1.44e-12	-	-	-	-	gi|674921341|emb|CDY11946.1|/1.48303e-46/BnaC03g13720D [Brassica napus]
Bol004524	1239	184.6	7	34.12	1.27	-4.74772	Down	1.32e-46	1.07e-44	-	-	-	-	gi|674917857|emb|CDY15404.1|/0/BnaC04g42190D [Brassica napus]
Bol013360	1479	26	1	4.01	0.15	-4.74057	Down	1.75e-07	2.4e-06	K09422|1|4e-13|74.7|rcu:RCOM_0654820|myb proto-oncogene protein, plant	-	-	-	gi|674906988|emb|CDY26133.1|/0/BnaC06g10630D [Brassica napus]
Bol011396	459	52	2	27.34	1.03	-4.7303	Down	5.63e-14	1.44e-12	-	-	-	-	gi|674926104|emb|CDY07099.1|/1.00749e-63/BnaCnng01140D [Brassica napus]
Bol011162	777	52	2	15.61	0.59	-4.72561	Down	5.63e-14	1.44e-12	-	-	-	-	gi|674934933|emb|CDX98558.1|/2.93701e-145/BnaC05g38170D [Brassica napus]
Bol003087	1008	78	3	17.84	0.68	-4.71344	Down	2.04e-20	7.72e-19	-	-	-	-	gi|674949057|emb|CDX84476.1|/0/BnaC03g50240D [Brassica napus]
Bol028836	831	26	1	7.27	0.28	-4.69846	Down	1.75e-07	2.4e-06	K07152|1|3e-111|399|aly:ARALYDRAFT_490756|	-	-	-	gi|674890131|emb|CDY42650.1|/3.41777e-142/BnaC01g00620D [Brassica napus]
[truncated: 1,328 more rows]

## Sheet: R2P2-1-VS-R2P2CMS-1.GeneDiffExp
geneID	geneLength	R2P2-1-Expression	R2P2CMS-1-Expression	R2P2-1-FPKM	R2P2CMS-1-FPKM	log2 Ratio(R2P2CMS-1/R2P2-1)	Up-Down-Regulation(R2P2CMS-1/R2P2-1)	P-value	FDR	KEGG Orthology	GO Component	GO Function	GO Process	Blast nr
[truncated: 4,075 more rows]

[truncated: 3 more sheets: R2P2-1-VS-R2P2CMS-2.GeneDiffExp, R2P2-2-VS-R2P2CMS-1.GeneDiffExp, R2P2-2-VS-R2P2CMS-2.GeneDiffExp]
